# Supplementary material for: Age is an intrinsic driver of inflammatory responses to malaria
Source: Nat Commun. 2025 Sep 30;16:8665. doi: 10.1038/s41467-025-63638-1 (PMC12485045; doi:10.1038/s41467-025-63638-1)
Supplement: Supplementary file 3 — Supplementary Data 1 [file 41467_2025_63638_MOESM3_ESM.txt]

y_unstim_Child	y_stim_Child	y_unstim_Adult	y_stim_Adult	LCI_unstim_Child	LCI_stim_Child	LCI_unstim_Adult	LCI_stim_Adult	UCI_unstim_Child	UCI_stim_Child	UCI_unstim_Adult	UCI_stim_Adult	gene.id	res.Dispersion	res.AIC	res.logLik	res.meanExp	coef..Intercept.	coef.state_boolstim	coef.age_boolAdult	coef.state_boolstim.age_boolAdult	stdErr..Intercept.	stdErr.state_boolstim	stdErr.age_boolAdult	stdErr.state_boolstim.age_boolAdult	Chisq.state_bool	Chisq.age_bool	Chisq.state_bool.age_bool	Df.state_bool	Df.age_bool	Df.state_bool.age_bool	pvals.state_bool	pvals.age_bool	pvals.state_bool.age_bool	qvals.state_bool	qvals.age_bool	qvals.state_bool.age_bool	ENSEMBL	SYMBOL	GENENAME	State_AdultFC	State_ChildFC	Age_stim	Age_unstim
409.6	483.2	323.8	568.2	306.0266886	361.1919879	241.716051	424.9027071	548.2272176	646.4214263	433.7586998	759.8239187	ENSG00000000419	0.108163554	253.198419	-120.5992095	8.752258212	6.015181074	0.165249573	-0.235055032	0.397097855	0.148728958	0.21015733	0.210641229	0.297320141	5.983492374	0.057813507	1.783801082	1	1	1	0.01444038	0.809985765	0.181683267	0.0085483	0.64648456	0.229727568	ENSG00000000419	DPM1	dolichyl-phosphate mannosyltransferase subunit 1, catalytic	0.809384029	0.237869452	0.233332583	-0.338181995
57.48742075	196.8986302	96.04444962	320.1343885	37.43513662	129.8796204	59.92841472	211.2444818	88.28079292	298.50003	153.9259189	485.1536278	ENSG00000000457	0.17009671	233.3109949	-110.6554975	6.998254878	4.051566154	1.231122875	0.513244947	-0.027193104	0.218855311	0.269596596	0.320524764	0.391348941	38.05751339	4.299546284	0.004828244	1	1	1	6.87E-10	0.038122542	0.944603119	1.22E-09	0.159667719	0.549476078	ENSG00000000457	SCYL3	SCY1 like pseudokinase 3	1.726459557	1.758563353	0.698415537	0.730519333
46.2	45.4	43.2	72.8	31.34428107	30.78989963	29.26543624	49.78334778	68.09663284	66.94273202	63.76942359	106.4580876	ENSG00000000460	0.174241142	194.8358293	-91.41791465	5.503531894	3.832979798	-0.017467693	-0.067139303	0.539343153	0.197932638	0.280055502	0.280455563	0.394341088	1.666959277	1.088165599	1.870623034	1	1	1	0.19666631	0.29687801	0.17140374	0.084530411	0.432333049	0.22208188	ENSG00000000460	C1orf112	chromosome 1 open reading frame 112	0.739574447	-0.024662054	0.669496011	-0.09474049
7516.429882	8515.166498	3620.02641	10095.99034	5241.030011	5937.258389	2349.192177	7038.178133	10779.69751	12212.38082	5578.33937	14482.30196	ENSG00000000938	0.157451408	389.050932	-188.525466	12.62735591	8.924846555	0.124757592	-0.730609954	0.900899436	0.183965933	0.251359565	0.286174827	0.374384866	8.140440728	1.396113333	5.790499919	1	1	1	0.004328876	0.237375411	0.016113006	0.002849325	0.389804197	0.056187121	ENSG00000000938	FGR	FGR proto-oncogene, Src family tyrosine kinase	1.479454722	0.17996465	0.245649265	-1.053840807
7.225	0.9	5.625	2.25	2.418878516	0.223154398	1.857520317	0.679810161	21.58050711	3.629773857	17.03379754	7.446931939	ENSG00000000971	1.420016014	104.5165741	-46.25828706	1.65961742	1.977547234	-2.08290775	-0.250326286	1.166617018	0.558287359	0.904384235	0.794508002	1.228967634	5.615755602	0.153199205	0.901105673	1	1	1	0.017799705	0.69549664	0.342485412	0.010319466	0.610994564	0.332009949	ENSG00000000971	CFH	complement factor H	-1.027480736	-2.11401626	0.7744403	-0.312095224
2796.73034	515.7424024	2463.926888	554.1479297	2182.151986	401.5240724	1899.946114	432.3430064	3584.397715	662.4515041	3195.319943	710.2692154	ENSG00000001036	0.073638002	311.8470108	-149.9235054	10.12675899	7.936206278	-1.690598857	-0.126694626	0.198518877	0.126601765	0.173139991	0.179579958	0.24938967	163.4470438	0.046136773	0.633646004	1	1	1	2.00E-37	0.829927367	0.426021081	2.72E-36	0.652643838	0.374291535	ENSG00000001036	FUCA2	alpha-L-fucosidase 2	-2.150600694	-2.436739737	0.103426984	-0.182712059
216.2847194	899.4530242	228.7925436	552.1083858	139.1266079	577.3211051	146.5184211	344.179315	336.2338847	1401.327157	357.2658482	885.6536589	ENSG00000001084	0.211123921	272.9194697	-130.4597348	8.540635721	5.376595685	1.425191143	0.056219985	-0.544262434	0.225107815	0.294695309	0.319288505	0.416995603	30.05187808	0.746948693	1.703545623	1	1	1	4.21E-08	0.387444015	0.191824939	5.99E-08	0.483093759	0.237044117	ENSG00000001084	GCLC	glutamate-cysteine ligase catalytic subunit	1.26723023	2.051064294	-0.703088799	0.080745265
289.4000073	553.6000299	365.2000406	731.9999734	226.4902112	434.3849072	286.1343367	574.7680607	369.7835935	705.533245	466.1134738	932.2438002	ENSG00000001167	0.074740392	272.7931119	-130.396556	8.740521764	5.667809839	0.648632619	0.232635421	0.046702599	0.12505516	0.17591956	0.176449185	0.248322788	29.29942064	4.258652031	0.035371131	1	1	1	6.20E-08	0.039050897	0.850820099	8.66E-08	0.161376288	0.524264351	ENSG00000001167	NFYA	nuclear transcription factor Y subunit alpha	1.001181195	0.933406205	0.402365452	0.334590462
33.992747	32.73710641	23.14984073	53.95248887	20.71336964	19.87551542	13.91435067	30.32417969	55.78555632	53.92152675	38.51528098	95.99174932	ENSG00000001460	0.285577981	181.4692732	-84.73463661	4.951867375	3.526147178	-0.037637991	-0.384159278	0.883753914	0.252738679	0.356181881	0.362197634	0.514446636	2.058688187	0.019706702	2.951087169	1	1	1	0.151340408	0.888359316	0.085819808	0.067887742	0.667556146	0.148399856	ENSG00000001460	STPG1	sperm tail PG-rich repeat containing 1	1.18617115	-0.052719683	0.703848583	-0.535042249
301.3099529	36.13869199	394.5684038	74.22981462	196.7409696	23.07505417	257.3726496	47.14742494	461.4579664	56.59813621	604.8980943	116.868851	ENSG00000001461	0.172636992	229.7930225	-108.8965112	7.0019005	5.708139479	-2.120775387	0.26965304	0.450148752	0.21747525	0.276136967	0.307671449	0.38898426	94.23591451	3.730250504	1.339208031	1	1	1	2.80E-22	0.053435379	0.247173682	1.51E-21	0.186748285	0.27538641	ENSG00000001461	NIPAL3	NIPA like domain containing 3	-2.394550754	-3.025033567	1.01838153	0.387898717
707.0933483	223.2015615	466.1071878	155.9249903	499.9360152	156.6447285	321.3153024	109.5938776	1000.089988	318.0377504	676.1455458	221.8427081	ENSG00000001497	0.125318251	262.2762981	-125.1381491	8.277347747	6.561162692	-1.153087465	-0.416747067	0.058046901	0.176878863	0.22812814	0.258743405	0.332791196	47.64976967	3.921177511	0.030423868	1	1	1	5.10E-12	0.047681472	0.861531948	1.14E-11	0.177203371	0.527169901	ENSG00000001497	LAS1L	LAS1 like ribosome biogenesis factor	-1.573678525	-1.659143238	-0.514721206	-0.600185919
107.2286138	159.9605268	61.81682487	65.3356661	62.62586022	91.38094824	35.04221076	37.84745933	183.5978872	280.0077109	109.0490512	112.7882648	ENSG00000001561	0.291162821	223.25372	-105.62686	6.379927817	4.674963133	0.399963944	-0.550787558	-0.344601443	0.274380019	0.35471012	0.396189454	0.505173428	0.837536506	5.736421295	0.465321572	1	1	1	0.360102283	0.016616615	0.495147375	0.139244568	0.106825102	0.403377082	ENSG00000001561	ENPP4	ectonucleotide pyrophosphatase/phosphodiesterase 4	0.078633737	0.572624958	-1.278850267	-0.784859046
3.425	10.2	0.65	10.00000001	1.647720315	5.478215773	0.191530751	5.364300764	7.119305924	18.99158491	2.205912094	18.64175866	ENSG00000001617	0.404872629	107.2238265	-47.61191326	2.262449329	1.231101472	1.091286249	-1.661884388	1.642081762	0.373320799	0.489847327	0.726659132	0.854159845	16.52604782	1.536584596	3.695823758	1	1	1	4.80E-05	0.215126898	0.05454884	4.48E-05	0.372776043	0.113592988	ENSG00000001617	SEMA3F	semaphorin 3F	2.736965596	1.339749372	-0.025995207	-1.423211431
288.305369	270.5029853	734.3924905	334.2942673	206.9819829	194.611271	525.2060221	240.9322869	401.5807783	375.9898626	1026.896698	463.8342937	ENSG00000001629	0.106342543	262.6001031	-125.3000516	8.48574072	5.664020227	-0.063737093	0.935023386	-0.723284876	0.169075754	0.210972361	0.237898593	0.298672709	7.887484786	9.588841062	5.86445536	1	1	1	0.004977804	0.001957635	0.015449638	0.00323602	0.035602202	0.054932487	ENSG00000001629	ANKIB1	ankyrin repeat and IBR domain containing 1	-1.133086628	-0.091625036	0.304459755	1.345921347
101.1524222	77.07574629	52.19415628	75.19463178	67.81607523	51.52134754	34.68104333	50.24396439	150.8759166	115.3050328	78.55098027	112.5355596	ENSG00000001630	0.153709384	203.6425975	-95.82129873	6.164244929	4.61662851	-0.271839853	-0.66165797	0.636949156	0.203994513	0.257036764	0.291737848	0.366197612	0.052549094	2.277796463	3.025370152	1	1	1	0.818685578	0.131238216	0.081971614	0.263302982	0.295674508	0.144563609	ENSG00000001630	CYP51A1	cytochrome P450 family 51 subfamily A member 1	0.518421592	-0.387777053	-0.035185097	-0.941383743
247.8000192	295.999981	493.0000945	348.000007	184.2639297	220.2923012	367.5527885	259.1622807	333.2440028	397.7260589	661.2630913	467.2902421	ENSG00000001631	0.110200374	249.7369702	-118.8684851	8.339267564	5.512622047	0.177737343	0.687887319	-0.526044209	0.151149447	0.213450131	0.212815751	0.3010297	0.332104056	7.971914796	3.053695972	1	1	1	0.564422762	0.004750866	0.080553634	0.198292753	0.055644919	0.143178025	ENSG00000001631	KRIT1	KRIT1 ankyrin repeat containing	-0.501284252	0.255476242	0.232764227	0.989524721
76.48267817	99.75160628	200.2485618	117.2920203	52.12436068	68.33081752	130.8278934	80.53231393	112.2239196	145.6207216	306.5056347	170.8310286	ENSG00000002016	0.16134179	223.1932695	-105.5966348	6.750104939	4.337064286	0.265618873	0.962495118	-0.800511552	0.195628506	0.264726806	0.285781627	0.380134037	0.364846722	7.034845336	4.434673913	1	1	1	0.545826734	0.007993878	0.035215946	0.193261289	0.07209462	0.087678264	ENSG00000002016	RAD52	RAD52 homolog, DNA repair protein	-0.766625717	0.378857114	0.231549916	1.377032747
504.8	193.4	242.2	366.6	332.7223359	127.1007184	159.3233483	241.4671631	765.8729592	294.2828371	368.1873413	556.5790325	ENSG00000002330	0.224181235	268.7358664	-128.3679332	8.046111675	6.224162311	-0.959401728	-0.73439848	1.373909232	0.21268061	0.301833677	0.301490402	0.42678774	1.627361092	0.052262426	10.36316023	1	1	1	0.202068435	0.819172232	0.001285549	0.08639568	0.649308271	0.013844215	ENSG00000002330	BAD	BCL2 associated agonist of cell death	0.595993538	-1.379538818	0.919108548	-1.056423808
2626.32968	3271.115511	3955.293304	7886.084097	1706.473204	2114.069885	2559.541424	5121.237378	4042.025138	5061.420514	6112.167192	12143.61253	ENSG00000002549	0.155850031	362.8573655	-175.4286828	11.94298423	7.873342592	0.219543749	0.409467446	0.470501192	0.21997884	0.251667543	0.311930693	0.356012446	6.581593313	6.317245798	1.7465905	1	1	1	0.010303862	0.011956921	0.186305929	0.006273459	0.088860979	0.233174088	ENSG00000002549	LAP3	leucine aminopeptidase 3	0.99534264	0.316626436	1.269268347	0.590552143
2562.519378	3232.324948	1423.52224	5352.351717	1816.530542	2289.298728	959.5314085	3800.878434	3614.861081	4563.810062	2111.880393	7537.117905	ENSG00000002586	0.145145047	347.7808088	-167.8904044	11.35313408	7.848746185	0.23221077	-0.587856655	1.092191016	0.175542102	0.241711598	0.260808615	0.355000265	17.7462981	0.004390767	9.465419042	1	1	1	2.52E-05	0.94716855	0.002093816	2.47E-05	0.681114756	0.01785966	ENSG00000002586	CD99	CD99 molecule (Xg blood group)	1.909964296	0.334892702	0.727423936	-0.847647657
98.2000023	587.6000737	55.60001479	762.4001129	52.9395696	318.4445775	29.82820187	413.2700854	182.1556262	1084.250984	103.638887	1406.474731	ENSG00000002587	0.486787213	263.7626939	-125.8813469	7.420989762	4.587006239	1.789040331	-0.568822772	0.829247702	0.315232231	0.443890906	0.4475453	0.628926847	49.02713381	0.224362016	1.738474346	1	1	1	2.52E-12	0.635736193	0.187332253	5.83E-12	0.591359148	0.233812428	ENSG00000002587	HS3ST1	heparan sulfate-glucosamine 3-sulfotransferase 1	3.753565065	2.568875664	0.375151677	-0.809537724
8.05	0.675	0.875	0.125	1.569737023	0.098219894	0.136378533	0.006519132	41.28239256	4.63882603	5.613970061	2.396791516	ENSG00000002726	3.354087598	74.3609853	-31.18049265	0.841919082	2.085672091	-2.47871468	-2.219203484	0.53280453	0.834063259	1.289488091	1.262954456	2.198409796	4.830723287	3.907171839	0.058737914	1	1	1	0.0279569	0.048080445	0.808501955	0.015506061	0.177786603	0.511029132	ENSG00000002726	AOC1	amine oxidase copper containing 1	-0.736965594	-2.433756697	-0.574236094	-2.271027197
1.05	6.4	2.275	4.4	0.330192457	2.728771641	0.860888579	1.817988608	3.3389618	15.01041691	6.011956866	10.64913164	ENSG00000002745	0.789534278	100.2590609	-44.12953047	1.736473718	0.048790164	1.807507826	0.773189888	-1.147883338	0.590239671	0.733170868	0.770844549	0.993337157	5.711138602	0.028401862	1.335371619	1	1	1	0.016857602	0.866167508	0.247851845	0.009823655	0.661567573	0.275927611	ENSG00000002745	WNT16	Wnt family member 16	0.721464501	1.851901361	-0.454565863	0.675870997
0.500000043	0.49999997	0.300000008	2.424999977	0.062397448	0.062397421	0.029654672	0.415612289	4.006574836	4.006575371	3.034935078	14.14930463	ENSG00000002746	3.636865626	67.15564096	-27.57782048	0.656691876	-0.693147094	-1.46E-07	-0.510825685	2.08980444	1.061777456	1.501579373	1.5878963	2.1115476	1.002113016	0.410965106	0.979511508	1	1	1	0.316799759	0.521480062	0.322319437	0.125408464	0.546789676	0.32072603	ENSG00000002746	HECW1	HECT, C2 and WW domain containing E3 ubiquitin protein ligase 1	1.397592347	-7.02E-08	1.191141506	-0.206450911
1015	1010.4	554.8	1311.8	694.1205542	690.9673926	379.0892724	897.2822693	1484.216241	1477.505554	811.9539708	1917.812598	ENSG00000002822	0.186967869	309.4809816	-148.7404908	9.693579561	6.922643891	-0.00454232	-0.604036203	0.865090151	0.193876651	0.274182882	0.27448481	0.387910564	4.861393385	0.776350187	4.973470217	1	1	1	0.027464147	0.378259712	0.025738957	0.015254665	0.478555609	0.072876339	ENSG00000002822	MAD1L1	mitotic arrest deficient 1 like 1	1.240009404	-0.006546719	0.37629346	-0.870262662
829.1010343	774.2067723	508.2342029	1025.877684	666.3050499	622.1012316	403.9638285	824.7926506	1031.672393	963.5025552	639.4186479	1275.987392	ENSG00000002834	0.05397683	282.3519113	-135.1759557	9.526488263	6.720342023	-0.068503037	-0.489399652	0.770864469	0.111527767	0.148878918	0.160931536	0.213015779	8.365785366	0.641318605	13.09581431	1	1	1	0.003823513	0.423233714	0.000295956	0.002544146	0.501680103	0.006170797	ENSG00000002834	LASP1	LIM and SH3 protein 1	1.01186312	-0.098705768	0.405611267	-0.704957621
235.4442705	595.3693751	157.5266458	811.8563546	166.3339168	422.331614	107.138029	575.0204089	333.2693992	839.3041891	231.6137823	1146.238865	ENSG00000002919	0.123269243	269.1657018	-128.5828509	8.419534697	5.461474242	0.927707769	-0.401879619	0.712021029	0.177284147	0.226131401	0.262174667	0.324236357	59.75594504	0.012767155	4.822388752	1	1	1	1.07E-14	0.910037028	0.028092387	3.13E-14	0.672025177	0.076563757	ENSG00000002919	SNX11	sorting nexin 11	2.358275072	1.334705991	0.446794253	-0.576774828
749.0375928	108.9917553	324.5404044	158.7249159	640.9808915	86.31471555	260.2265296	117.922066	875.3105167	137.6266218	404.7491785	213.64618	ENSG00000002933	1.501350936	291.9891035	-139.9945517	7.566238407	6.618789173	-1.927516933	-0.836379132	1.212279508	0.079484452	0.086764985	0.083895509	0.081664923	494.0785448	93.97424046	220.3608353	1	1	1	1.85E-109	3.20E-22	7.55E-50	1.99E-107	9.66E-20	2.40E-47	ENSG00000002933	TMEM176A	transmembrane protein 176A	-1.027247234	-2.76956752	0.538193994	-1.204126293
3436.599551	6842.200636	2739.600247	7824.599566	2483.943545	4946.166282	1979.90072	5656.388768	4754.623548	9465.049672	3790.800942	10823.9304	ENSG00000003056	0.136926417	373.4572038	-180.7286019	12.06420982	8.142237759	0.68862693	-0.226670465	0.360833616	0.165630124	0.234171835	0.2342708	0.331188373	27.53295974	0.077630824	1.187035803	1	1	1	1.54E-07	0.780534094	0.275928286	2.05E-07	0.636693122	0.29394986	ENSG00000003056	M6PR	mannose-6-phosphate receptor, cation dependent	1.513709382	0.993269753	0.193530043	-0.326909586
2.425	0.125	2.850000001	0.675	0.664971311	0.008076896	0.796017936	0.139075224	8.843426628	1.934530388	10.20391582	3.276104747	ENSG00000003096	1.766439358	73.47746792	-30.73873396	0.983011807	0.885831524	-2.965273066	0.16148747	1.524911484	0.660123931	1.545661382	0.926946009	1.860679002	4.942212513	0.451306499	0.671655162	1	1	1	0.026208468	0.501715171	0.412475137	0.01463261	0.537088902	0.368476326	ENSG00000003096	KLHL13	kelch like family member 13	-1.20069735	-1.606178987	0.574236094	0.168754458
119.3054047	18.07893428	144.5875112	21.96683391	83.05144489	12.02965537	100.6297139	14.63786869	171.3850929	27.17017694	207.7472706	32.96530404	ENSG00000003147	0.117329137	191.6457963	-89.82289813	5.626311316	4.781686632	-1.886939223	0.192198306	0.002588051	0.184809387	0.244677438	0.260088509	0.344841226	119.8584162	0.812463716	5.63E-05	1	1	1	6.79E-28	0.367392853	0.994011892	5.58E-27	0.474349372	0.562211373	ENSG00000003147	ICA1	islet cell autoantigen 1	-2.664262711	-2.656648965	0.267571401	0.275185146
126.0298622	257.5220079	122.4850081	321.6330125	98.59327529	203.1090946	94.45503801	253.9680991	161.1015166	326.5121372	158.8330017	407.3259401	ENSG00000003393	0.067672199	229.4886152	-108.7443076	7.506399253	4.836518881	0.714586303	-0.028530241	0.25083624	0.125263175	0.17203373	0.178761066	0.244202088	45.61984769	0.676388645	1.055071321	1	1	1	1.44E-11	0.410833062	0.304342	3.05E-11	0.494617762	0.310237508	ENSG00000003393	ALS2	alsin Rho guanine nucleotide exchange factor ALS2	1.385558166	1.025119416	0.319606964	-0.040831786
507.7188216	475.8841796	546.4180367	1005.818814	296.4889267	275.1797732	315.9116471	584.2597077	869.4368612	822.9738319	945.1144759	1731.544164	ENSG00000003400	0.233236614	295.7983727	-141.8991863	9.176099275	6.229927794	-0.064753289	0.073456524	0.674926201	0.27444792	0.311824504	0.391551063	0.43902008	1.599440578	1.615389813	2.363435782	1	1	1	0.205982507	0.203735812	0.124208359	0.087850371	0.363920086	0.182349852	ENSG00000003400	CASP10	caspase 10	0.879089206	-0.093229549	1.078093253	0.105774498
7728.6	6119.4	4573	7205.6	6172.09308	4886.619658	3651.455362	5754.288241	9677.634019	7663.182114	5727.121635	9022.952829	ENSG00000003402	0.065697985	355.4169277	-171.7084638	12.58946828	8.952683013	-0.233463681	-0.524758289	0.688152738	0.114739652	0.162302825	0.162321814	0.229561817	0.927703641	2.477661361	8.986082028	1	1	1	0.335460344	0.115473838	0.002720437	0.131328048	0.277628386	0.020642004	ENSG00000003402	CFLAR	CASP8 and FADD like apoptosis regulator	0.655862405	-0.336767814	0.235692828	-0.756937392
34.4	1266.6	22.42500134	1456	17.64832781	660.6265807	11.40360131	759.4736069	67.052245	2428.415094	44.09840994	2791.322807	ENSG00000003436	0.550605437	257.4667138	-122.7333569	7.306895734	3.538056564	3.60603486	-0.427880097	0.567236901	0.340518126	0.475663107	0.484768526	0.674961154	132.723705	0.160823686	0.706271032	1	1	1	1.04E-30	0.688399299	0.400684525	1.04E-29	0.608761124	0.362631927	ENSG00000003436	TFPI	tissue factor pathway inhibitor	5.958807937	5.162206394	0.200901313	-0.59570023
145.1603365	166.670213	212.5133772	185.8269209	110.2507737	127.0226376	161.6137069	141.76228	191.1235867	218.6929859	279.4437202	243.5883828	ENSG00000003509	0.061659881	224.5728253	-106.2864126	7.434429074	4.977838901	0.138178187	0.381166037	-0.272367417	0.140347637	0.166167387	0.196721351	0.233430447	0.000120875	2.392947856	1.361429955	1	1	1	0.991227983	0.1218836	0.243289812	0.301772141	0.284345829	0.272731934	ENSG00000003509	NDUFAF7	NADH:ubiquinone oxidoreductase complex assembly factor 7	-0.192624106	0.198074553	0.156075942	0.5467746
1622.090615	2907.236675	1168.710303	3706.737202	1325.033289	2376.26182	950.6116266	3029.448352	1985.7448	3556.857671	1436.847326	4535.44642	ENSG00000003756	0.030576699	331.1109341	-159.5554671	11.01827085	7.391471099	0.583487213	-0.327814984	0.57076398	0.103203182	0.111932705	0.147325803	0.160387841	115.0264038	0.08988555	12.66398044	1	1	1	7.77E-27	0.764322705	0.000372768	5.97E-26	0.631485584	0.00711621	ENSG00000003756	RBM5	RNA binding motif protein 5	1.664387723	0.841401136	0.35039431	-0.472592277
20	27.2	27.22500152	33.2	12.60762358	17.3386766	17.35511686	21.28446066	31.72683555	42.66992327	42.70790648	51.7861372	ENSG00000003987	0.22712248	173.2538036	-80.62690182	4.53074517	2.995732274	0.3074847	0.308403451	-0.109070549	0.235423774	0.328940239	0.328929803	0.460890998	1.195540756	1.204307829	0.056003935	1	1	1	0.274214763	0.272462379	0.812927159	0.111161791	0.413673448	0.512405142	ENSG00000003987	MTMR7	myotubularin related protein 7	0.277022666	0.425305835	0.278301162	0.426584331
1880.431949	1187.785461	1254.093317	1764.552922	1398.349523	884.0135315	894.3031298	1313.519944	2528.712783	1595.941976	1758.63194	2370.460402	ENSG00000004059	0.110732971	325.1249467	-156.5624733	10.42092036	7.53925679	-0.459410894	-0.405088656	0.800895395	0.15112698	0.21152605	0.224406314	0.306101492	0.293321464	0.011455079	6.845744716	1	1	1	0.588099878	0.914766448	0.008885265	0.204587623	0.673209302	0.0400112	ENSG00000004059	ARF5	ADP ribosylation factor 5	0.492325433	-0.662342731	0.570631689	-0.584036475
17.01279805	2.81928324	5.062876286	1.550976917	8.288193288	1.1276169	2.147910464	0.582553867	34.9213981	7.048810631	11.9337918	4.129282346	ENSG00000004139	0.513853242	114.5211495	-51.26057476	2.300754082	2.833965887	-1.797483204	-1.212031129	0.614433448	0.366905041	0.544133576	0.545164277	0.83449978	14.42336563	5.022619766	0.542122267	1	1	1	0.00014598	0.02501829	0.461554519	0.000125722	0.12871174	0.389625431	ENSG00000004139	SARM1	sterile alpha and TIR motif containing 1	-1.248952539	-2.237648482	-0.58225207	-1.570948013
589.5919891	816.031587	383.8553113	893.6343339	382.9126712	531.3216716	239.4242333	584.2110649	907.8276583	1253.303952	615.4134776	1366.941454	ENSG00000004142	0.230912637	300.1870802	-144.0935401	9.084869772	6.379430754	0.32502231	-0.429165066	0.520008671	0.220216226	0.305075979	0.313847592	0.439504269	6.752412724	0.555189258	1.399893427	1	1	1	0.0093621	0.456205084	0.236741415	0.005756022	0.517211571	0.268774861	ENSG00000004142	POLDIP2	DNA polymerase delta interacting protein 2	1.216981969	0.468230067	0.130906271	-0.61784563
587.0476255	217.3168959	265.3596051	420.7924408	377.2414666	135.8626915	165.2269726	269.5224449	913.5393245	347.6056063	426.1756958	656.9630158	ENSG00000004399	0.21516185	274.2764088	-131.1382044	8.275314872	6.37510595	-0.993749312	-0.794020044	1.454803103	0.22562269	0.310622873	0.333134028	0.446035082	1.448525591	0.044692213	10.63825508	1	1	1	0.228764681	0.832570998	0.001107721	0.095864426	0.653057385	0.012859053	ENSG00000004399	PLXND1	plexin D1	0.663157933	-1.429509215	0.950109453	-1.142557696
2059.277959	458.6193047	1664.188493	400.6797258	1508.362491	334.6946517	1203.074598	292.019113	2811.410214	628.4285261	2302.037917	549.7730645	ENSG00000004455	0.10208819	302.136816	-145.068408	9.717979727	7.630110695	-1.501890231	-0.213017803	0.077959758	0.158842243	0.205286667	0.228905648	0.292175358	101.408661	0.986020443	0.071195705	1	1	1	7.48E-24	0.320716962	0.789603725	4.61E-23	0.448046097	0.505066592	ENSG00000004455	AK2	adenylate kinase 2	-2.051567944	-2.16432769	-0.194393749	-0.307153495
235.0854311	157.4632181	155.1844	156.8267848	125.0279105	82.19299099	82.15537612	83.2758083	442.0225825	301.6639833	293.1299099	295.3395581	ENSG00000004468	0.328130027	251.647443	-119.8237215	7.352817347	5.459948985	-0.400757089	-0.415334897	0.411284917	0.322148973	0.370368693	0.454883202	0.523083329	0.553309316	0.321676852	0.618221078	1	1	1	0.456968653	0.570601657	0.431709114	0.168465271	0.567406209	0.376479067	ENSG00000004468	CD38	CD38 molecule	0.015091705	-0.575161009	-0.00580594	-0.596058654
292.6152437	264.1705314	152.2494756	243.8611421	220.2315572	198.020233	112.9752272	183.3143389	388.7893358	352.4188848	205.1768639	324.4059194	ENSG00000004478	0.079499805	242.3286396	-115.1643198	7.802473578	5.678858585	-0.102263738	-0.653338122	0.573342249	0.144989316	0.184901681	0.210605311	0.265721567	1.901318558	5.007824857	4.655585244	1	1	1	0.167930805	0.025232992	0.030952679	0.074164727	0.129349924	0.081050743	ENSG00000004478	FKBP4	FKBP prolyl isomerase 4	0.676081709	-0.147006414	-0.114956611	-0.938044734
318.4000088	277.4000013	361.3999951	371.3999723	253.0734434	220.3143885	287.4306884	295.4207255	400.5895058	349.2770546	454.4050504	466.9203191	ENSG00000004487	0.065489814	241.8453465	-114.9226732	8.332398141	5.763308482	-0.137847969	0.126676883	0.165142179	0.117157523	0.165965402	0.165459788	0.234161399	0.219794132	3.190476963	0.497376671	1	1	1	0.639196824	0.074068398	0.480655064	0.217930637	0.220433922	0.397329514	ENSG00000004487	KDM1A	lysine demethylase 1A	0.03927003	-0.198205135	0.419693748	0.182218583
1332.94317	1820.879799	3622.061498	2304.156043	913.0824896	1253.931007	2364.544902	1587.335151	1945.867448	2644.167204	5548.352868	3344.684373	ENSG00000004534	0.169158607	337.4419146	-162.7209573	10.94244318	7.195144686	0.311930384	0.999653931	-0.764259254	0.193019622	0.261960368	0.280332892	0.377221325	0.053380705	9.064489975	4.104771056	1	1	1	0.81728167	0.002606212	0.042762381	0.26299745	0.041716947	0.098703026	ENSG00000004534	RBM6	RNA binding motif protein 6	-0.65234488	0.449730575	0.339436636	1.44151209
67.4	39.4	46.6	53.2	44.28330931	25.64101147	30.43366985	34.82775026	102.5840225	60.54207347	71.35386598	81.26393405	ENSG00000004660	0.214795726	192.0785518	-90.0392759	5.538998284	4.210645018	-0.536879202	-0.369044477	0.669337057	0.214304682	0.306532302	0.305249936	0.433511303	0.870416541	0.029430078	2.383904698	1	1	1	0.350840018	0.86378977	0.122590788	0.136276941	0.661184069	0.181375197	ENSG00000004660	CAMKK1	calcium/calmodulin dependent protein kinase kinase 1	0.187331278	-0.759641032	0.423937559	-0.523034752
673.4774602	1249.379276	1003.424037	1472.820416	534.0491109	992.1227578	792.7973631	1170.149861	849.3074517	1573.342173	1270.009014	1853.779631	ENSG00000004700	0.053844925	289.7552244	-138.8776122	10.01898784	6.512454529	0.617947599	0.398718938	-0.234186575	0.11835037	0.148327147	0.167803989	0.211075726	22.59897172	4.687334596	1.230969827	1	1	1	2.00E-06	0.030385747	0.267218513	2.27E-06	0.142060705	0.288597905	ENSG00000004700	RECQL	RecQ like helicase	0.553192284	0.890523636	0.237194971	0.574526322
116.4216721	63.1992119	182.508011	83.85451967	73.72167865	39.85231434	113.7852857	52.7433832	183.8537318	100.2235492	292.7370958	133.3168266	ENSG00000004766	0.195668781	223.0367123	-105.5183562	6.600183837	4.757218704	-0.610926873	0.449575364	-0.166783806	0.233123368	0.289295825	0.332158048	0.411839168	11.2785531	1.971177566	0.164003254	1	1	1	0.000784076	0.160322925	0.685497246	0.000597944	0.323813475	0.474717924	ENSG00000004766	VPS50	VPS50 subunit of EARP/GARPII complex	-1.112779635	-0.871071214	0.402435918	0.644144339
3	2.050000002	1.825	3.225000011	1.113269102	0.717754588	0.625204913	1.207648623	8.084298745	5.855065338	5.327253405	8.612294067	ENSG00000004777	0.945688807	94.88252147	-41.44126074	1.550432768	1.098612289	-0.380772494	-0.497032302	0.950125461	0.505771156	0.736548143	0.744668594	1.045171417	0.030378825	0.000793163	0.826393445	1	1	1	0.861633452	0.977532028	0.36331748	0.273173188	0.687982561	0.343384238	ENSG00000004777	ARHGAP33	Rho GTPase activating protein 33	0.580700477	-0.391190756	0.470142101	-0.501749132
623.7134447	606.7451102	876.707879	531.5925339	501.0227427	487.824578	698.6246885	427.4217975	776.4487077	754.6557622	1100.185433	661.1516395	ENSG00000004779	0.058401015	282.6201215	-135.3100608	9.273611446	6.43569104	-0.027582254	0.340482806	-0.472714309	0.11175487	0.155272551	0.158440717	0.221187065	5.388063545	0.82741057	4.567494617	1	1	1	0.020274959	0.36302236	0.032584186	0.011610734	0.472406465	0.083767871	ENSG00000004779	NDUFAB1	NADH:ubiquinone oxidoreductase subunit AB1	-0.720708654	-0.039728198	-0.190434176	0.490546279
157.1021285	195.0459177	1087.129893	270.2637647	83.74409827	104.030488	522.2560855	144.644933	294.7202165	365.6900083	2262.972969	504.9779553	ENSG00000004799	0.481098476	278.8981186	-133.4490593	7.842755144	5.056896094	0.216338913	1.934400283	-1.608236901	0.320984895	0.442027351	0.471744179	0.644024491	2.840116983	11.0067772	6.235844528	1	1	1	0.09193752	0.000907793	0.012518988	0.044297642	0.024312097	0.048532396	ENSG00000004799	PDK4	pyruvate dehydrogenase kinase 4	-2.004082534	0.31033481	0.468504745	2.78292209
46.78200846	9.522910762	46.61968136	20.00580653	31.17083992	5.909155149	31.11015111	12.76986019	70.21165684	15.34666583	69.86127074	31.34194806	ENSG00000004809	0.174455344	164.5643327	-76.28216633	4.610791362	3.845498694	-1.59179814	-0.003475896	0.745797899	0.207150844	0.308153168	0.289669991	0.426200131	31.93815242	2.066731665	3.062070281	1	1	1	1.59E-08	0.150543838	0.080139502	2.39E-08	0.313653482	0.142943909	ENSG00000004809	SLC22A16	solute carrier family 22 member 16	-1.180769787	-2.182933671	0.997254353	-0.00490953
7.6	3.2	2.225	5.4	4.226740102	1.596788536	1.0331877	2.90250393	13.66537772	6.412871692	4.791602725	10.04649803	ENSG00000004838	0.316459872	103.4657011	-45.73285056	2.230855883	2.028148247	-0.864997438	-1.228391332	1.751639475	0.299345517	0.464111695	0.492734516	0.684768676	0.031282745	0.882525662	6.543372977	1	1	1	0.859611064	0.347510853	0.010527556	0.272774557	0.463379772	0.043802948	ENSG00000004838	ZMYND10	zinc finger MYND-type containing 10	0.988772745	-1.033947332	0.607682577	-1.415037499
0.299999973	11.9999997	0.125000005	6.225000206	0.048871098	4.917787189	0.009076378	2.469044829	1.841578925	29.2814608	1.721501767	15.69458242	ENSG00000004846	0.952368196	87.0045837	-37.50229185	1.559999426	-1.203972894	3.688879519	-0.875468606	0.219135457	0.925814392	1.031635063	1.627138684	1.754227876	20.35709676	1.27628067	0.015604623	1	1	1	6.43E-06	0.258591729	0.900588098	6.86E-06	0.405272311	0.538433542	ENSG00000004846	ABCB5	ATP binding cassette subfamily B member 5	2.683072621	3.321928091	-0.847442056	-0.208586585
458.8	891.6	464.8	868.4	370.9517311	722.2681948	375.8221231	703.435905	567.4523727	1100.630716	574.8438602	1072.050139	ENSG00000004864	0.056616297	263.2532155	-125.6266077	9.289914389	6.128614385	0.664403216	0.01299282	-0.039357984	0.108440018	0.152665932	0.153339023	0.215903213	35.66912487	0.004038508	0.033231311	1	1	1	2.34E-09	0.949329136	0.855351558	3.89E-09	0.681431602	0.525518308	ENSG00000004864	SLC25A13	solute carrier family 25 member 13	0.900309456	0.957007341	-0.037993711	0.018704173
131.0218005	203.8831116	131.9885187	277.0544748	100.1393707	156.3915756	100.6769972	212.9511928	171.4282012	265.7964347	173.0382267	360.4543416	ENSG00000004866	0.062846243	219.713359	-103.8566795	7.452177024	4.875363725	0.442183122	0.007351214	0.299316085	0.137143266	0.166413637	0.194172889	0.235035698	25.42630805	1.120589324	1.621781917	1	1	1	4.60E-07	0.289791593	0.202843504	5.71E-07	0.42725426	0.244826713	ENSG00000004866	ST7	suppression of tumorigenicity 7	1.064065856	0.634024891	0.440566486	0.010525521
385.8	626	702.8	793.2	276.3615237	448.9387702	504.1166323	569.0662848	538.5758409	872.8940916	979.7888195	1105.61152	ENSG00000004897	0.142270445	275.8125436	-131.9062718	9.190215217	5.9553191	0.484031271	0.599753256	-0.36302823	0.170208788	0.240294299	0.240224557	0.339382158	3.168134562	6.063749872	1.144202212	1	1	1	0.075088164	0.013798439	0.284766127	0.037180235	0.096574428	0.29895973	ENSG00000004897	CDC27	cell division cycle 27	0.174336847	0.696877648	0.341036918	0.863577719
5.25	0.125	3	2.025	1.814896012	0.00865725	0.986043137	0.630529824	15.18682052	1.804845639	9.127389727	6.50345922	ENSG00000004948	1.278012192	86.29809353	-37.14904676	1.327549953	1.658228077	-3.737669618	-0.559615788	3.34462703	0.541938727	1.466046092	0.784835435	1.68104935	2.769671981	0.059579805	3.958534776	1	1	1	0.096065846	0.807161312	0.046634279	0.045990361	0.645057864	0.103828292	ENSG00000004948	CALCR	calcitonin receptor	-0.403064858	-2.473931188	1.427010141	-0.64385619
1350.312813	1671.722736	1293.497197	1840.968421	1135.105821	1406.426466	1085.118565	1548.925819	1606.32133	1987.062226	1541.891414	2188.074268	ENSG00000004961	0.033328584	293.7442758	-140.8721379	10.55468747	7.208091558	0.213518394	-0.042986723	0.139423799	0.088576734	0.116735898	0.125314144	0.165254831	11.64865882	0.084067497	0.711812308	1	1	1	0.000642488	0.771859115	0.398842825	0.000499082	0.633829911	0.361742217	ENSG00000004961	HCCS	holocytochrome c synthase	0.508856487	0.30783665	0.139049998	-0.061969839
56.2	84.6	27.20000008	120	37.60491155	56.93464075	17.8800876	81.03317076	83.99009251	125.7083544	41.37787358	177.7050048	ENSG00000004975	0.192313452	203.2539436	-95.62697178	5.803973672	4.028916757	0.40901751	-0.725699781	1.075257257	0.204990862	0.287833158	0.296372235	0.410843296	20.80313271	0.655328225	6.849712691	1	1	1	5.09E-06	0.418214117	0.008865553	5.51E-06	0.498791023	0.039997954	ENSG00000004975	DVL2	dishevelled segment polarity protein 2	2.101239976	0.58159565	0.499324346	-1.02031998
134.9515158	196.1592704	78.05064746	240.607676	103.1323185	150.5631716	56.99508463	185.0251384	176.5878232	255.5635549	106.8847184	312.8875041	ENSG00000005007	0.08498494	228.6676903	-108.3338451	7.128124342	4.904915572	0.374011362	-0.54755763	0.751798403	0.137195287	0.191153594	0.20567554	0.281497514	25.46546413	1.054095932	7.132695271	1	1	1	4.50E-07	0.304565639	0.007569087	5.60E-07	0.437206776	0.036637026	ENSG00000005007	UPF1	UPF1 RNA helicase and ATPase	1.611817106	0.53626931	0.293304743	-0.782243053
2964.363138	1597.529295	4635.560006	1673.244773	2260.931176	1219.622213	3510.232264	1277.070672	3886.650291	2092.533098	6121.650919	2192.320387	ENSG00000005020	0.077557104	330.6175352	-159.3087676	11.22421831	7.994417495	-0.618203971	0.447094797	-0.400788323	0.138206869	0.17725823	0.196378811	0.251606117	41.48043341	2.67078731	2.53739295	1	1	1	1.19E-10	0.102205453	0.111178222	2.29E-10	0.261393751	0.172227249	ENSG00000005020	SKAP2	src kinase associated phosphoprotein 2	-1.469544362	-0.891463604	0.06676528	0.644846038
10386.85831	3578.403955	11222.85001	4806.999712	8739.252796	3009.694416	9437.175968	4043.979708	12345.08579	4254.576412	13346.40392	5713.986692	ENSG00000005022	0.022630413	359.6584642	-173.8292321	12.69199004	9.248296662	-1.065624504	0.077410497	0.217745754	0.08812076	0.095823047	0.124712524	0.135828834	198.5259297	3.16221944	2.569895386	1	1	1	4.38E-45	0.075360664	0.108914934	8.64E-44	0.222707653	0.170578815	ENSG00000005022	SLC25A5	solute carrier family 25 member 5	-1.22305892	-1.537106967	0.425717441	0.111669394
1139.8	2540	1119.4	4241.4	819.2537241	1826.642596	804.5472653	3050.718813	1585.765193	3531.944353	1557.467677	5896.798448	ENSG00000005059	0.141103407	332.1936915	-160.0968457	10.79564553	7.038608087	0.801311273	-0.018059981	0.530789303	0.16847666	0.238046607	0.238257976	0.336587285	40.15748275	2.1676184	2.486846121	1	1	1	2.34E-10	0.140944365	0.114801572	4.37E-10	0.305713445	0.174986686	ENSG00000005059	MCUB	mitochondrial calcium uniporter dominant negative subunit beta	1.920866765	1.155350488	0.739484278	-0.026031998
598.203844	440.7405293	493.6713978	624.4014749	501.3449627	368.9947889	410.5955308	523.4669989	713.7756747	526.4361992	593.5560197	744.7980535	ENSG00000005075	0.034030189	268.5874066	-128.2937033	9.021378162	6.393931572	-0.305475239	-0.192061463	0.54039868	0.090121	0.120151507	0.129501005	0.171581845	0.237301185	0.738391025	9.919411122	1	1	1	0.626162173	0.390176778	0.001635447	0.214543877	0.484962839	0.015845107	ENSG00000005075	POLR2J	RNA polymerase II subunit J	0.338312137	-0.439847675	0.501583417	-0.276576395
87	91.8	421.2	87	54.89914716	57.95697856	267.8345178	54.89895695	137.8709942	145.4050955	662.3845257	137.8714719	ENSG00000005100	0.264408186	231.8626076	-109.9313038	6.871174121	4.465908119	0.053704179	1.577199662	-1.630903841	0.234903217	0.332022527	0.329445816	0.467731977	10.78736928	10.78767114	12.15801254	1	1	1	0.00102195	0.001021784	0.000488774	0.00076266	0.026262712	0.00826574	ENSG00000005100	DHX33	DEAH-box helicase 33	-2.26235115	0.076621282	-0.076621282	2.26235115
220.8986058	335.8349309	147.1388119	298.7280781	160.0702975	243.1690407	104.6973787	217.0129876	304.8422775	463.8135696	206.7848331	411.2125529	ENSG00000005156	0.112153037	247.1181723	-117.5590861	7.824075781	5.397703799	0.418915963	-0.406327359	0.289241319	0.164332	0.215697651	0.236525935	0.312452391	13.04308883	2.194499316	0.856945024	1	1	1	0.000304406	0.138504208	0.354595019	0.000249287	0.303632268	0.338298878	ENSG00000005156	LIG3	DNA ligase 3	1.016704568	0.602141155	-0.168387519	-0.582950931
387.5183946	182.0275695	561.5987017	159.803262	270.8835793	126.9392053	389.5535801	110.7591826	554.3728659	261.022873	809.6270138	230.5640213	ENSG00000005175	0.124497335	254.4404364	-121.2202182	8.081540198	5.959763318	-0.755605161	0.371024223	-0.501238934	0.182690911	0.228192498	0.2601686	0.323279388	38.61438285	0.358143722	2.403995026	1	1	1	5.16E-10	0.549538976	0.121025825	9.28E-10	0.558241397	0.18016753	ENSG00000005175	RPAP3	RNA polymerase II associated protein 3	-1.806809551	-1.085921927	-0.186764306	0.534123318
45.6	9	66.8	9.2	33.37953299	5.989379176	49.32493373	6.136482111	62.29446052	13.52393923	90.46621378	13.79291888	ENSG00000005187	0.104738872	152.8173963	-70.40869814	4.46220172	3.819907717	-1.622683139	0.381795364	-0.359816457	0.159165709	0.261732115	0.221980853	0.36760356	96.46744625	2.00576323	0.958081887	1	1	1	9.07E-23	0.156702407	0.327670619	5.07E-22	0.320170346	0.323665046	ENSG00000005187	ACSM3	acyl-CoA synthetase medium chain family member 3	-2.732716121	-2.220329955	0.028569152	0.540955318
93.6	52.6	49.2	72.2	49.10535626	27.45951443	25.66463935	37.80700728	178.4114945	100.7577904	94.31809921	137.8802602	ENSG00000005189	0.530895412	211.9708301	-99.98541503	5.762818604	4.539030383	-0.576314264	-0.64313676	0.959860686	0.329113401	0.467222656	0.467503875	0.66143029	0.086679472	0.244752136	2.105950937	1	1	1	0.768441741	0.620794744	0.146727103	0.251151836	0.586369276	0.202165031	ENSG00000005189	REXO5	RNA exonuclease 5	0.544156284	-0.819607183	0.449610648	-0.914152819
666.7999337	599.3999855	628.1999774	637.599958	505.5795032	454.3696155	476.2517382	483.3938122	879.43073	790.7226418	828.6273414	840.998987	ENSG00000005194	0.098210441	290.7983802	-139.3991901	9.186930644	6.502490051	-0.106560921	-0.0596315	0.121413431	0.141216709	0.199795142	0.199756971	0.282550685	0.105342893	5.56E-05	0.184646353	1	1	1	0.745509791	0.994051351	0.667410274	0.2456314	0.690826311	0.468768225	ENSG00000005194	CIAPIN1	cytokine induced apoptosis inhibitor 1	0.021393839	-0.153492008	0.088988516	-0.085897331
282.0000031	571.2000452	214.400027	807.400057	216.6913868	440.0709122	164.4789829	622.5163365	366.9919829	741.4020846	279.4726159	1047.193164	ENSG00000005238	0.086779554	258.3082406	-123.1541203	8.618478703	5.641907082	0.705832408	-0.274063526	0.620143315	0.134404552	0.189129165	0.1906638	0.26769492	57.54687135	0.091680365	5.366657416	1	1	1	3.30E-14	0.76205169	0.020525274	9.16E-14	0.630594569	0.064526853	ENSG00000005238	ATOSB	atos homolog B	1.908050992	1.015717543	0.498549812	-0.393783638
2.6	0.875	3.2	1.05	1.042853991	0.266076675	1.32372139	0.340102916	6.482211371	2.877460046	7.735766814	3.241665822	ENSG00000005243	0.701616562	80.85931971	-34.42965986	1.31331453	0.955511445	-1.089042838	0.207639365	-0.025317808	0.466097076	0.765598543	0.648127903	1.058188643	4.349965881	0.149571226	0.000572435	1	1	1	0.037009688	0.698945447	0.980911947	0.019930882	0.611889492	0.55888425	ENSG00000005243	COPZ2	COPI coat complex subunit zeta 2	-1.034765418	-0.941106311	0.128733314	0.222392421
176.4	31	273.6	48.8	112.4397584	19.32720131	174.6968338	30.7202558	276.7433907	49.72266728	428.496375	77.52018783	ENSG00000005249	0.258287143	214.1831617	-101.0915808	6.430754247	5.172754144	-1.738766939	0.438913042	0.014830066	0.229763544	0.333016688	0.324314325	0.468021515	54.7419767	3.638701932	0.001004048	1	1	1	1.37E-13	0.056450931	0.974721886	3.57E-13	0.191465992	0.557199537	ENSG00000005249	PRKAR2B	protein kinase cAMP-dependent type II regulatory subunit beta	-2.463113978	-2.470862199	0.638073837	0.630325616
1218.561315	598.9849609	1427.007481	771.7745545	1006.166298	493.7546803	1173.385193	636.5564054	1475.791508	726.6421924	1735.449164	935.7159206	ENSG00000005302	0.040154954	277.9575252	-132.9787626	9.867904781	7.105426192	-0.710189701	0.157908668	0.09554732	0.097716096	0.128764756	0.139385028	0.182524876	52.70337653	3.828082901	0.274026712	1	1	1	3.88E-13	0.050400549	0.600643321	9.66E-13	0.181890594	0.444682311	ENSG00000005302	MSL3	MSL complex subunit 3	-0.885884042	-1.023364049	0.365121252	0.227641244
1949.4	1591.8	1398.8	2278.2	1588.273382	1296.636983	1139.241557	1856.417266	2392.636182	1954.153146	1717.494791	2795.812846	ENSG00000005339	0.05411863	317.0061798	-152.5030899	10.73669875	7.575276912	-0.202656182	-0.331906907	0.690427113	0.104527617	0.147901887	0.147958536	0.209168102	1.857358373	0.016794387	10.8954398	1	1	1	0.172929992	0.896888314	0.000964013	0.075983959	0.668951797	0.011986796	ENSG00000005339	CREBBP	CREB binding protein	0.703306814	-0.292204905	0.516962401	-0.478549318
181.8	44.2	86.40000009	67	124.2154722	29.6938053	58.67538919	45.35009482	266.0798966	65.79284738	127.2247209	98.98546008	ENSG00000005379	0.18332394	211.6161403	-99.80807014	6.23285072	5.202907182	-1.414182393	-0.743919505	1.159887335	0.19433135	0.280987801	0.277027135	0.396967302	17.61510618	0.814289795	8.53733145	1	1	1	2.70E-05	0.366855003	0.003479354	2.63E-05	0.474047117	0.023924408	ENSG00000005379	TSPOAP1	TSPO associated protein 1	-0.362098535	-2.015871393	0.589211974	-1.064560884
148.0250624	10.79687485	84.12885731	7.110856896	76.07898124	5.0024076	33.82988502	3.345979351	288.0088396	23.30328033	209.2133813	15.11195393	ENSG00000005381	0.485689611	190.7632347	-89.38161733	4.723366206	4.9973816	-2.618124873	-0.565031961	0.14739799	0.339596721	0.485267758	0.574920289	0.762295475	56.96398309	1.467762486	0.037388362	1	1	1	4.44E-14	0.225699055	0.846676487	1.21E-13	0.380436235	0.523302396	ENSG00000005381	MPO	myeloperoxidase	-3.39172202	-3.659078351	-0.540478476	-0.807834807
142.3527059	115.5769517	183.6254949	107.0696495	91.16022551	73.90219207	116.515127	69.63758422	222.2931411	180.752849	289.3900837	164.6224516	ENSG00000005436	0.223461369	238.0446773	-113.0223387	6.857433376	4.958307822	-0.208371266	0.254590507	-0.331047512	0.22739242	0.305107077	0.309811129	0.436797732	2.871488845	0.169299341	0.574407242	1	1	1	0.090161427	0.680735257	0.448512892	0.043557589	0.605776261	0.384194641	ENSG00000005436	GCFC2	GC-rich sequence DNA-binding factor 2	-0.772640378	-0.298286554	-0.109321173	0.365032651
89.4	15.8	60.80000009	17.6	62.19279735	10.43977881	42.06350293	11.69962893	128.5094149	23.91238401	87.88236246	26.47605338	ENSG00000005448	0.160204739	182.334015	-85.16700749	4.988743173	4.493120682	-1.733110742	-0.385530892	0.493419854	0.185143616	0.281028897	0.263834533	0.397130018	56.00747824	0.723681857	1.543717437	1	1	1	7.22E-14	0.394938842	0.214065319	1.93E-13	0.487113534	0.253038401	ENSG00000005448	WDR54	WD repeat domain 54	-1.732304219	-2.42786154	0.146841388	-0.548715932
42.28192906	3.970677007	56.01822202	9.271054228	25.70709853	2.050587241	33.29670418	5.237079625	69.54349682	7.688663804	94.24479917	16.4122856	ENSG00000005469	0.274673707	159.6868304	-73.84341518	3.995371433	3.744359786	-2.365423175	0.281317245	0.566643242	0.253873788	0.408511257	0.358211212	0.551741369	56.49869118	3.271221372	1.054747077	1	1	1	5.62E-14	0.070505114	0.30441632	1.52E-13	0.215248129	0.310276509	ENSG00000005469	CROT	carnitine O-octanoyltransferase	-2.472838784	-3.122250535	1.047070003	0.397658252
24.59633104	22.46736627	20.78559572	17.58205126	15.63158154	14.23219532	13.12660866	11.02303484	38.70238589	35.46765176	32.91337471	28.04386731	ENSG00000005471	0.207215259	155.9282673	-71.96413363	4.37496928	3.202597287	-0.090533419	-0.168337054	-0.076848248	0.231277532	0.316103203	0.329361922	0.451471295	0.322690315	0.723982651	0.028973947	1	1	1	0.569995332	0.394840627	0.864839207	0.199743584	0.487113534	0.528110996	ENSG00000005471	ABCB4	ATP binding cassette subfamily B member 4	-0.229464795	-0.125281092	-0.33674617	-0.232562467
7327.006607	5303.995601	7711.204514	6909.394157	5595.082064	4049.651504	5888.246266	5275.658533	9595.038145	6946.8618	10098.53739	9049.055641	ENSG00000005483	0.094592112	360.4823319	-174.2411659	12.69778934	8.899322336	-0.323106633	0.051107346	0.213314188	0.137591351	0.194620774	0.194560095	0.275194084	2.473013504	1.313088396	0.600843404	1	1	1	0.115815686	0.251836245	0.43825641	0.054055177	0.399339658	0.379410683	ENSG00000005483	KMT2E	lysine methyltransferase 2E (inactive)	-0.158375308	-0.466069249	0.381416447	0.073722506
1319.442547	2424.198459	747.1843877	4118.130851	883.5634938	1623.116271	464.8835824	2745.496436	1970.349212	3620.651381	1200.912509	6177.025577	ENSG00000005486	0.18825821	334.8252359	-161.412618	10.65743552	7.184964613	0.608291603	-0.568652621	1.098551067	0.204592581	0.275274412	0.315392848	0.403964506	31.23391532	0.020092249	7.395270846	1	1	1	2.29E-08	0.887279747	0.006539558	3.37E-08	0.667156277	0.033460982	ENSG00000005486	RHBDD2	rhomboid domain containing 2	2.46087419	0.877081281	0.764237145	-0.819555764
681.2	928	1001.4	956	541.6807689	738.4172845	796.9276605	760.737508	856.654817	1166.256557	1258.33499	1201.381541	ENSG00000005700	0.066891694	288.5276825	-138.2638412	9.728506691	6.523855949	0.309175784	0.385298351	-0.355572171	0.116928116	0.165125381	0.165078256	0.233309754	1.262307578	3.157556438	2.322681903	1	1	1	0.261214749	0.075576229	0.127500032	0.106633778	0.222942418	0.185191717	ENSG00000005700	IBTK	inhibitor of Bruton tyrosine kinase	-0.06686749	0.445483842	0.042840328	0.55519166
191.9031009	192.4451314	267.5601243	195.2198613	154.660872	155.0551132	215.0339009	157.3878546	238.1132322	238.8513854	332.9169019	242.1457129	ENSG00000005801	0.043471988	228.6885694	-108.3442847	7.683007166	5.256990562	0.00282052	0.332353743	-0.318038407	0.110079472	0.139819219	0.156154472	0.198960482	2.43062139	2.070332912	2.555203495	1	1	1	0.118985724	0.150188734	0.109931659	0.055334156	0.313653482	0.171391271	ENSG00000005801	ZNF195	zinc finger protein 195	-0.452774032	0.004048085	0.020546658	0.477368775
2030.6	833	2871.6	1185.6	1613.029828	660.9210564	2281.634023	941.2402539	2556.267892	1049.881818	3614.114479	1493.399113	ENSG00000005810	0.068492146	300.6671659	-144.3335829	10.56807173	7.616086595	-0.891052953	0.34653805	0.006432563	0.117457666	0.166536273	0.166021931	0.235302766	56.94424093	8.836687531	0.000747333	1	1	1	4.48E-14	0.002952345	0.978190638	1.23E-13	0.043913108	0.558072829	ENSG00000005810	MYCBP2	MYC binding protein 2	-1.275523428	-1.28449709	0.508714399	0.499740737
468	340.8	617.2	444.6	337.1248155	245.2663215	444.8695404	320.2251858	649.6822244	473.5449991	856.2866311	617.2817403	ENSG00000005812	0.137904633	259.580605	-123.7903025	8.813418695	6.148468296	-0.317172501	0.276724825	-0.010845618	0.167354623	0.237012549	0.23645672	0.334827146	3.713304597	2.62643071	0.001049222	1	1	1	0.053980419	0.105097735	0.974159687	0.027828586	0.264886847	0.557139916	ENSG00000005812	FBXL3	F-box and leucine rich repeat protein 3	-0.472324422	-0.456435526	0.382596836	0.398485731
1561.406821	205.1425587	745.4696779	257.17767	1032.617739	134.3863846	451.4199629	165.762505	2360.981385	313.152776	1231.059958	399.0067233	ENSG00000005844	0.204710162	284.7714139	-136.385707	8.818254285	7.353342502	-2.029637356	-0.739328042	0.965390065	0.210964362	0.291287982	0.334029802	0.424504102	57.50069683	0.749954054	5.171801744	1	1	1	3.38E-14	0.386490778	0.022956394	9.37E-14	0.482691509	0.068659986	ENSG00000005844	ITGAL	integrin subunit alpha L	-1.531719432	-2.922055863	0.324721842	-1.065614589
201.4	7.2	81.60000161	28.4	107.6177881	3.561028866	43.40907652	14.90067219	376.9075793	14.5575905	153.3909679	54.12910169	ENSG00000005882	0.506233686	200.8446285	-94.42231423	5.042027286	5.30529298	-3.331211954	-0.903463699	2.275771818	0.319748484	0.480898617	0.453801763	0.665769618	41.55443116	0.21473974	11.68448258	1	1	1	1.15E-10	0.643077539	0.000630235	2.21E-10	0.593769241	0.00946399	ENSG00000005882	PDK2	pyruvate dehydrogenase kinase 2	-1.490325655	-4.62544157	1.84212034	-1.292995575
0.9	0.875	0.675	0.875	0.108126947	0.104520806	0.075907277	0.10452093	7.491194616	7.325096599	6.002388905	7.325087876	ENSG00000005884	4.733511089	72.1968886	-30.0984443	0.655795781	-0.105360516	-0.028170877	-0.287682072	0.287682072	1.081167753	1.531078183	1.553035714	2.182308574	0.010809646	0.016935578	0.017377739	1	1	1	0.917193595	0.896458221	0.895122986	0.285745468	0.668881673	0.536884158	ENSG00000005884	ITGA3	integrin subunit alpha 3	0.1627295	-0.019108823	-7.12E-14	-0.181838323
1044	902.2	2157.2	1094.4	686.8053651	593.4310713	1419.771535	719.9777743	1586.964889	1371.62491	3277.648357	1663.539352	ENSG00000005889	0.227311945	310.0689566	-149.0344783	10.19355382	6.950814768	-0.145978543	0.725751595	-0.532626273	0.213655014	0.302200897	0.301980401	0.427201426	3.728571872	4.629615948	1.554460833	1	1	1	0.053489109	0.031424597	0.212478107	0.027613111	0.144097864	0.251897315	ENSG00000005889	ZFX	zinc finger protein X-linked	-0.97837078	-0.210385551	0.278340394	1.046325623
6264.471542	8825.707408	6106.595889	12359.93596	5198.429874	7327.48647	5055.418141	10260.61007	7549.126304	10630.2634	7376.345994	14888.78497	ENSG00000005893	0.035711876	372.9569144	-180.4784572	12.94114521	8.742649513	0.342774525	-0.025524754	0.362316266	0.095172246	0.119808636	0.134841333	0.170332287	37.29793264	2.259011071	4.52461579	1	1	1	1.01E-09	0.132838866	0.033410577	1.76E-09	0.297443076	0.085122035	ENSG00000005893	LAMP2	lysosomal associated membrane protein 2	1.017111473	0.494452284	0.485840707	-0.036818483
3494.000008	2222	3676.2	2857	2785.564214	1770.989236	2930.902462	2277.484257	4382.608016	2787.867877	4611.018829	3583.976036	ENSG00000005955	0.066540221	320.5179872	-154.2589936	11.53991354	8.158802493	-0.452639523	0.050832396	0.200532036	0.115610597	0.163595968	0.16348923	0.231311523	9.280614641	1.704812375	0.751576149	1	1	1	0.002315917	0.191659824	0.385977671	0.001613013	0.353489356	0.35541113	ENSG00000005955	NA	NA	-0.363601729	-0.65278451	0.362497968	0.073315187
25.63138833	21.76549258	5.5124257	16.06581112	13.94421211	11.62372865	2.775194859	8.361388525	47.11403289	40.75599851	10.9494427	30.8693091	ENSG00000005961	0.373549626	154.2920004	-71.14600018	3.803006556	3.243817707	-0.163491901	-1.536812945	1.233180619	0.310588361	0.408263943	0.458531643	0.606582916	1.648772014	7.281360522	4.133072582	1	1	1	0.199126149	0.006967375	0.042052931	0.085397636	0.067598851	0.097663969	ENSG00000005961	ITGA2B	integrin subunit alpha 2b	1.389842073	-0.226278965	-0.41573969	-2.031860728
514	197.8	570.8	272.6	408.9272805	156.5543639	454.2637297	216.2515638	646.0708606	249.9121649	717.2323448	343.6310873	ENSG00000006007	0.06612221	244.3811438	-116.1905719	8.437560548	6.242223265	-0.954966846	0.10481562	0.21593348	0.116676492	0.166879966	0.164887835	0.235332886	51.74170233	3.211204633	0.84192756	1	1	1	6.33E-13	0.073135619	0.358846069	1.54E-12	0.219352852	0.340800483	ENSG00000006007	GDE1	glycerophosphodiester phosphodiesterase 1	-1.06344239	-1.373254675	0.460750473	0.150938188
875.2001071	116.2000418	422.9998941	131.200003	571.042003	75.31294629	275.6902137	85.10907975	1341.364074	179.2845771	649.0216245	202.2515205	ENSG00000006015	0.236165721	265.8043213	-126.9021606	7.877357985	6.774452554	-2.01913935	-0.727080625	0.84849032	0.217851932	0.310504503	0.308485376	0.439173576	52.75955572	1.973333244	3.732685333	1	1	1	3.77E-13	0.160094501	0.053357547	9.42E-13	0.323554332	0.112116172	ENSG00000006015	REX1BD	required for excision 1-B domain containing	-1.681341695	-2.902287306	0.173749125	-1.047196487
4.8	2.25	7.8	4.4	2.359171462	0.982861905	4.00908797	2.140690628	9.766140516	5.150774463	15.17552133	9.043810322	ENSG00000006016	0.448338518	110.2005767	-49.10028837	2.209571645	1.568615918	-0.757685702	0.485507816	0.185166509	0.362400733	0.556678489	0.496631678	0.748546669	3.100213066	2.328477193	0.061190938	1	1	1	0.078282048	0.127026088	0.80462342	0.038572157	0.291020628	0.509522591	ENSG00000006016	CRLF1	cytokine receptor like factor 1	-0.704544116	-0.835613182	0.732519689	0.601450624
18.4	6.225000512	14.4	13.60000044	9.106433718	2.913529296	7.068591675	6.661206319	37.17811061	13.30023742	29.33540506	27.76674422	ENSG00000006025	0.589562178	151.9891091	-69.99455455	3.297682103	2.912350665	-1.08377714	-0.245122458	1.026618759	0.358861989	0.52803682	0.510473282	0.737049638	2.284864862	0.451156821	1.940103578	1	1	1	0.13064152	0.50178611	0.163657288	0.059980755	0.537103942	0.21589345	ENSG00000006025	OSBPL7	oxysterol binding protein like 7	-0.076961938	-1.424987057	1.014898818	-0.333126301
10.03341533	29.53098628	8.094429645	63.83393561	4.239990942	13.05164476	2.562673059	26.13880729	23.74283919	66.81756716	25.56697236	155.8897195	ENSG00000006074	0.672809558	173.9237715	-80.96188574	4.099517464	2.305921055	1.079519039	-0.214744928	0.985589789	0.439469348	0.544069337	0.668762519	0.788879541	14.77400742	0.541612316	1.560885351	1	1	1	0.000121195	0.461765298	0.211535635	0.000105871	0.520375528	0.25130785	ENSG00000006074	NA	NA	2.833694084	1.468394758	1.086474956	-0.27882437
98246.61572	64090.75084	46825.69065	44148.66387	51632.07296	32648.73993	23816.2633	23502.89857	186945.7674	125812.6455	92065.04299	82930.38902	ENSG00000006075	0.430149575	485.9928905	-236.9964452	15.68965585	11.49523608	-0.427180744	-0.741048807	0.368311409	0.328233549	0.409162954	0.452249602	0.593523734	0.727450432	2.611037545	0.385082838	1	1	1	0.393710853	0.10612231	0.534895462	0.149717374	0.265648705	0.418940651	ENSG00000006075	NA	NA	-0.084928629	-0.616283715	-0.537736227	-1.069091313
116.9332829	543.6535349	157.3995732	714.7704817	80.18857215	375.8643526	104.0403635	495.2837447	170.5154773	786.3452972	238.1251354	1031.52354	ENSG00000006114	0.144067379	262.5688559	-125.284428	8.072724782	4.761603541	1.536708619	0.297184084	-0.023534757	0.192460473	0.245095867	0.279353797	0.358929707	71.65153057	1.926953173	0.004299328	1	1	1	2.57E-17	0.165092169	0.947720761	9.53E-17	0.32786764	0.550489174	ENSG00000006114	NA	NA	2.1759286	2.207367864	0.394158254	0.425597517
4.85	0.125	0.7	0.125	0.098427209	0.001254047	0.012615998	0.00125402	238.9837145	12.4596654	38.83957627	12.45992918	ENSG00000006116	19.56412966	95.13417172	-41.56708586	0.695923618	1.578978705	-3.658420247	-1.935653649	1.935653649	1.98847791	3.076806966	2.855274702	4.3792598	1.524029075	0.264210089	0.195368202	1	1	1	0.217010791	0.607242409	0.658485766	0.091800359	0.58079582	0.4659498	ENSG00000006116	CACNG3	calcium voltage-gated channel auxiliary subunit gamma 3	-0.595609745	-2.378511623	-2.78E-16	-1.782901878
98	32.80000001	44.20000006	48.2	57.19725401	18.8720962	25.57134523	27.92233016	167.9101587	57.00691588	76.39957883	83.20365767	ENSG00000006118	0.367166735	198.2823366	-93.14116829	5.495231619	4.584967479	-1.094538963	-0.796242688	1.181173194	0.2747253	0.393706684	0.391705005	0.557267545	3.284516749	0.582575571	4.492619767	1	1	1	0.069936214	0.445304546	0.034041473	0.034841377	0.511897242	0.085816181	ENSG00000006118	TMEM132A	transmembrane protein 132A	0.122335541	-1.550405278	0.541635069	-1.131105751
843.1062322	2001.061088	564.9853886	2413.141578	693.7476396	1648.698268	462.9044686	1988.352847	1024.620594	2428.731537	689.5774637	2928.681539	ENSG00000006125	0.028960735	299.1278659	-143.563933	10.2418495	6.737092967	0.864339896	-0.400293097	0.587544971	0.099481992	0.109400758	0.142141464	0.156787005	215.9684917	0.707936466	14.04307123	1	1	1	6.85E-49	0.400129707	0.000178671	1.56E-47	0.489170323	0.004790085	ENSG00000006125	AP2B1	adaptor related protein complex 2 subunit beta 1	2.092673571	1.245989514	0.270024291	-0.576659767
95.01988508	160.2482914	118.5119257	241.663162	75.4923436	128.3009819	94.40176616	194.2046225	119.5985994	200.150572	148.7798068	300.7193294	ENSG00000006194	0.031027888	209.276165	-98.63808248	7.164865459	4.554086186	0.522638247	0.220927408	0.189893022	0.117374972	0.125868512	0.164698929	0.175645597	49.5457636	5.592132321	1.16880881	1	1	1	1.94E-12	0.018041321	0.279646133	4.53E-12	0.110461134	0.296177678	ENSG00000006194	ZNF263	zinc finger protein 263	1.021800526	0.747878759	0.58967124	0.315749473
583.7290427	126.3626828	154.2267947	183.4743866	391.5929678	84.26610516	92.506074	122.6212107	870.1371662	189.4893275	257.1280261	274.5271421	ENSG00000006282	0.200336756	249.9953725	-118.9976863	7.59382391	6.369436907	-1.5302807	-1.331012695	1.703931564	0.203680589	0.28665452	0.330442252	0.435505197	13.45871499	2.804336315	15.30797037	1	1	1	0.000243871	0.094009741	9.13E-05	0.000202867	0.250894893	0.003156509	ENSG00000006282	SPATA20	spermatogenesis associated 20	0.249042907	-2.19882562	0.534477889	-1.913390638
9.2	17	9.800000021	46.60000004	4.949594014	9.440714475	5.294248854	26.53197466	17.10039243	30.61208988	18.14043938	81.84690481	ENSG00000006283	0.391455737	158.1434157	-73.07170784	3.846288801	2.219203484	0.61400986	0.063178904	0.945208294	0.316274453	0.435986972	0.445788953	0.609397349	12.98852412	3.504341904	2.405769009	1	1	1	0.000313406	0.061208159	0.120888705	0.000256159	0.199414829	0.180025697	ENSG00000006283	CACNA1G	calcium voltage-gated channel subunit alpha1 G	2.13993026	0.819427754	1.402964668	0.082462163
1033.199933	398.2000473	612.7999322	735.6000604	518.7360806	199.7444161	307.5466486	369.2318154	2057.890596	793.8308403	1221.030236	1465.495188	ENSG00000006327	0.616976682	310.0174599	-149.00873	8.81708392	6.940415997	-0.953461486	-0.522377489	1.136109553	0.351541203	0.497487912	0.497297665	0.703493568	1.199899109	0.016636966	2.608075515	1	1	1	0.273341844	0.897370021	0.106320718	0.110866102	0.669019637	0.168168757	ENSG00000006327	TNFRSF12A	TNF receptor superfamily member 12A	0.263113029	-1.37333132	0.883769624	-0.752674725
0.875	0.125	3.625	7.45	0.167971958	0.007398195	0.863601982	1.844413184	4.558052495	2.11200166	15.21606628	30.09222688	ENSG00000006432	2.402429353	85.591996	-36.795998	1.168051406	-0.133531393	-1.945910149	1.421385681	2.666269893	0.84205451	1.670188271	1.11566692	1.957680355	3.62E-05	6.224987693	1.854917729	1	1	1	0.995198567	0.012595978	0.173212515	0.302682747	0.09176947	0.223449685	ENSG00000006432	MAP3K9	mitogen-activated protein kinase kinase kinase 9	0.869497976	-0.736965594	2.90902634	1.30256277
627	3647	551	6869	471.4504808	2747.09495	414.1799529	5174.984044	833.8712463	4841.699774	733.017129	9117.547145	ENSG00000006451	0.10424065	313.4961984	-150.7480992	10.69687254	6.440946541	1.76071365	-0.129211731	0.762325355	0.145475749	0.20508624	0.205827605	0.290042521	218.0377129	3.082182065	6.908080457	1	1	1	2.42E-49	0.079154265	0.008580706	5.64E-48	0.228194342	0.039218723	ENSG00000006451	RALA	RAS like proto-oncogene A	3.637569927	2.538269265	0.91320437	-0.186096292
59.25500503	61.22123098	35.67366201	76.05601015	35.5920703	36.88112703	19.27072533	45.89425938	98.64994058	101.6248533	66.03851903	126.0400921	ENSG00000006453	0.262913447	203.0228463	-95.51142317	5.67108201	4.081850249	0.032643791	-0.507437592	0.724413596	0.26006499	0.336244552	0.400398269	0.496198923	2.062218293	0.130971079	2.131383256	1	1	1	0.150990225	0.717427308	0.144310476	0.067756887	0.618335923	0.200051783	ENSG00000006453	BAIAP2L1	BAR/IMD domain containing adaptor protein 2 like 1	1.071163155	0.046325855	0.30850055	-0.71633675
1183.399972	1019.80001	1412.799745	1087.199757	926.0933932	797.8963036	1105.852511	850.7117432	1512.196831	1303.417568	1804.945145	1389.428701	ENSG00000006459	0.077387551	287.7492703	-137.8746351	10.16761202	7.076146907	-0.148785089	0.177181743	-0.113182921	0.125087664	0.176978576	0.176825357	0.250209941	2.696082494	0.93014135	0.204622165	1	1	1	0.100595148	0.334826198	0.651015553	0.047911286	0.455834155	0.463335289	ENSG00000006459	KDM7A	lysine demethylase 7A	-0.377634375	-0.214456114	0.092243164	0.255421425
2.050000001	0.875	3.425000011	0.65	0.643829946	0.224989525	1.150077466	0.150080134	6.527344733	3.402936204	10.19985646	2.815162735	ENSG00000006468	1.258002396	80.26442567	-34.13221283	1.131203126	0.717839794	-0.851371186	0.513261681	-0.810513205	0.590898184	0.910676161	0.811883552	1.303310083	3.664406309	0.097918788	0.386744975	1	1	1	0.055586444	0.75434161	0.534015363	0.028542259	0.628344474	0.418779916	ENSG00000006468	ETV1	ETS variant transcription factor 1	-1.423211434	-0.701918648	-0.184424571	0.536868216
300.2	570.6	409.2	597.4	234.5070578	446.8362356	320.0969876	467.8809564	384.2956405	728.6435926	523.1059537	762.7725709	ENSG00000006530	0.076051812	262.9774658	-125.4887329	8.762814339	5.704448919	0.64223952	0.309755115	-0.263856648	0.12600165	0.177305143	0.177694659	0.250361889	16.59218843	1.995717817	1.110707345	1	1	1	4.63E-05	0.157744313	0.291928239	4.34E-05	0.321118117	0.303337533	ENSG00000006530	AGK	acylglycerol kinase	0.544782683	0.924284146	0.066104259	0.445605722
1907.964335	173.3400113	829.4000138	324.403189	1303.586396	117.7348013	517.1880061	220.9165459	2792.548245	255.2071197	1330.085723	476.3673478	ENSG00000006534	0.181443149	288.8022285	-138.4011143	8.937806704	7.553792159	-2.39853711	-0.833089595	1.459821698	0.194345739	0.27228359	0.310399378	0.413136246	75.48853871	0.010999631	12.48570391	1	1	1	3.68E-18	0.916471725	0.000410078	1.46E-17	0.673428207	0.007457659	ENSG00000006534	ALDH3B1	aldehyde dehydrogenase 3 family member B1	-1.351578078	-3.452814535	0.900324681	-1.200911776
0.50000001	0.475	1.025	0.500000001	0.067780589	0.063107962	0.171029842	0.067780387	3.688371725	3.575222414	6.142933804	3.688382623	ENSG00000006555	3.197502755	63.41514711	-25.70757355	0.589699376	-0.693147161	-0.051293313	0.717839774	-0.666546477	1.019557273	1.449152959	1.368984115	1.993530172	0.16441189	0.16441246	0.111793164	1	1	1	0.685126657	0.68512614	0.738111807	0.229654197	0.607467541	0.490583416	ENSG00000006555	TTC22	tetratricopeptide repeat domain 22	-0.432959406	-0.024247555	0.024247547	0.432959398
632.5425871	228.9573359	670.2690012	319.7944628	453.3958969	163.0012032	480.1657527	228.5319139	882.4740744	321.6016855	935.6363536	447.5020433	ENSG00000006576	0.107310654	263.2015752	-125.6007876	8.681600023	6.44974755	-1.016211869	0.057931577	0.276211229	0.169888705	0.210822033	0.239940855	0.297388451	34.77856323	1.045492984	0.862649674	1	1	1	3.69E-09	0.306547381	0.35299826	6.04E-09	0.438264763	0.337599004	ENSG00000006576	PHTF2	putative homeodomain transcription factor 2	-1.065241781	-1.462075379	0.480283017	0.08344942
2.425000025	1.625	0.475	1.45	0.785512488	0.492172555	0.095560865	0.428903593	7.486354715	5.365242282	2.361060664	4.902034011	ENSG00000006606	1.241486461	77.31407694	-32.65703847	1.06331453	0.885831535	-0.400323719	-1.63027201	1.51632775	0.575127784	0.837941922	1.000061561	1.32579297	0.100047387	1.366515842	1.308081315	1	1	1	0.751772775	0.242411413	0.252742338	0.24708022	0.392527446	0.278890384	ENSG00000006606	CCL26	C-C motif chemokine ligand 26	0.732066795	-0.383786576	-0.099535674	-1.215389044
404.2351235	389.3459	286.3344622	395.2445391	288.8948187	278.2033502	197.7092675	282.0324177	565.6246651	544.8900228	414.6868041	553.9017358	ENSG00000006607	0.130239549	264.9214459	-126.4607229	8.425609048	6.001996698	-0.037528546	-0.344836122	0.35987263	0.171394911	0.230894165	0.254018969	0.332716816	0.669324637	0.714285986	1.169898358	1	1	1	0.413287168	0.39802463	0.279422126	0.155629543	0.488419189	0.296091877	ENSG00000006607	FARP2	FERM, ARH/RhoGEF and pleckstrin domain protein 2	0.463660016	-0.054006108	0.021637936	-0.496028187
285.1529274	98.92925286	299.6298422	84.75239109	211.0702475	71.9932913	220.6253917	61.76666445	385.2375832	135.9431816	406.9252483	116.2919814	ENSG00000006625	0.113341961	229.23373	-108.616865	7.275166472	5.653025624	-1.058620647	0.04952223	-0.204193247	0.153487051	0.221278238	0.217718257	0.312045725	55.43065028	0.101953365	0.42819962	1	1	1	9.68E-14	0.749497994	0.512873692	2.56E-13	0.627058834	0.410858257	ENSG00000006625	GGCT	gamma-glutamylcyclotransferase	-1.809739422	-1.517807393	-0.220730169	0.07120186
371.3999924	106.1999941	451.4000435	163.5999843	254.2593761	72.21466441	309.176395	111.6141635	542.5088212	156.1793415	659.0477235	239.7989108	ENSG00000006634	0.184187708	241.5245668	-114.7622834	7.805181312	5.917279629	-1.251955576	0.195074332	0.237025943	0.193328937	0.275856625	0.273235047	0.389151321	33.89876106	2.570466216	0.370983631	1	1	1	5.81E-09	0.10887564	0.542468592	9.25E-09	0.269455987	0.421991609	ENSG00000006634	DBF4	DBF4 zinc finger	-1.45863487	-1.796548218	0.618659372	0.280746025
1.8	1.45	0.5	1.875000006	0.453153933	0.351831509	0.08814761	0.474972524	7.149888292	5.975871818	2.83615177	7.401743989	ENSG00000006638	1.920621855	78.36642285	-33.18321143	0.972706876	0.587786665	-0.216223108	-1.280933845	1.537978951	0.703729627	1.008608138	1.131087531	1.514002652	0.384352365	0.315821555	1.031923522	1	1	1	0.535283079	0.574129625	0.309707316	0.190488462	0.567974582	0.313367913	ENSG00000006638	TBXA2R	thromboxane A2 receptor	0.938599458	-0.192645078	0.23078021	-0.900464326
5897.610354	2516.461152	5603.208664	2970.138859	4665.900992	1992.898099	4433.789682	2352.517531	7454.467626	3177.571765	7081.063735	3749.908225	ENSG00000006652	0.043569329	340.7716471	-164.3858235	11.93752135	8.682302523	-0.851693634	-0.051207835	0.21696293	0.119523617	0.133187321	0.168518908	0.187849154	62.11964833	0.169553996	1.333990048	1	1	1	3.23E-15	0.68050849	0.248096623	9.91E-15	0.605676396	0.276021555	ENSG00000006652	IFRD1	interferon related developmental regulator 1	-0.915494641	-1.228405596	0.239046517	-0.073864439
313.6	213.8	335.6	155.6	252.2569019	171.5301596	270.0531147	124.4590144	389.8603338	266.4863142	417.0563265	194.5327956	ENSG00000006695	0.05847896	231.9447158	-109.9723579	7.888489889	5.748118288	-0.38307729	0.067801686	-0.385554073	0.111056259	0.158002141	0.156924063	0.224137062	26.29585236	1.169802617	2.958988261	1	1	1	2.93E-07	0.279441801	0.085401363	3.74E-07	0.419072847	0.148141511	ENSG00000006695	COX10	cytochrome c oxidase assembly factor heme A:farnesyltransferase COX10	-1.103950964	-0.550524677	-0.455909781	0.097516506
1.075	22.4	2.075000013	44.4	0.404162352	13.23880483	0.948667325	26.67548921	2.859308875	37.90070224	4.538603725	73.90155002	ENSG00000006704	0.315337318	128.7002053	-58.35010264	2.926034133	0.072320662	3.036740297	0.657640499	0.026538012	0.499111879	0.566664497	0.639190815	0.740360107	70.05050636	4.411199903	0.001284845	1	1	1	5.78E-17	0.035703719	0.971406162	2.08E-16	0.154420857	0.55667554	ENSG00000006704	GTF2IRD1	GTF2I repeat domain containing 1	3.884033976	3.495325288	0.956183768	0.56747508
1010.2	949	516.6	1386.8	756.8653404	710.9469739	386.5606927	1039.385227	1348.32973	1266.762548	690.3846279	1850.338249	ENSG00000006712	0.1075131	289.2869173	-138.6434586	9.779202497	6.91790361	-0.062494811	-0.670634729	1.049980145	0.147305234	0.208351788	0.208773319	0.294860063	9.808556276	0.95754999	12.68032154	1	1	1	0.001737018	0.327804929	0.000369524	0.001243256	0.45253267	0.007106154	ENSG00000006712	PAF1	PAF1 homolog, Paf1/RNA polymerase II complex component	1.422890149	-0.09006895	0.546800253	-0.966158846
742.8331693	375.4546506	861.6472363	461.2513065	587.4417804	296.2943937	679.4676005	364.2195405	939.3290295	475.763962	1092.673086	584.1333154	ENSG00000006715	0.041720018	274.5846028	-131.2923014	9.14216347	6.610471483	-0.68233379	0.148374465	0.057430869	0.11974201	0.132614483	0.170156834	0.188609765	48.0607033	1.554605384	0.092717653	1	1	1	4.13E-12	0.212456847	0.760750241	9.36E-12	0.370211789	0.49661525	ENSG00000006715	VPS41	VPS41 subunit of HOPS complex	-0.900093319	-0.982503001	0.296201315	0.213791634
2.45	1.05	2.625	0.875	0.746816453	0.271494796	0.807259365	0.214554643	8.037450134	4.060851313	8.535825412	3.568438278	ENSG00000006740	1.42882738	82.95836133	-35.47918066	1.130307031	0.896088025	-0.84729786	0.068992871	-0.251314428	0.606134623	0.918500408	0.854023782	1.311465125	2.191583657	0.003361916	0.036721579	1	1	1	0.138766575	0.953762938	0.848033017	0.063120957	0.682529503	0.523563997	ENSG00000006740	ARHGAP44	Rho GTPase activating protein 44	-0.9510904	-0.750972452	-0.128733314	0.071384633
689.2695238	296.6469812	344.5144818	252.6783206	420.6366658	180.5557097	188.9163209	154.3942413	1129.460447	487.3810503	628.2687891	413.5279476	ENSG00000006744	0.277269022	281.0300078	-134.5150039	8.27889618	6.535632376	-0.843089559	-0.693496249	0.533070652	0.251970888	0.336050086	0.382322893	0.504603566	5.879044244	2.285492577	1.116012135	1	1	1	0.015322137	0.130588677	0.290778768	0.009024175	0.295386631	0.302833429	ENSG00000006744	ELAC2	elaC ribonuclease Z 2	-0.445745949	-1.213557527	-0.23060203	-0.998413609
134.8	398.2	95.80000001	318.8	86.46101389	256.4972409	61.28624623	205.2399063	210.1645491	618.1869227	149.7504019	495.1933659	ENSG00000006747	0.24928226	245.8319197	-116.9159599	7.521844997	4.903792198	1.083162193	-0.341529513	0.119139069	0.226580915	0.318898706	0.321375427	0.451799565	25.57974483	1.550257455	0.069537134	1	1	1	4.24E-07	0.213097438	0.792011908	5.30E-07	0.370702795	0.50589844	ENSG00000006747	SCIN	scinderin	1.724090986	1.555628241	-0.319941782	-0.488404527
338.7432645	176.978771	527.1092644	254.2976045	244.466957	127.1978042	376.2193807	183.4851503	469.3763142	246.2423436	738.5163839	352.4387208	ENSG00000006756	0.107117043	251.8578109	-119.9289054	8.180531602	5.825242489	-0.649212701	0.442165371	-0.079689907	0.166409354	0.211158702	0.237105757	0.3022263	20.89619203	4.858443644	0.069525181	1	1	1	4.85E-06	0.027511143	0.792029375	5.26E-06	0.13481985	0.50589844	ENSG00000006756	ARSD	arylsulfatase D	-1.048656449	-0.93273978	0.520474831	0.636391501
102.9170377	40.11595	108.8109058	36.20556754	71.92536155	27.49576518	74.68386409	24.79068765	147.2626125	58.52862918	158.5324134	52.87643245	ENSG00000006757	0.140544664	194.8806844	-91.44034222	5.929949591	4.633923204	-0.942149194	0.055688362	-0.158249466	0.182803198	0.252313838	0.263370016	0.360797328	32.60715641	0.011283913	0.192379097	1	1	1	1.13E-08	0.915403229	0.660943849	1.73E-08	0.673280131	0.466536922	ENSG00000006757	PNPLA4	patatin like phospholipase domain containing 4	-1.56143091	-1.337662142	-0.144179637	0.079589131
0.125	0.475	0.125	2.625	0.006030378	0.054838839	0.006030446	0.42256316	2.59104825	4.114328521	2.59101913	16.30673389	ENSG00000006788	3.961108344	62.57396656	-25.28698328	0.617811497	-2.079441542	1.335001067	1.47E-15	1.709521371	1.546685748	1.898818999	2.187338971	2.620332455	2.911407693	0.97825728	0.425633965	1	1	1	0.087955074	0.322629435	0.514139109	0.042626946	0.449293405	0.411488869	ENSG00000006788	MYH13	myosin heavy chain 13	1.688055994	0.390789953	1.297266041	0
717.4000281	650.2000501	591.800029	732.5998095	549.7043574	498.1085531	453.2703674	561.3740279	936.2538125	848.7308692	772.667484	956.0514989	ENSG00000006831	0.090874201	275.677791	-131.8388955	9.340554103	6.575633604	-0.098353519	-0.192464815	0.311784321	0.135843369	0.192186807	0.192264975	0.271837437	0.178884177	0.072103892	1.315497448	1	1	1	0.67233392	0.78829779	0.251401719	0.226249608	0.639338605	0.278152173	ENSG00000006831	ADIPOR2	adiponectin receptor 2	0.307447746	-0.141686596	0.171892454	-0.277241888
11.21488042	4.91754881	12.54825293	12.28641324	6.003138159	2.466183655	6.710165233	6.089147624	20.95129906	9.805549659	23.46568917	24.79098218	ENSG00000006837	0.34096479	135.9050428	-61.95252141	3.302223836	2.417241506	-0.824431309	0.112339942	0.803343898	0.318856707	0.44085527	0.449392956	0.614780981	1.792005306	1.699215466	1.707505659	1	1	1	0.180682027	0.192390609	0.191309319	0.07880743	0.354069282	0.236693847	ENSG00000006837	CDKL3	cyclin dependent kinase like 3	-0.028155134	-1.045568134	1.166880085	0.149467085
0.300000031	0.475000043	1.074999966	0.849999929	0.031161655	0.061413438	0.175640228	0.131909355	2.888165525	3.673870878	6.579500254	5.477245188	ENSG00000007001	3.341463779	64.29956189	-26.14978095	0.597299531	-1.203972701	0.459532316	1.276293332	-0.69437196	1.155405222	1.557018966	1.479629691	2.045053078	0.003191429	0.798669136	0.115285631	1	1	1	0.954949282	0.371491574	0.734204944	0.293912615	0.476095349	0.48964635	ENSG00000007001	UPP2	uridine phosphorylase 2	-0.165586098	0.182203339	0.326810219	0.674599656
43.40691155	11.23683836	46.12642181	15.12736684	16.97985781	3.897429872	16.00589258	5.257670369	110.9644139	32.39738506	132.9289684	43.5244531	ENSG00000007038	0.937133749	183.8122355	-85.90611775	4.08217896	3.770618681	-1.351421161	0.060767246	0.23654071	0.478872895	0.65010942	0.679905228	0.906647573	7.42939159	0.123579847	0.068066714	1	1	1	0.006416703	0.725183828	0.794172722	0.004075966	0.620327294	0.506633289	ENSG00000007038	PRSS21	serine protease 21	-1.547025241	-1.859553381	0.398280049	0.085751908
53.21269007	96.12305969	46.9706427	149.8555735	39.91714526	72.93521164	35.110964	114.2912616	70.93669563	126.6828792	62.83624896	196.4865258	ENSG00000007047	0.057974349	201.8745297	-94.93726485	6.220244999	3.974296903	0.591332339	-0.12477412	0.568816865	0.146679064	0.170374758	0.2087087	0.240517538	53.15317261	1.245174024	5.593085144	1	1	1	3.09E-13	0.264476218	0.01803151	7.78E-13	0.408701786	0.059605214	ENSG00000007047	MARK4	microtubule affinity regulating kinase 4	1.652944326	0.841183276	0.635282223	-0.176478828
1175.400192	488.6001196	549.9998774	499.399854	717.5434821	297.9934162	335.4995114	304.5883766	1925.410301	801.1253399	901.6402553	818.8106748	ENSG00000007080	0.316196651	302.344675	-145.1723375	9.005687237	7.069363958	-0.877819554	-0.759445902	0.781308584	0.251801229	0.356434853	0.356372377	0.504258875	3.737732108	2.144419437	2.400701099	1	1	1	0.053196602	0.143089156	0.121280885	0.027482581	0.307941613	0.180320914	ENSG00000007080	CCDC124	coiled-coil domain containing 124	-0.138970629	-1.264703109	0.031477458	-1.094255022
65.65083556	10.53072232	72.78516586	21.69326363	27.29750006	4.150804853	28.3845736	9.071027189	157.8910963	26.71677336	186.6394205	51.87920586	ENSG00000007129	0.627505003	197.6177814	-92.80889068	4.791229491	4.184350328	-1.830053408	0.103161841	0.61954302	0.447732246	0.529306743	0.631771211	0.756447186	16.68561692	0.640185136	0.670788662	1	1	1	4.41E-05	0.423643765	0.412776778	4.14E-05	0.501680103	0.368476326	ENSG00000007129	CEACAM21	CEA cell adhesion molecule 21	-1.701066694	-2.531140071	0.976781215	0.146707837
1243.999869	2750.198389	1348.799888	3791.601534	884.8011974	1957.006404	959.3711031	2698.317357	1749.020773	3864.878095	1896.305956	5327.854472	ENSG00000007168	0.150348142	324.5572949	-156.2786474	10.94640299	7.126087168	0.793341162	0.080883336	0.240232112	0.173838869	0.245655275	0.245819116	0.347358436	27.65400624	1.34116898	0.478306646	1	1	1	1.45E-07	0.246827921	0.489190339	1.93E-07	0.395260914	0.400880458	ENSG00000007168	PAFAH1B1	platelet activating factor acetylhydrolase 1b regulatory subunit 1	1.490442266	1.143914586	0.463127628	0.116599948
0.699999924	0.299999997	0.500000002	1.100000188	0.032156198	0.010960316	0.02140591	0.053950355	15.23811682	8.211442015	11.67901765	22.42803422	ENSG00000007171	10.92221914	74.88916897	-31.44458448	0.494436251	-0.356675052	-0.847297761	-0.336472124	1.635755288	1.571670932	2.306782313	2.248245373	3.204990596	2.64E-09	0.085474084	0.260485256	1	1	1	0.999959006	0.770011761	0.609786973	0.303485891	0.632971589	0.448301449	ENSG00000007171	NOS2	nitric oxide synthase 2	0.485426954	-0.387023062	0.691877837	-0.180572179
64.27956684	37.27955569	60.2387697	54.18619175	45.67660191	26.17132999	42.13120314	38.1462703	90.45906527	53.10258489	86.12878592	76.9706541	ENSG00000007202	0.109575869	187.9096359	-87.95481793	5.675249354	4.163241802	-0.544796731	-0.064925642	0.438906682	0.174314096	0.229110966	0.251258052	0.322761813	4.020264148	0.610462542	1.849183857	1	1	1	0.044956672	0.434613708	0.173878346	0.023722733	0.506586134	0.223872296	ENSG00000007202	BLTP2	bridge-like lipid transfer protein family member 2	-0.150137967	-0.7700574	0.527733248	-0.092186185
3214.2	555.6	1728.200015	664.2	2277.926059	393.0990838	1224.404824	470.0903408	4535.301573	785.2762134	2439.287426	938.4614014	ENSG00000007237	0.154001738	314.2883061	-151.144153	10.10216476	8.075333772	-1.755285161	-0.62049808	0.799032778	0.175669942	0.249040714	0.248548477	0.352193484	59.27476647	1.597200762	5.147146839	1	1	1	1.37E-14	0.206300355	0.023284602	3.97E-14	0.365237732	0.069110959	ENSG00000007237	GAS7	growth arrest specific 7	-1.37824468	-2.530195669	0.25714726	-0.894803729
650.6206319	167.1036999	440.780771	171.0322878	448.8286884	114.720274	295.815021	117.6415525	943.1375882	243.4063793	656.7877704	248.6540075	ENSG00000007255	0.137790588	261.3723443	-124.6861722	8.14967257	6.477926726	-1.359312148	-0.389379092	0.412616871	0.189431353	0.239857528	0.276107383	0.346029456	45.2301666	0.706542566	1.421895968	1	1	1	1.75E-11	0.400593991	0.233091588	3.68E-11	0.489365853	0.266447379	ENSG00000007255	TRAPPC6A	trafficking protein particle complex subunit 6A	-1.360651263	-1.954680806	0.033327884	-0.560701659
4.000000176	73.5999989	2.250000171	46.39999907	2.248656515	49.96019258	1.124450434	31.25132436	7.115360352	108.4255196	4.502200022	68.89179764	ENSG00000007264	0.181765677	143.3193657	-65.65968286	3.781207401	1.386294405	2.912350606	-0.575364113	0.114018541	0.293857894	0.354150689	0.459994573	0.539748972	122.7866234	4.18926602	0.044623879	1	1	1	1.55E-28	0.040680706	0.832697154	1.34E-27	0.164266739	0.518941728	ENSG00000007264	MATK	megakaryocyte-associated tyrosine kinase	3.866375332	3.899175558	-0.654288578	-0.621488352
222.2	13.8	112.8	13.8	126.3214403	7.504024122	63.93742758	7.504022859	390.8508317	25.37838324	199.0045656	25.37838751	ENSG00000007312	0.410616942	202.8307415	-95.41537077	5.218264735	5.403577877	-2.778909285	-0.677961538	0.677961538	0.288136788	0.423838026	0.408557346	0.60012563	66.16440293	1.477399734	1.276220638	1	1	1	4.15E-16	0.224181802	0.258602928	1.38E-15	0.379506185	0.283097464	ENSG00000007312	CD79B	CD79b molecule	-2.942831477	-3.914667946	1.33E-15	-0.97183647
1.875	2.25	0.475	1.05	0.444291698	0.546053021	0.077630439	0.223384216	7.912875739	9.271077729	2.906398602	4.93544271	ENSG00000007314	2.165106289	78.0353252	-33.0176626	0.951955001	0.628608659	0.182321557	-1.373049134	0.610909082	0.734633987	1.030338103	1.18057598	1.593475879	0.310175309	1.712782772	0.146981331	1	1	1	0.577572629	0.190624718	0.70143696	0.201831349	0.353114718	0.480539519	ENSG00000007314	SCN4A	sodium voltage-gated channel alpha subunit 4	0.474908955	0.176877762	-0.664815808	-0.962847002
320.7250312	200.0845835	271.5513514	244.4484218	272.4226892	169.1853622	230.0213282	207.2020296	377.5916973	236.6270937	320.5795612	288.3901817	ENSG00000007341	0.025504488	223.5902662	-105.7951331	7.98366214	5.770584155	-0.471843961	-0.166432894	0.366697033	0.08328025	0.108885112	0.118479659	0.15418927	14.06171419	0.023270413	5.655962049	1	1	1	0.000176908	0.878755973	0.017396129	0.000150348	0.664696065	0.058475024	ENSG00000007341	ST7L	suppression of tumorigenicity 7 like	-0.151108183	-0.678025707	0.287617412	-0.239300113
62	241.8	31.6	199	37.83665059	148.9588836	19.05577183	122.505585	101.5946163	392.5058956	52.40197084	323.2587313	ENSG00000007350	0.301317239	223.3029955	-105.6514977	6.435852659	4.127134385	1.360976553	-0.673977264	0.479171151	0.251967428	0.352952999	0.36066485	0.502428913	40.44188826	2.892638808	0.909561519	1	1	1	2.03E-10	0.088985068	0.340230787	3.80E-10	0.242977629	0.330830642	ENSG00000007350	TKTL1	transketolase like 1	2.61705613	1.946344688	-0.279768422	-0.950479864
11.8	3.425	21.80000003	2.425	6.795827662	1.733521674	12.90845317	1.1503284	20.48904224	6.766932988	36.81618509	5.112127111	ENSG00000007372	0.311537803	125.0274111	-56.51370556	2.787740441	2.468099531	-1.23699806	0.61381044	-0.959080387	0.281525861	0.447167488	0.388250982	0.645153325	27.74281866	0.73851845	2.20995861	1	1	1	1.39E-07	0.390135885	0.13712235	1.85E-07	0.484962839	0.193599849	ENSG00000007372	PAX6	paired box 6	-2.734857933	-1.53239445	-0.369573467	0.832890016
119.1569008	94.62824678	43.05330269	122.7304652	86.56564275	65.57076655	28.80160311	82.30306477	164.0185015	136.5624585	64.35707295	183.015871	ENSG00000007376	0.211301163	219.3108804	-103.6554402	6.31356674	4.780441119	-0.230485095	-1.018002173	1.278036761	0.163029652	0.19284132	0.215232921	0.245187266	0.77596854	7.993103722	27.17007705	1	1	1	0.378376946	0.004695585	1.86E-07	0.144920696	0.055493591	2.08E-05	ENSG00000007376	RPUSD1	RNA pseudouridine synthase domain containing 1	1.48987868	-0.329410776	0.371692037	-1.447597419
0.7	2.25	2.225	2.65	0.130294814	0.533645849	0.52701355	0.639946426	3.760702243	9.486628645	9.393733801	10.97357485	ENSG00000007384	2.250509605	87.53733587	-37.76866794	1.120674777	-0.356674944	1.16760516	1.15643186	-0.992802436	0.85779625	1.129072385	1.129514763	1.529825834	0.676941472	0.652225195	0.421154734	1	1	1	0.410641911	0.419318236	0.516361416	0.154771744	0.499544497	0.412385252	ENSG00000007384	RHBDF1	rhomboid 5 homolog 1	0.178597303	0.934904972	0.167456746	0.923764414
773.2296251	1093.226158	678.3921859	1164.916089	666.0701073	942.8536269	583.8441916	1004.895635	897.6293135	1267.581094	788.2513254	1350.418339	ENSG00000007392	0.014791319	283.2429963	-135.6214982	9.804087503	6.650576062	0.34631232	-0.130850496	0.194366451	0.076112822	0.080231107	0.107832511	0.113540314	60.47508472	0.122226847	2.93050475	1	1	1	7.45E-15	0.726631733	0.086920313	2.20E-14	0.620602198	0.149581399	ENSG00000007392	LUC7L	LUC7 like	0.779147431	0.499077532	0.091553012	-0.188516887
2.625	1.25	3.4	1.275000004	0.972044736	0.398153716	1.302789163	0.408266527	7.088794115	3.924363728	8.873270005	3.981773921	ENSG00000007402	0.903555116	87.32855673	-37.66427836	1.376242832	0.965080896	-0.741937345	0.258694536	-0.238891905	0.506854259	0.773053533	0.704581484	1.083844099	2.539512301	0.086803694	0.048581311	1	1	1	0.111029076	0.768280617	0.825550545	0.052103065	0.632623896	0.516615323	ENSG00000007402	CACNA2D2	calcium voltage-gated channel auxiliary subunit alpha2delta 2	-0.951636976	-0.688055994	0.015941547	0.279522529
0.675	1.625	1.450000035	2.050000008	0.149161521	0.456207835	0.398114195	0.598524124	3.054574636	5.788206158	5.281148292	7.021438007	ENSG00000007516	1.48490975	78.94593177	-33.47296588	1.046403435	-0.393042588	0.878550404	0.764606169	-0.532274187	0.770246396	1.006647736	1.01399895	1.35749729	0.75251005	0.481113341	0.153742121	1	1	1	0.385682696	0.487918451	0.6949846	0.147136738	0.531679935	0.477841427	ENSG00000007516	BAIAP3	BAI1 associated protein 3	0.316027477	0.648156327	0.216491824	0.548620674
33.00000001	21.80000012	33.80000001	20.80000001	24.16779816	15.67050946	24.77562019	14.91350451	45.05995927	30.32702967	46.11145923	29.00994868	ENSG00000007520	0.095977474	155.0491439	-71.52457197	4.713644	3.496507562	-0.414597586	0.023953241	-0.070910229	0.158921668	0.231572635	0.224429852	0.327947278	7.529958288	0.003199382	0.046753025	1	1	1	0.006068131	0.954893244	0.828812774	0.003882214	0.68278237	0.51767726	ENSG00000007520	TSR3	TSR3 ribosome maturation factor	-0.674759171	-0.576500915	-0.064705696	0.03355256
125.9091506	62.13623412	32.77945446	62.19684215	112.3354373	52.93789168	27.94615345	50.58699877	141.1230026	72.93285523	38.44867726	76.47117376	ENSG00000007541	0.291349912	211.6008757	-99.80043783	5.801925826	4.83556062	-0.706231321	-1.345758689	1.346733619	0.058199617	0.061715489	0.060362551	0.063116521	33.94747669	464.6918495	455.2786692	1	1	1	5.66E-09	4.58E-103	5.12E-101	9.03E-09	4.04E-100	2.20E-98	ENSG00000007541	PIGQ	phosphatidylinositol glycan anchor biosynthesis class Q	0.903706442	-1.007255981	0.00138426	-1.909578163
39.8	81	45	83	30.89770151	64.16518296	35.0901929	65.78180102	51.26724393	102.251715	57.7084317	104.7250135	ENSG00000007545	0.058306669	184.1593847	-86.07969234	5.83230074	3.683866912	0.710582242	0.122795577	-0.098404124	0.12917608	0.175547489	0.181086309	0.246968958	28.64487021	0.322162598	0.158760282	1	1	1	8.69E-08	0.570310892	0.690300469	1.19E-07	0.567406209	0.476682607	ENSG00000007545	CRAMP1	cramped chromatin regulator homolog 1	0.868755467	1.007054758	0.034765418	0.173064709
0.475	1.8	3	2.025	0.113309876	0.710785095	1.305221484	0.820599099	1.991220962	4.558339817	6.895381442	4.997111262	ENSG00000007866	0.568143572	76.19538009	-32.09769005	1.320914685	-0.744440475	1.33222714	1.843052764	-1.725269728	0.731218609	0.871447196	0.845562516	1.07336369	0.146910757	2.19915564	2.58356983	1	1	1	0.701505205	0.138086357	0.107977898	0.233943097	0.30334814	0.169822201	ENSG00000007866	TEAD3	TEA domain transcription factor 3	-0.403064858	0.924711873	0.111508315	1.439285046
273.9665627	195.7838237	157.9898499	139.4520053	186.286011	132.7797075	103.311757	94.48804522	402.9163385	288.6834618	241.6065065	205.8129336	ENSG00000007923	0.158078191	246.5042294	-117.2521147	7.409230539	5.613006065	-0.335994955	-0.550475275	0.211184659	0.196797387	0.256319292	0.290865591	0.372653758	1.620463302	4.147037681	0.321154285	1	1	1	0.203027199	0.041707429	0.570914786	0.086773589	0.165817911	0.432917066	ENSG00000007923	DNAJC11	DnaJ heat shock protein family (Hsp40) member C11	-0.178857443	-0.482644559	-0.486534408	-0.790321525
1588.6	208.4	2229.4	330	1039.562135	135.8636487	1459.142895	215.4818339	2427.608581	319.6628414	3406.262934	505.379029	ENSG00000007944	0.233407328	288.1881717	-138.0940859	9.400421309	7.370608404	-2.031149094	0.338879366	0.120753979	0.216353839	0.307328935	0.305910788	0.434179868	82.40400661	3.375308974	0.077350573	1	1	1	1.11E-19	0.06618017	0.780920466	4.93E-19	0.208919856	0.502312969	ENSG00000007944	MYLIP	myosin regulatory light chain interacting protein	-2.752399344	-2.92433043	0.660569775	0.488638689
0.5	1.850000024	0.3	2.625	0.082185989	0.428559958	0.037857592	0.634516895	3.041881004	7.986047286	2.377330288	10.85963992	ENSG00000007952	2.24337227	72.86567658	-30.43283829	0.871570872	-0.693147181	1.308332833	-0.510825624	0.860720868	0.921236355	1.185520933	1.401434891	1.745184435	3.843091469	0.002802934	0.243243925	1	1	1	0.04995134	0.957777531	0.621872936	0.026014772	0.683408318	0.452546852	ENSG00000007952	NOX1	NADPH oxidase 1	1.479469372	0.925999431	0.347019064	-0.206450877
22.20774225	1.760127051	27.82569443	3.890070437	9.804978311	0.629687595	10.98362796	1.524130111	50.29932756	4.919975022	70.49303503	9.928711395	ENSG00000007968	0.492476635	142.8456194	-65.42280972	3.156009966	3.100440978	-2.535054983	0.225518876	0.567522394	0.41711772	0.560977308	0.618465793	0.763246666	34.9897806	0.742835692	0.552886739	1	1	1	3.31E-09	0.388754016	0.457140567	5.44E-09	0.483958536	0.387801648	ENSG00000007968	E2F2	E2F transcription factor 2	-2.559428213	-3.071799595	0.825120569	0.312749186
3420.000245	3572.401171	5894.399866	4668.599141	2670.838131	2789.869115	4604.005699	3646.297704	4379.300094	4574.42611	7546.461071	5977.520133	ENSG00000008018	0.079289483	340.0691345	-164.0345673	12.04204208	8.137395902	0.043597344	0.544362102	-0.276741012	0.126147088	0.17838937	0.178334454	0.252207541	0.565609998	10.36417567	1.204012267	1	1	1	0.452008679	0.001284843	0.272521228	0.167035293	0.029667509	0.292128135	ENSG00000008018	PSMB1	proteasome 20S subunit beta 1	-0.336290962	0.062879681	0.38600082	0.785171462
30.20000166	40.80000537	16.40000176	79.00000411	16.18180098	21.97813279	8.639995559	42.87196988	56.36208859	75.74075805	31.1296523	145.5729855	ENSG00000008056	0.473598735	189.6465185	-88.82325923	4.867423468	3.407841979	0.300840234	-0.610560537	1.271326229	0.318344268	0.448292327	0.456354598	0.636503018	8.567194281	0.018241626	3.989450492	1	1	1	0.003422742	0.892563199	0.045785994	0.002299593	0.668404582	0.102916979	ENSG00000008056	SYN1	synapsin I	2.200912622	0.421957022	0.936496947	-0.842458654
3373.39988	6877.798707	2157.399406	6567.20233	2355.307238	4802.342811	1505.866837	4585.221078	4831.567861	9850.216222	3090.825885	9405.903381	ENSG00000008083	0.167882232	358.2512217	-173.1256108	11.98103015	8.123676381	0.712377543	-0.447017585	0.400806856	0.183290776	0.259117974	0.259235106	0.366422795	24.77737025	1.808327137	1.196479654	1	1	1	6.43E-07	0.178709036	0.274026419	7.86E-07	0.340955957	0.292829605	ENSG00000008083	JARID2	jumonji and AT-rich interaction domain containing 2	1.605536713	1.02752569	-0.06665807	-0.644669093
19.67441374	29.79668322	19.54263265	45.77924377	12.52262892	19.37368181	12.13800734	29.99370916	30.91064653	45.82723818	31.46434832	69.87262392	ENSG00000008086	0.185124795	173.2548679	-80.62743397	4.593905762	2.979318997	0.415078089	-0.006720628	0.436154337	0.230500855	0.302915663	0.325186798	0.425736051	8.583989822	0.93595906	1.049541308	1	1	1	0.003391315	0.333319239	0.305612751	0.002280461	0.455177834	0.310906716	ENSG00000008086	CDKL5	cyclin dependent kinase like 5	1.187247456	0.574928562	0.603093557	-0.009225337
138	37	36.22500015	74	70.08206602	18.58225607	18.1871691	37.44720808	271.7385642	73.67243219	72.15255045	146.2325306	ENSG00000008118	0.590329381	214.3606581	-101.1803291	5.486820147	4.927253685	-1.316335773	-1.337504193	2.030651373	0.34570753	0.492931466	0.49304854	0.698088637	0.757873904	0.864576108	8.461543682	1	1	1	0.383994699	0.352461261	0.003627339	0.146624049	0.465868953	0.024399835	ENSG00000008118	CAMK1G	calcium/calmodulin dependent protein kinase IG	1.010618741	-1.871013559	0.980891177	-1.900741123
235.0229651	267.2097449	243.8416338	384.9117579	176.5355435	201.2766473	183.3408518	289.1785483	312.8876657	354.7408442	324.3071132	512.3376621	ENSG00000008128	0.086387546	241.46209	-114.731045	8.081722395	5.459683233	0.128350678	0.03683574	0.328144457	0.146000509	0.19073539	0.204690245	0.269418272	4.756212898	1.711071354	1.48346072	1	1	1	0.029192712	0.190846427	0.223233845	0.016133578	0.353205275	0.259499946	ENSG00000008128	CDK11A	cyclin dependent kinase 11A	0.6564221	0.184434415	0.524909345	0.052921659
1725.2	818.2	784.8	1087.4	1186.607885	562.3881315	539.3974771	747.6485782	2508.254899	1190.372276	1141.850057	1581.543515	ENSG00000008130	0.181733842	316.3530516	-152.1765258	9.849888032	7.453098265	-0.745991459	-0.787669357	1.072107356	0.190940952	0.270265873	0.270293179	0.382322305	1.209700714	1.735388087	7.863525144	1	1	1	0.271391403	0.187724249	0.005044195	0.110258327	0.350876338	0.029308693	ENSG00000008130	NADK	NAD kinase	0.469974789	-1.075312006	0.409921241	-1.135365554
25.8	9	12	12	16.68906488	5.484313475	7.475322534	7.475322386	39.88479911	14.76939646	19.26338287	19.26338325	ENSG00000008226	0.208227945	140.2805786	-64.14028929	3.729530008	3.250374492	-1.053149915	-0.765467842	1.053149914	0.222255502	0.336548991	0.328191629	0.479468044	4.967682476	1.292774412	4.824597178	1	1	1	0.025825228	0.255537291	0.02805642	0.014442997	0.402303876	0.076563757	ENSG00000008226	DLEC1	DLEC1 cilia and flagella associated protein	-2.09E-10	-1.422233001	0.378511623	-1.043721377
93.2	51.6	69.00000001	88.8	59.44858682	32.67318495	43.87155555	56.61623142	146.1134817	81.49067819	108.5213401	139.2787864	ENSG00000008256	0.252407225	207.2297177	-97.61485887	6.070700439	4.534747722	-0.591226049	-0.300641217	0.843506195	0.229406056	0.327084111	0.32558715	0.46162483	0.528220493	0.265669608	3.338860165	1	1	1	0.467355963	0.606251541	0.067661465	0.171489906	0.58031773	0.129433967	ENSG00000008256	CYTH3	cytohesin 3	0.359360523	-0.84066426	0.771652645	-0.428372138
7.800000004	2.825	9.6	3.2	3.931138428	1.267009932	4.904636099	1.464375229	15.47643289	6.298786454	18.79038488	6.99274325	ENSG00000008277	0.482857884	114.4548012	-51.22740059	2.438720752	2.054123734	-1.01561537	0.207639364	-0.082996919	0.349589119	0.538127021	0.489507297	0.752367761	7.915256299	0.215351196	0.012169244	1	1	1	0.004901964	0.642605135	0.912160121	0.003191641	0.593716927	0.541427216	ENSG00000008277	ADAM22	ADAM metallopeptidase domain 22	-1.335603032	-1.202043777	0.13492958	0.268488835
776	1118.2	844.4000014	1211.6	641.2547261	924.7710713	697.9242152	1002.153983	939.0589659	1352.087321	1021.617171	1464.819363	ENSG00000008282	0.046056105	272.6588517	-130.3294259	9.907024656	6.65415252	0.365323008	0.084473797	-0.004252247	0.097309058	0.137329273	0.137541018	0.194125582	14.00198506	0.719660342	0.000479812	1	1	1	0.000182618	0.396255346	0.98252404	0.000154791	0.487727805	0.559213189	ENSG00000008282	SYPL1	synaptophysin like 1	0.520397708	0.526481364	0.11563586	0.121719516
113.4612899	31.39386794	82.11778031	38.62587024	79.16037104	21.33864456	56.65905427	26.21057964	162.6251131	46.18732653	119.0159266	56.9219709	ENSG00000008283	0.123850197	190.2015708	-89.10078541	5.824550086	4.73146172	-1.284849135	-0.323307158	0.530616838	0.183666282	0.241301827	0.263659119	0.339632494	35.76363717	0.124665644	2.440864028	1	1	1	2.23E-09	0.724028299	0.118211097	3.72E-09	0.620196715	0.177726843	ENSG00000008283	CYB561	cytochrome b561	-1.068714508	-1.821067123	0.290721878	-0.461630738
3152.000702	3017.400786	2485.199445	4011.999226	2095.751791	2006.182524	1652.228148	2667.702605	4740.59403	4538.324601	3738.113462	6033.707716	ENSG00000008294	0.216480315	347.4275581	-167.7137791	11.54128951	8.055792674	-0.043641601	-0.237684479	0.522578362	0.208227069	0.294505398	0.294526328	0.41651488	1.092471982	0.01289597	1.574134383	1	1	1	0.295924146	0.90958626	0.209607616	0.118357922	0.672025177	0.249928885	ENSG00000008294	SPAG9	sperm associated antigen 9	0.690738843	-0.06294111	0.410896497	-0.342783456
4.225000486	0.5	6.6	2.625	1.633561455	0.111276499	2.642940782	0.959051106	10.9274304	2.246655874	16.48164056	7.184836093	ENSG00000008300	0.938590877	97.60567568	-42.80283784	1.683118008	1.441019376	-2.134166556	0.446050273	1.212177803	0.484824899	0.90706808	0.673109104	1.142234984	6.173407226	2.541704225	1.126216121	1	1	1	0.012968461	0.110875055	0.288583889	0.007746216	0.272305537	0.301496348	ENSG00000008300	CELSR3	cadherin EGF LAG seven-pass G-type receptor 3	-1.068018423	-1.800468671	1.273018494	0.540568247
14.4	26	24.2	40.8	8.649412609	15.99491542	14.85401237	25.38140189	23.97388232	42.26343074	39.42638429	65.58502982	ENSG00000008311	0.268736914	163.9891123	-75.99455615	4.549083265	2.667228207	0.590868331	0.519124427	-0.068538883	0.260069793	0.359271284	0.360066783	0.499736772	4.947105308	3.750456775	0.018810114	1	1	1	0.026134391	0.052793083	0.890912255	0.014596526	0.185736718	0.535999608	ENSG00000008311	AASS	aminoadipate-semialdehyde synthase	0.730079209	0.810029056	0.630543535	0.710493383
10.93008312	15.92765098	5.930611759	33.98057635	6.413323843	9.641704564	3.17721716	21.34480636	18.62789404	26.31174437	11.0701139	54.0965118	ENSG00000008323	0.245036226	146.5953795	-67.29768974	3.692158638	2.391518907	0.376537747	-0.611391536	1.369123959	0.272010832	0.359636711	0.395428829	0.52689668	14.00521238	0.372416914	6.752033936	1	1	1	0.000182305	0.541689781	0.009364088	0.000154584	0.554826546	0.041222501	ENSG00000008323	PLEKHG6	pleckstrin homology and RhoGEF domain containing G6	2.335499451	0.504777693	1.047172272	-0.783549486
376	467.2	589.2	493.2	284.8148159	354.1515569	446.906191	373.918699	496.3786717	616.3345487	776.7998005	650.5324303	ENSG00000008324	0.097749557	262.6734278	-125.3367139	8.84371491	5.929589143	0.217168288	0.449176541	-0.395019201	0.141709155	0.200147809	0.199925745	0.282670803	0.018315885	3.168300102	1.952875286	1	1	1	0.892346071	0.075080553	0.162277348	0.280283886	0.222161892	0.214949173	ENSG00000008324	SS18L2	SS18 like 2	-0.25610891	0.312560411	0.077970076	0.646639397
44	9.425	41.8	12.8	29.55915388	5.881898124	28.04882596	8.17705909	65.49578542	15.10237395	62.29280337	20.03654348	ENSG00000008382	0.18323079	160.866425	-74.4332125	4.325680384	3.784189634	-1.540823901	-0.051293294	0.357372732	0.202957225	0.314734734	0.287441305	0.439044423	38.25153091	0.219897762	0.662561041	1	1	1	6.22E-10	0.63911783	0.415657253	1.11E-09	0.592700474	0.369545193	ENSG00000008382	MPND	MPN domain containing	-1.63294253	-2.109877618	0.404620883	-0.072314205
886.4000329	2068.400235	1101.000235	2259.400486	673.1526598	1572.204127	836.3750745	1717.476499	1167.201833	2721.198513	1449.351559	2972.320472	ENSG00000008394	0.097450333	303.7951636	-145.8975818	10.47639246	6.787168353	0.847362401	0.216805997	-0.128481966	0.140406232	0.198232356	0.198452996	0.280245202	31.22711433	1.182436207	0.210188026	1	1	1	2.30E-08	0.27686059	0.646620071	3.38E-08	0.416903096	0.462103089	ENSG00000008394	MGST1	microsomal glutathione S-transferase 1	1.036453873	1.221556187	0.127365706	0.31246802
763.2	789.2	362.400003	890.8	505.5216297	522.7632228	239.7187959	590.142707	1152.22417	1191.431633	547.8659344	1344.631783	ENSG00000008405	0.219542792	291.3310756	-139.6655378	9.253714633	6.63752012	0.033499654	-0.744771538	0.865871699	0.210168007	0.297210306	0.297712985	0.420632654	4.905255837	2.186862552	4.237416183	1	1	1	0.026775085	0.139192591	0.039542303	0.01491662	0.304198554	0.093937678	ENSG00000008405	CRY1	cryptochrome circadian regulator 1	1.295161768	0.048267589	0.174502353	-1.072391826
15	3.025	15.8	4.8	9.67730606	1.613721644	10.22373578	2.773337251	23.2502722	5.670510173	24.41768893	8.307680573	ENSG00000008441	0.183330498	120.6428062	-54.32140312	3.002599802	2.708050201	-1.60113911	0.051959739	0.409745088	0.223605428	0.390872193	0.315156546	0.529563894	27.30018952	0.605505427	0.598674524	1	1	1	1.74E-07	0.436485133	0.439084203	2.29E-07	0.507476169	0.379709134	ENSG00000008441	NFIX	nuclear factor I X	-1.534336428	-1.991011217	0.527064117	0.070389328
3701.004678	8168.747704	1214.604897	10204.49565	2144.315665	4720.974995	632.4729243	5864.920854	6387.788819	14134.46144	2332.534722	17755.01051	ENSG00000008513	0.314658549	378.16622	-183.08311	11.95463626	8.216359596	0.7917113	-1.114185481	1.336698237	0.27846115	0.355662886	0.430726346	0.52485191	29.50847501	1.390923157	6.486242572	1	1	1	5.57E-08	0.238249262	0.010871252	7.83E-08	0.390477745	0.044522529	ENSG00000008513	ST3GAL1	ST3 beta-galactoside alpha-2,3-sialyltransferase 1	3.069599954	1.141984808	0.32098282	-1.606632326
18.4	22.20000009	14.4	45.60000002	10.83475402	13.1614505	8.38795176	27.50528309	31.24759448	37.44572105	24.72117222	75.59856756	ENSG00000008516	0.310692308	165.6414405	-76.82072023	4.379101005	2.912350665	0.187741628	-0.245122458	0.964937882	0.270199863	0.379677943	0.386050839	0.535450217	6.317538063	0.919122114	3.247584918	1	1	1	0.01195495	0.337705582	0.071528779	0.007183416	0.4575548	0.1337679	ENSG00000008516	MMP25	matrix metallopeptidase 25	1.597399605	0.258068159	1.006205144	-0.333126301
14.70279152	13.68563401	19.0051572	44.84998523	5.958532646	6.423094154	8.479623994	21.29754722	36.27941497	29.15986809	42.59575666	94.44848997	ENSG00000008517	0.628341383	172.1501174	-80.0750587	3.990834541	2.688037375	-0.071690705	0.256672999	0.93030359	0.460823023	0.565686342	0.545351056	0.753791455	1.194155897	3.670902284	1.523165078	1	1	1	0.274492863	0.055370202	0.21714115	0.11122589	0.189932477	0.255440708	ENSG00000008517	IL32	interleukin 32	1.196549304	-0.096615502	1.642515718	0.349350912
68.50921732	25.19141045	27.66205626	18.0985426	42.77134973	15.34993554	16.26470982	10.65366243	109.7349718	41.34265962	47.04598886	30.74597551	ENSG00000008710	0.240241978	177.4780015	-82.73900076	4.817099936	4.226968296	-1.000465214	-0.906906631	0.576234966	0.240357049	0.328182123	0.358297654	0.475523224	9.380609943	5.28110942	1.468438461	1	1	1	0.002192926	0.021558007	0.225592231	0.001533804	0.120420634	0.261288379	ENSG00000008710	PKD1	polycystin 1, transient receptor potential channel interacting	-0.585679564	-1.408110547	-0.455631202	-1.278062185
0.3	1.225	1.225	1.4	0.049822482	0.393553826	0.393553809	0.465826485	1.806413418	3.813010824	3.813010997	4.207575276	ENSG00000008735	0.861766362	64.68305093	-26.34152546	0.926466251	-1.203972804	1.406913648	1.406913648	-1.273382256	0.915977626	1.083804075	1.083804088	1.351094171	0.824252787	0.824252757	0.888272765	1	1	1	0.363939678	0.363939687	0.345945802	0.140447215	0.472478075	0.334122266	ENSG00000008735	MAPK8IP2	mitogen-activated protein kinase 8 interacting protein 2	0.10922907	0.775293713	0.10922907	0.775293713
190.8569537	70.83687091	76.17594704	83.20918169	130.0412614	47.8130007	47.14235069	56.28700944	280.1139916	104.9476545	123.090487	123.0082747	ENSG00000008838	0.176169877	221.1473574	-104.5736787	6.430334625	5.251524214	-0.991144573	-0.918478457	1.079456515	0.195751234	0.273037781	0.312087805	0.412470576	6.390598221	2.287020499	6.848955696	1	1	1	0.011472636	0.13046015	0.00886931	0.006917819	0.295179242	0.039997954	ENSG00000008838	MED24	mediator complex subunit 24	0.125826264	-1.41723464	0.229253035	-1.313807869
38.40000029	10.40000004	15.60000043	11.80000031	24.93624942	6.370250377	9.805097711	7.293302445	59.13319191	16.97892461	24.81974383	19.09148953	ENSG00000008853	0.216559324	151.9910703	-69.99553515	3.945371382	3.648057467	-1.306251657	-0.900786525	1.027080273	0.22027292	0.333260784	0.323500416	0.476923531	11.39513067	3.245525278	4.637792084	1	1	1	0.000736369	0.07161873	0.031275215	0.000563526	0.217034519	0.081682718	ENSG00000008853	RHOBTB2	Rho related BTB domain containing 2	-0.375039434	-1.789161811	0.167110015	-1.247012361
894.3245657	163.4422896	650.9566468	240.8283206	648.5380249	117.8574707	473.9040253	172.4301575	1233.260654	226.6583683	894.156904	336.3580991	ENSG00000008869	0.124203606	263.3264538	-125.6632269	8.528132644	6.796068758	-1.699608799	-0.317625713	0.705250071	0.163953123	0.226234523	0.229641252	0.322403965	70.4509983	0.031442723	4.785039505	1	1	1	4.72E-17	0.859256287	0.028707989	1.70E-16	0.660479696	0.077703138	ENSG00000008869	HEATR5B	HEAT repeat containing 5B	-1.430792824	-2.444829407	0.556401845	-0.457634739
2684.403429	7310.795157	3028.800451	8078.800559	1884.271324	5132.667605	2125.912245	5671.632928	3824.301562	10413.24511	4315.150916	11507.62387	ENSG00000008952	0.162786553	356.9868808	-172.4934404	12.15151656	7.895213796	1.001893528	0.120708134	-0.020816763	0.180570069	0.255249622	0.255347579	0.360967551	30.16020192	0.373190118	0.003325753	1	1	1	3.98E-08	0.541270495	0.954012012	5.68E-08	0.554450791	0.55211253	ENSG00000008952	SEC62	SEC62 homolog, preprotein translocation factor	1.415096904	1.445086812	0.144094029	0.174083937
5056.80028	3302.000145	5185.600218	4484.000992	4085.643428	2667.306181	4189.707364	3622.640347	6258.800976	4087.721552	6418.216664	5550.168654	ENSG00000008988	0.059002118	334.5705286	-161.2852643	12.1022183	8.528489207	-0.426205538	0.025151668	0.280835669	0.108803419	0.153944288	0.153865307	0.21766445	6.892267842	2.31174504	1.664675265	1	1	1	0.008656937	0.128399829	0.196973259	0.005356577	0.292470119	0.240405538	ENSG00000008988	RPS20	ribosomal protein S20	-0.209680867	-0.614733037	0.441331271	0.036279102
16267.02579	9585.896916	14496.63391	12095.86657	14035.80842	8271.381782	12484.33613	10438.97047	18852.93103	11109.31911	16833.28552	14015.74882	ENSG00000009307	0.025542484	377.4895302	-182.7447651	13.63172283	9.69689538	-0.528847154	-0.115223623	0.347794464	0.075269537	0.101263967	0.106628378	0.143693947	24.5288309	0.566590227	5.85825648	1	1	1	7.32E-07	0.45161706	0.015504145	8.86E-07	0.515491566	0.054980227	ENSG00000009307	CSDE1	cold shock domain containing E1	-0.261184067	-0.762903358	0.335497572	-0.166221719
348.9968477	425.3976783	376.0239714	403.587005	289.7452998	353.7780526	311.0663076	335.5779517	420.3650578	511.5161424	454.5462611	485.3789402	ENSG00000009335	0.038350487	259.0545762	-123.5272881	8.550364396	5.85506289	0.197961555	0.074590005	-0.12722236	0.094928892	0.128242031	0.134285272	0.181907713	2.183291923	0.011129138	0.489130418	1	1	1	0.139515766	0.915983252	0.484315461	0.063411959	0.673414808	0.398937283	ENSG00000009335	UBE3C	ubiquitin protein ligase E3C	0.101793728	0.284857655	-0.0757496	0.107314326
908.2001922	775.2001143	1541.800378	1039.200191	585.2079578	499.4143649	993.845649	669.6813884	1409.460651	1203.2798	2391.868806	1612.613186	ENSG00000009413	0.250338148	307.2791871	-147.6395935	9.916634756	6.81146483	-0.158343622	0.529241259	-0.236155817	0.22423345	0.317175131	0.316972088	0.448379725	1.521043259	3.364327022	0.277399303	1	1	1	0.217461685	0.066622799	0.598410894	0.091925713	0.209628832	0.443461763	ENSG00000009413	REV3L	REV3 like, DNA directed polymerase zeta catalytic subunit	-0.568690196	-0.228169344	0.422360658	0.76288151
15.25000003	1.875	33.6	3.625	5.767346006	0.598271504	12.88945204	1.265766845	40.32400702	5.876303615	87.58789721	10.38155254	ENSG00000009694	1.165041815	137.6720693	-62.83603467	2.647497616	2.724579505	-2.095970845	0.789946562	-0.130700933	0.496105864	0.765372241	0.696475989	1.054955895	16.88957883	1.963275124	0.015349307	1	1	1	3.96E-05	0.161163483	0.901400534	3.75E-05	0.324765185	0.53859991	ENSG00000009694	TENM1	teneurin transmembrane protein 1	-2.903246767	-2.498805859	0.68589141	1.090332317
12.2	5.4	9.8	4.425	7.062526036	2.919728617	5.594698961	2.333519922	21.07461257	9.987229576	17.16624982	8.391025427	ENSG00000009724	0.306943381	126.0222724	-57.01113619	2.828816278	2.501435952	-0.815036998	-0.219053566	0.019924891	0.278894474	0.41977116	0.399473326	0.603813736	7.124748879	0.493019415	0.001088895	1	1	1	0.007602706	0.482583495	0.973675859	0.00476018	0.52995352	0.557048333	ENSG00000009724	MASP2	MBL associated serine protease 2	-0.99333627	-1.044394119	-0.238448768	-0.289506617
473.5999907	142.199992	2074.799977	173.9999902	294.5829611	88.09664459	1292.227301	107.9087529	761.4050395	229.5301689	3331.298558	280.5703504	ENSG00000009780	0.291347991	273.5834702	-130.7917351	8.495230026	6.160363064	-1.203128603	1.477256968	-1.275436186	0.242246122	0.344031314	0.342105613	0.485930071	57.49806883	12.09900527	6.889217849	1	1	1	3.38E-14	0.000504487	0.00867172	9.37E-14	0.017783843	0.039453102	ENSG00000009780	FAM76A	family with sequence similarity 76 member A	-3.568240687	-1.728680661	0.28932343	2.128883456
2772.267786	185.6732433	3241.586249	346.732546	1862.23366	123.7843731	2167.356231	231.8041801	4127.016305	278.5048903	4848.248413	518.6423231	ENSG00000009790	0.130167744	300.9116029	-144.4558014	9.725301552	7.92742096	-2.703432587	0.156397112	0.468168238	0.203004603	0.231300457	0.288360151	0.328120067	227.4256891	2.63488508	2.035815	1	1	1	2.17E-51	0.104539625	0.153631816	5.56E-50	0.26442243	0.207686884	ENSG00000009790	TRAF3IP3	TRAF3 interacting protein 3	-3.221094941	-3.89299987	0.897462948	0.225558019
33.6	42.2	19.60000001	39.6	22.90068367	28.93893975	13.08450313	27.11306901	49.29809155	61.5378454	29.3599227	57.83779032	ENSG00000009830	0.16151788	169.8455072	-78.92275361	4.947529047	3.514526067	0.227894154	-0.5389965	0.475405397	0.195591481	0.274406567	0.284189776	0.393904722	5.426688322	2.194857069	1.456618569	1	1	1	0.019831252	0.138472053	0.227468909	0.011383361	0.303632268	0.262789912	ENSG00000009830	POMT2	protein O-mannosyltransferase 2	0.978835389	0.320259275	-0.089551585	-0.7481277
670.0701768	2254.480295	2070.113185	2508.489008	454.3612885	1537.284374	1325.711311	1709.911872	988.1872711	3306.272729	3232.505117	3680.02422	ENSG00000009844	0.170639781	331.2726674	-159.6363337	10.5875399	6.507382448	1.213292309	1.127976115	-1.021215011	0.19820907	0.263290642	0.292171189	0.385369679	14.47925922	7.887103838	7.022298673	1	1	1	0.000141711	0.004978853	0.008050082	0.000122296	0.056885927	0.037912994	ENSG00000009844	VTA1	vesicle trafficking 1	0.276987229	1.748899134	0.153958945	1.62587085
0.65	0.125	1.650000009	1.050000001	0.113065171	0.007357582	0.357078624	0.208801556	3.736782927	2.123659527	7.624371345	5.280133064	ENSG00000009950	2.443011138	65.2336046	-26.6168023	0.709555156	-0.430782916	-1.648658626	0.93155821	1.196673497	0.892351009	1.698490153	1.185791255	2.042975259	0.757578837	1.910588645	0.343103486	1	1	1	0.384087283	0.166897886	0.558043285	0.146647321	0.329881502	0.427805675	ENSG00000009950	MLXIPL	MLX interacting protein like	-0.370368454	-0.552541023	0.865698909	0.68352634
172.6	434.2	406.4000003	488.6	125.8733536	318.0096207	297.5906607	357.9654795	236.6724899	592.8425673	554.9937617	666.907771	ENSG00000009954	0.123926375	258.4318902	-123.2159451	8.367976491	5.150976779	0.922528479	0.856361118	-0.738322217	0.161071688	0.226252253	0.22632275	0.318847036	11.93580298	9.231429571	5.362003669	1	1	1	0.000550654	0.002378958	0.020580115	0.000432017	0.04012069	0.064581282	ENSG00000009954	BAZ1B	bromodomain adjacent to zinc finger domain 1B	0.265157577	1.325911609	0.169925001	1.230679033
381.2	322.4	745	410.2	265.4905109	224.4238179	519.5706265	285.743306	547.3394868	463.1494152	1068.237833	588.8643284	ENSG00000010017	0.167698313	262.6751896	-125.3375948	8.746736317	5.943324172	-0.167531161	0.670060047	-0.429208212	0.184563812	0.261198169	0.260519744	0.368861334	4.306899259	6.112032541	1.353972297	1	1	1	0.037958089	0.013426464	0.244584873	0.020370623	0.095040278	0.273600339	ENSG00000010017	RANBP9	RAN binding protein 9	-0.859335366	-0.2410081	0.346520586	0.964847852
26.67420617	126.9529545	38.96449706	449.2662321	22.97566568	102.6894825	31.56465873	346.1319095	30.96812448	156.9493999	48.09911124	583.1307134	ENSG00000010030	0.435033221	228.8934945	-108.4467472	6.270622993	3.283697037	1.560119543	0.378953862	0.884845213	0.076153773	0.079050934	0.080345987	0.081596194	555.4718276	17.98046597	117.5966107	1	1	1	8.12E-123	2.23E-05	2.12E-27	9.91E-121	0.001950623	4.35E-25	ENSG00000010030	ETV7	ETS variant transcription factor 7	3.493987447	2.208999621	1.815164826	0.530177
972.6001713	591.4000876	800.3998788	841.7999287	781.6291132	474.7262307	642.9900841	676.3211539	1210.230117	736.7489744	996.3450167	1047.767197	ENSG00000010072	0.061163963	269.7355563	-128.8677781	9.603269257	6.879973074	-0.497480319	-0.194861623	0.547911239	0.111526901	0.158141581	0.157863034	0.223519967	3.989138863	0.492529961	6.008800262	1	1	1	0.045794463	0.482800912	0.014234703	0.024104448	0.52995352	0.052343029	ENSG00000010072	SPRTN	SprT-like N-terminal domain	0.0726679	-0.716757568	0.508618338	-0.28080713
48	218.6	51.20000005	205.8	31.94187576	147.7611628	34.11330152	139.0703138	72.13101751	323.3999996	76.8450982	304.5483889	ENSG00000010165	0.195064413	225.9594152	-106.9797076	6.477462053	3.871201011	1.516042565	0.064538522	-0.124877275	0.207797521	0.288284249	0.293426496	0.407446144	50.90603207	1.24E-06	0.093934775	1	1	1	9.69E-13	0.999110843	0.759233263	2.33E-12	0.692216527	0.496114273	ENSG00000010165	METTL13	methyltransferase 13, eEF1A lysine and N-terminal methyltransferase	1.986114472	2.1640244	-0.086641869	0.091268059
117.0024785	42.71844062	145.1197395	72.59472846	103.1803725	35.96848992	121.796079	57.20232616	132.6762022	50.73510656	172.9098258	92.1290261	ENSG00000010219	0.215457099	218.1346101	-103.0673051	6.316186094	4.762195118	-1.007564427	0.215364073	0.314897544	0.064141057	0.065504948	0.067372144	0.067718682	229.2292531	11.35865776	21.62327913	1	1	1	8.78E-52	0.000750971	3.32E-06	2.29E-50	0.022372947	0.000274517	ENSG00000010219	DYRK4	dual specificity tyrosine phosphorylation regulated kinase 4	-0.989476751	-1.432503314	0.751360488	0.308333925
4800.685017	5283.8893	3877.20449	5835.79606	4140.852779	4559.700128	3339.058518	5035.613432	5565.659505	6123.096993	4502.081823	6763.131467	ENSG00000010244	0.023374712	340.3788151	-164.1894075	12.23940668	8.476513899	0.095903817	-0.213644218	0.312992466	0.075437177	0.097334213	0.106834324	0.137662799	13.25919907	0.479345102	5.169333809	1	1	1	0.000271246	0.488719108	0.02298903	0.00022401	0.53188915	0.068659986	ENSG00000010244	ZNF207	zinc finger protein 207	0.589787785	0.138332485	0.143303408	-0.308151892
7514.207364	8220.600037	5678.805538	11514.40577	5177.58204	5663.870575	3911.971214	7932.864953	10905.34382	11931.46349	8243.627208	16712.94558	ENSG00000010256	0.180578598	397.2235224	-192.6117612	12.77988015	8.924550823	0.08984766	-0.280054626	0.617010349	0.190029278	0.268722543	0.268855843	0.380192779	4.389151101	0.022446895	2.633765898	1	1	1	0.036168317	0.880904357	0.10461332	0.019516325	0.66529691	0.166514073	ENSG00000010256	UQCRC1	ubiquinol-cytochrome c reductase core protein 1	1.019651807	0.129606277	0.486074154	-0.403971376
866.8437176	1610.255496	622.2614372	2306.843903	654.7457574	1221.653259	471.2167857	1744.790018	1147.648568	2122.470303	821.7222053	3049.953714	ENSG00000010270	0.095927579	301.3316446	-144.6658223	10.16048412	6.764858704	0.619289435	-0.331498383	0.690985838	0.143169235	0.197444223	0.19980696	0.279603944	48.01246984	0.011561669	6.107334502	1	1	1	4.24E-12	0.914372333	0.013462201	9.59E-12	0.673059772	0.050583269	ENSG00000010270	STARD3NL	STARD3 N-terminal like	1.88863629	0.892678111	0.518360367	-0.477597811
461.1666011	1980.777566	271.9326582	3070.147418	248.566001	1059.071192	141.2102374	1658.771922	855.60629	3704.642139	523.6686233	5682.399759	ENSG00000010278	0.359994906	319.0388098	-153.5194049	9.742670691	6.133759368	1.457485389	-0.528204913	0.966441015	0.315332123	0.385829346	0.456899639	0.553504698	49.87822067	0.00713163	3.048653615	1	1	1	1.64E-12	0.932699465	0.080804104	3.85E-12	0.677893304	0.14347503	ENSG00000010278	CD9	CD9 molecule	3.492160827	2.100310133	0.631982721	-0.759867973
120.7638709	79.9841201	134.8841558	163.5499971	89.69024808	58.42264097	99.64543223	121.9386422	162.6031015	109.5030858	182.5847416	219.3611561	ENSG00000010292	0.092408542	216.3848746	-102.1924373	6.858914477	4.793837159	-0.412009043	0.110579146	0.604711473	0.151773017	0.20542661	0.214735483	0.290784031	0.535269606	6.411078908	4.324693302	1	1	1	0.464399794	0.011341048	0.037563183	0.170702477	0.086099125	0.090937971	ENSG00000010292	NCAPD2	non-SMC condensin I complex subunit D2	0.276148754	-0.588375181	1.022815053	0.158291119
312.3863971	716.4182343	203.7809586	1541.858155	209.5312579	479.8189331	133.5377688	1036.154523	465.7312806	1069.68494	310.9732883	2294.374554	ENSG00000010295	0.157790139	283.1548568	-135.5774284	8.924277132	5.744240874	0.830023249	-0.427195189	1.193674629	0.203759155	0.255102828	0.295275526	0.366394171	60.74725428	0.709638166	10.6138957	1	1	1	6.49E-15	0.399563958	0.00112241	1.93E-14	0.489105514	0.012911482	ENSG00000010295	IFFO1	intermediate filament family orphan 1	2.913451953	1.194871855	1.104719113	-0.613860986
34.93297474	44.04697658	20.74252787	83.15858287	22.14958481	28.02867352	12.6861065	53.81636606	55.09415795	69.21969189	33.91524913	128.4990127	ENSG00000010310	0.218191297	186.2530063	-87.12650314	5.198389053	3.553431218	0.231825496	-0.521245139	1.156737847	0.23245534	0.312255454	0.328579239	0.447894855	12.64550742	0.132431401	6.669875747	1	1	1	0.000376469	0.71592428	0.009805602	0.000303371	0.61813746	0.042310841	ENSG00000010310	GIPR	gastric inhibitory polypeptide receptor	1.952590728	0.326121905	0.901680132	-0.724788691
42.55583834	22.05047913	37.0555556	34.37885391	27.70113352	14.05380789	24.24845435	22.5184161	65.37636358	34.59728733	56.62687531	52.48617801	ENSG00000010318	0.188118783	176.2441372	-82.1220686	4.939276637	3.750817057	-0.657482726	-0.138398768	0.5825061	0.21905292	0.29890536	0.302385276	0.419538081	2.976142113	0.412375737	1.927783157	1	1	1	0.084500465	0.520766132	0.165001183	0.041206893	0.546520119	0.216822021	ENSG00000010318	PHF7	PHD finger protein 7	-0.10521977	-0.918069376	0.618090574	-0.194759031
0.875	0.3	1.250000001	0.85	0.158605867	0.035132311	0.245193679	0.152916656	4.82721739	2.561744401	6.372513399	4.724795962	ENSG00000010319	2.65318572	67.07771139	-27.5388557	0.697299531	-0.133531393	-1.070441412	0.356674945	0.68477893	0.871327339	1.398756978	1.204097222	1.847455908	0.550378981	0.502824214	0.137389206	1	1	1	0.458162884	0.478261809	0.710890415	0.168824969	0.528191918	0.48335545	ENSG00000010319	SEMA3G	semaphorin 3G	-0.282399732	-0.528378972	0.509013647	0.263034407
404.4849126	243.2310117	268.2471326	313.5159294	317.9059666	190.6683495	207.694331	246.2091705	514.6428872	310.2839314	346.4539635	399.2224896	ENSG00000010322	0.068160305	249.0348694	-118.5174347	8.179946004	6.002614437	-0.50860278	-0.410705745	0.664544257	0.122887143	0.169159566	0.177606276	0.243578065	2.387269482	0.332297105	7.443401879	1	1	1	0.122327127	0.56430959	0.006366943	0.056700341	0.565120991	0.033133134	ENSG00000010322	NISCH	nischarin	0.224202107	-0.731401834	0.364886686	-0.590717254
1026.217459	387.4764303	577.203675	975.2512576	700.5650732	263.4401084	382.8264592	656.6192569	1503.246898	569.9131579	870.2744402	1448.503079	ENSG00000010327	0.184182755	293.7988713	-140.8994357	9.296258337	6.933634952	-0.97397993	-0.575439758	1.498479874	0.194769232	0.273006439	0.281550534	0.387698984	1.398916579	0.871016949	14.93868956	1	1	1	0.236905055	0.350673928	0.000111062	0.098722304	0.465075965	0.003592606	ENSG00000010327	STAB1	stabilin 1	0.755674723	-1.402842653	1.329425432	-0.829091945
155.8	17.8	78.6	28.6	105.420397	11.50032643	52.85769279	18.83387697	230.2556308	27.55052231	116.8791083	43.43025077	ENSG00000010361	0.192172904	193.0123164	-90.50615819	5.522947859	5.048573133	-2.169374676	-0.684201434	1.158409695	0.199294386	0.298979628	0.284072653	0.419279717	56.84347985	0.532350897	7.63337609	1	1	1	4.72E-14	0.465620167	0.005729795	1.29E-13	0.522099136	0.03146273	ENSG00000010361	FUZ	fuzzy planar cell polarity protein	-1.427171255	-3.060120992	0.654864514	-0.978085224
3.625	3.85	2.825	1.425	1.337229732	1.429105518	1.011669269	0.451357001	9.82675204	10.37187234	7.888571143	4.498933202	ENSG00000010379	1.018541135	99.33358796	-43.66679398	1.612178527	1.287854288	0.06021886	-0.249345924	-0.744555411	0.508803152	0.717312356	0.730332289	1.064472068	0.274906618	1.274500635	0.489244	1	1	1	0.600059201	0.258924059	0.484264733	0.207772853	0.40549456	0.398933687	ENSG00000010379	SLC6A13	solute carrier family 6 member 13	-0.657475001	0.068531382	-1	-0.273993618
6098.00155	3856.59941	4402.11862	7308.847041	4375.523488	2753.32999	3048.833184	5252.339624	8498.554062	5401.952932	6356.086797	10170.56186	ENSG00000010404	0.138458802	369.6474172	-178.8237086	12.26145498	8.715716382	-0.458175289	-0.325875173	0.965174897	0.169354559	0.236079828	0.246968045	0.349397638	0.001412846	0.951011346	7.630835772	1	1	1	0.9700163	0.329462001	0.005737871	0.297109742	0.453434567	0.031486981	ENSG00000010404	IDS	iduronate 2-sulfatase	0.731315507	-0.660869747	0.922137882	-0.470047372
3.8	7.8	1.65	4.6	1.87219671	4.152504272	0.688239067	2.324386304	7.712864747	14.65139974	3.955747546	9.103478181	ENSG00000010438	0.389052844	103.8383811	-45.91919055	2.138439547	1.335001067	0.719122667	-0.834225779	0.306158349	0.36116766	0.48362541	0.57399017	0.744449356	5.323673379	3.183969843	0.169130486	1	1	1	0.021037618	0.074363856	0.680885731	0.012004834	0.22090653	0.473072994	ENSG00000010438	PRSS3	serine protease 3	1.079434467	0.874469118	-0.652076697	-0.857042046
39.21931002	395.8802051	41.10793035	606.8300264	25.83861068	270.6200438	27.25697633	414.0783897	59.52929504	579.1187327	61.99741002	889.3066871	ENSG00000010539	0.161469757	231.4935174	-109.7467587	7.031569996	3.669169228	2.311942425	0.047031827	0.380105249	0.212907815	0.268627524	0.289680203	0.375995841	174.4907347	1.429265229	1.021978247	1	1	1	7.73E-40	0.231884391	0.312050223	1.20E-38	0.385872844	0.314702333	ENSG00000010539	ZNF200	zinc finger protein 200	3.851504072	3.302743371	0.614964337	0.066203635
6979.454723	1263.989022	3962.498049	1678.606552	4857.678172	878.2486626	2635.01127	1165.907233	10027.99825	1819.152498	5958.756597	2416.761706	ENSG00000010610	0.146663135	351.3072906	-169.6536453	11.32288426	8.850726073	-1.708698183	-0.566096147	0.849787552	0.18490317	0.243241781	0.278971437	0.355973066	55.30197569	0.298526354	5.698839855	1	1	1	1.03E-13	0.584807743	0.01697613	2.73E-13	0.573110024	0.057894422	ENSG00000010610	CD4	CD4 molecule	-1.238650945	-2.464196155	0.408998456	-0.816546754
71.78461122	18.42550184	49.43935745	24.65582384	51.49678554	12.64686639	34.41199235	17.20439863	100.0650886	26.84452478	71.0290192	35.33454799	ENSG00000010626	0.112163664	178.07847	-83.03923499	5.077180835	4.273670125	-1.35993445	-0.372923308	0.664200767	0.169464661	0.242120691	0.24485149	0.345152513	35.97719609	0.134010902	3.703195717	1	1	1	2.00E-09	0.714309116	0.054308358	3.34E-09	0.617619324	0.113311589	ENSG00000010626	LRRC23	leucine rich repeat containing 23	-0.975263544	-1.905681585	0.401334483	-0.529083558
2667.4	844.2	2289.600003	1229.8	2021.28152	638.9958155	1734.840301	931.3412657	3520.055317	1115.302515	3021.758355	1623.903177	ENSG00000010671	0.099762351	326.5132876	-157.2566438	10.51765428	7.888859494	-1.150470061	-0.152727084	0.528944484	0.141516576	0.200536262	0.200167352	0.283493434	39.05146236	0.612834731	3.481241684	1	1	1	4.13E-10	0.433722476	0.06206815	7.49E-10	0.506357108	0.123170256	ENSG00000010671	BTK	Bruton tyrosine kinase	-0.896129201	-1.658610274	0.542231676	-0.220249397
91.2	2.825	85.8	7.625	62.45812338	1.492805864	58.71882061	4.692657212	133.1682662	5.346056839	125.3710467	12.38970212	ENSG00000010704	0.175554832	166.4945499	-77.24727497	4.247759981	4.513054897	-3.474546532	-0.061035891	1.053959848	0.193142138	0.378432585	0.273396959	0.491928477	139.0226079	1.354341687	4.590333133	1	1	1	4.35E-32	0.244520529	0.032152764	4.66E-31	0.393791582	0.08303088	ENSG00000010704	HFE	homeostatic iron regulator	-3.331098681	-4.591235098	1.173064709	-0.087071708
96.2	58	43.2000001	66.2	68.66118412	41.07858965	30.397728	46.99828368	134.7841596	81.89180857	61.39406236	93.2468094	ENSG00000010803	0.137634882	199.7221078	-93.86105391	5.854974434	4.566429358	-0.505986347	-0.80058886	0.932826312	0.172063941	0.246132714	0.248521115	0.351121589	0.073555438	3.603639716	7.058078905	1	1	1	0.786228709	0.057653216	0.007890857	0.255593187	0.193611225	0.037574425	ENSG00000010803	SCMH1	Scm polycomb group protein homolog 1	0.60441486	-0.720241359	0.187746279	-1.136909941
936.4001761	661.3693035	1259.955465	999.9142845	762.8079108	538.5089973	1024.776779	813.835018	1149.496849	812.2600695	1549.105918	1228.539635	ENSG00000010810	0.046768862	279.8566004	-133.9283002	9.853864733	6.842042924	-0.347730536	0.29678873	0.116568441	0.104610551	0.138750518	0.147998248	0.19595501	8.708416026	10.20380984	0.353874473	1	1	1	0.003167443	0.001401508	0.551928037	0.002144857	0.030622942	0.42527735	ENSG00000010810	FYN	FYN proto-oncogene, Src family tyrosine kinase	-0.333198891	-0.501029251	0.595610711	0.427780352
79.7257065	1356.24418	53.04578437	1901.787335	54.25255767	943.9559415	36.1111097	1323.029272	117.1592373	1948.606069	77.92214815	2733.722636	ENSG00000010818	0.126539566	260.239733	-124.1198665	8.282383688	4.378592075	2.833882452	-0.407436678	0.745511577	0.196398948	0.234920908	0.274835298	0.330932177	369.6882798	0.002431828	5.074938582	1	1	1	2.19E-82	0.960669406	0.024274132	1.61E-80	0.684092629	0.070515561	ENSG00000010818	HIVEP2	HIVEP zinc finger 2	5.137788427	4.071508326	0.48743403	-0.578846072
5.2	1.075	7.2	1.8	2.494932582	0.375503429	3.554377302	0.728414931	10.83796821	3.077535142	14.58483318	4.448014261	ENSG00000010932	0.509664455	96.07267038	-42.03633519	1.910253215	1.648658626	-1.576337964	0.3254224	0.190043603	0.374692305	0.654502345	0.51971621	0.878138878	11.36076947	0.875557798	0.046836033	1	1	1	0.000750117	0.349421256	0.82866323	0.000573556	0.464579865	0.51767726	ENSG00000010932	FMO1	flavin containing dimethylaniline monoxygenase 1	-1.550197083	-1.579156879	0.432315491	0.403355694
627.6	1998	611.2000002	1844.6	464.2657574	1480.079387	452.1088257	1366.371537	848.3971814	2697.155324	826.2732755	2490.207873	ENSG00000011007	0.116679038	312.6735641	-150.336782	9.96230597	6.441903021	1.157998938	-0.026478783	-0.053405446	0.153798918	0.217000448	0.217523986	0.306911877	54.34788617	0.120662782	0.030279151	1	1	1	1.68E-13	0.728316758	0.861858346	4.32E-13	0.62092651	0.527294628	ENSG00000011007	ELOA	elongin A	1.592014959	1.669064295	-0.115188563	-0.038139227
589.800099	1049.600153	215.9999849	1212.59986	307.2107341	546.9284759	112.3089413	631.9000347	1132.330736	2014.267917	415.4254588	2326.947838	ENSG00000011009	0.552136378	308.7343097	-148.3671548	8.788574905	6.379783664	0.5763809	-1.004505326	1.14886274	0.33278047	0.470456535	0.471247833	0.665752096	11.9341766	1.660070164	2.977907509	1	1	1	0.000551135	0.197593851	0.084408334	0.000432248	0.358489152	0.146963301	ENSG00000011009	LYPLA2	lysophospholipase 2	2.483525976	0.830471727	0.208079124	-1.444975125
659	440.6	366.8	590.6	488.8321935	326.5110776	271.6619811	437.9936022	888.4050718	594.5536715	495.2560512	796.3777513	ENSG00000011021	0.114615725	267.1818308	-127.5909154	8.912372624	6.490723535	-0.4025861	-0.585906794	0.878908329	0.152400136	0.215874918	0.216086207	0.305499731	0.056372524	0.915969661	8.27685785	1	1	1	0.812324004	0.338535438	0.004015356	0.262010249	0.457969788	0.025977579	ENSG00000011021	CLCN6	chloride voltage-gated channel 6	0.685700573	-0.579725852	0.42188188	-0.843544545
1.850000031	3.800000006	1.850000256	5.225	0.564559812	1.273241731	0.56455988	1.79594734	6.062245388	11.34113004	6.062246126	15.20123914	ENSG00000011028	1.292965527	102.3082692	-45.1541346	1.640530556	0.615185656	0.719815412	1.22E-07	0.318453608	0.60555847	0.823361921	0.856388814	1.158229066	2.31324216	0.091174571	0.075596803	1	1	1	0.128276242	0.762689209	0.78335563	0.059050391	0.630688707	0.503049425	ENSG00000011028	MRC2	mannose receptor C type 2	1.127111788	0.752072473	0.37503943	1.14E-07
19.4	3.450000005	12.40000017	3.225000003	9.210791451	1.461293788	5.800477734	1.353758698	40.86076664	8.145179386	26.50816214	7.682776137	ENSG00000011083	0.6706431	132.1139235	-60.05696177	2.725510122	2.965273066	-1.726898834	-0.44757658	0.380135298	0.380049636	0.58011866	0.542858346	0.82640147	13.88580044	0.479895133	0.21158956	1	1	1	0.000194261	0.488469821	0.645524366	0.000164042	0.53188915	0.461774798	ENSG00000011083	SLC6A7	solute carrier family 6 member 7	-1.665209772	-2.196691909	-0.074853995	-0.606336133
3.6	2.425	1.25	3.425000001	1.477776225	0.940960195	0.419128792	1.397386604	8.769934027	6.249600175	3.727971039	8.394688322	ENSG00000011105	0.754087875	94.05630469	-41.02815234	1.584254012	1.280933845	-0.395102321	-1.057790294	1.403060242	0.454283387	0.663072803	0.71916049	0.979640963	0.257497014	0.381603102	2.051250799	1	1	1	0.611844978	0.53674653	0.152081202	0.210916805	0.552781281	0.206596895	ENSG00000011105	TSPAN9	tetraspanin 9	0.975752454	-0.425529873	0.369573468	-1.03170886
454.0089159	737.5868054	481.7445783	797.4720435	346.1074887	563.0942211	365.544199	608.6739264	595.5493668	966.1514453	634.8831123	1044.831448	ENSG00000011114	0.071426014	271.8086554	-129.9043277	9.197344427	6.118116836	0.485266947	0.059297217	0.018765779	0.13845278	0.172063813	0.197012899	0.243137978	16.52491352	0.200779852	0.005957	1	1	1	4.80E-05	0.654092107	0.938479077	4.48E-05	0.597080348	0.548263839	ENSG00000011114	BTBD7	BTB domain containing 7	0.72598184	0.698872674	0.112474407	0.085365241
73.73721307	159.4958387	30.49057941	240.0489012	45.82356404	100.4089588	18.11992876	151.4499565	118.6545985	253.3531156	51.30679295	380.4786499	ENSG00000011132	0.203408656	223.1302635	-105.5651317	6.476092078	4.300507598	0.771510234	-0.883089834	1.29191466	0.242708745	0.294291477	0.35146238	0.427803759	39.49993688	0.522979793	9.119656052	1	1	1	3.28E-10	0.469573348	0.002528775	6.02E-10	0.524108097	0.01970595	ENSG00000011132	APBA3	amyloid beta precursor protein binding family A member 3	2.936333646	1.102637219	0.586789962	-1.246906464
66.6	10.2	63.2	19.6	47.17367372	6.652056526	44.72520093	13.36512103	94.02617286	15.64027599	89.30625055	28.74347333	ENSG00000011143	0.139782916	168.7569542	-78.37847711	4.862506508	4.198704578	-1.876316857	-0.052400276	0.705542122	0.175953368	0.280221329	0.249160015	0.384455112	61.25099187	1.65267259	3.367864537	1	1	1	5.02E-15	0.198595567	0.066479875	1.51E-14	0.359397806	0.128080888	ENSG00000011143	MKS1	MKS transition zone complex subunit 1	-1.63992896	-2.593524514	0.879145605	-0.074449949
803.8899975	215.2809934	897.7083775	322.2740845	641.9913217	171.008553	714.0495793	256.7613277	1006.61661	271.0151352	1128.605568	404.5024479	ENSG00000011198	0.053662658	257.8558138	-122.9279069	8.859310867	6.689462441	-1.31751832	0.110382828	0.293075429	0.114738599	0.150598456	0.162634461	0.213427162	120.1410782	4.187021711	1.885642859	1	1	1	5.89E-28	0.0407346	0.169694184	4.88E-27	0.164296162	0.220731046	ENSG00000011198	ABHD5	abhydrolase domain containing 5, lysophosphatidic acid acyltransferase	-1.475095193	-1.895884739	0.57985097	0.159061424
0.875	0.875	0.3	4.225	0.184817424	0.184817747	0.03959877	1.137715316	4.14260184	4.142594592	2.272797887	15.68988722	ENSG00000011201	2.003702744	74.17151164	-31.08575582	0.936046203	-0.133531393	-9.00E-16	-1.070441412	2.644992065	0.793293595	1.121886982	1.302584878	1.665570216	2.094450166	0.454572646	2.521870926	1	1	1	0.147834887	0.500171438	0.112277303	0.066592367	0.536538216	0.17316572	ENSG00000011201	ANOS1	anosmin 1	2.006919414	-6.66E-16	1.478540442	-0.528378972
70.9060832	77.95484235	58.14344708	84.57935319	52.44830815	57.8516208	42.61731429	62.8527591	95.85957703	105.0438581	79.32598508	113.8162761	ENSG00000011243	0.075659522	198.3312359	-93.16561793	6.126557006	4.26135623	0.094773485	-0.198443047	0.280003517	0.153840894	0.189416272	0.218786706	0.269647574	2.931553903	0.104898112	1.07828593	1	1	1	0.086863849	0.746029052	0.299081322	0.042177471	0.626184226	0.307534564	ENSG00000011243	AKAP8L	A-kinase anchoring protein 8 like	0.533044444	0.134913923	0.116235025	-0.281895496
53.79620126	56.98189389	155.62709	71.8744734	35.18031723	37.29870389	94.8802712	47.15253326	82.26279631	87.05225364	255.2668836	109.558057	ENSG00000011258	0.199051337	209.1066291	-98.55331456	6.145311308	3.985202856	0.05753071	1.062259841	-0.830072235	0.216691888	0.294977401	0.327827076	0.431402707	2.357617511	7.086382659	3.702252561	1	1	1	0.124672466	0.007767187	0.054339062	0.057660585	0.071427025	0.113326564	ENSG00000011258	MBTD1	mbt domain containing 1	-1.103848303	0.081526576	0.329811096	1.515185974
334.9290468	412.1788619	487.0096196	455.0982692	251.4360093	311.2009793	365.5976102	343.2988504	446.1471795	545.9218494	648.7415753	603.3065196	ENSG00000011260	0.091630416	263.962069	-125.9810345	8.646287347	5.813918709	0.207538677	0.374365167	-0.275309181	0.146290912	0.195939601	0.203523342	0.27537556	0.249515659	2.499031683	0.999517959	1	1	1	0.617416323	0.11391632	0.317427176	0.21236553	0.276417929	0.318204936	ENSG00000011260	UTP18	UTP18 small subunit processome component	-0.097564891	0.298609902	0.142578247	0.53875304
1031.462022	862.7459855	903.016523	1135.514502	856.3175902	716.1578218	747.2906452	942.9238905	1242.429111	1039.338834	1091.193696	1367.441419	ENSG00000011275	0.02650039	301.2314919	-144.6157459	9.897842157	6.938732513	-0.178612204	-0.132991662	0.407712486	0.094944484	0.105736515	0.135137479	0.15071378	0.077677683	0.428310932	7.318163312	1	1	1	0.780469565	0.512818914	0.006826114	0.254204623	0.542814856	0.034295998	ENSG00000011275	RNF216	ring finger protein 216	0.330195046	-0.257409709	0.395937087	-0.191667668
1947.19544	757.0494235	3063.253211	941.3576926	1476.671299	573.8791923	2319.461782	711.9689284	2567.646627	998.6837603	4045.559323	1244.65306	ENSG00000011295	0.089241048	304.9255736	-146.4627868	10.45373812	7.57414538	-0.94471684	0.453087391	-0.235192744	0.14112228	0.190037256	0.198806925	0.268683922	62.53872184	5.215926341	0.766239403	1	1	1	2.61E-15	0.022380921	0.381382943	8.11E-15	0.122367541	0.352562284	ENSG00000011295	TTC19	tetratricopeptide repeat domain 19	-1.701188842	-1.361774596	0.313982858	0.653397104
902.2	1162.2	408.8000017	1167.4	660.847886	851.5455082	298.9435325	855.3558555	1231.697728	1586.18515	559.0267834	1593.281616	ENSG00000011304	0.125043579	299.5941762	-143.7970881	9.600706221	6.804836225	0.253233815	-0.791610182	0.796074475	0.158832928	0.224513959	0.225220794	0.317934658	16.72922904	6.084864495	6.269481893	1	1	1	4.31E-05	0.013634482	0.012283506	4.05E-05	0.095869679	0.047977117	ENSG00000011304	PTBP1	polypyrimidine tract binding protein 1	1.511542368	0.364981783	0.006435089	-1.140125496
2.8	0.125	2.625	0.85	1.059156437	0.009182845	0.983704453	0.242357849	7.402117122	1.701542311	7.004771585	2.981128946	ENSG00000011332	0.872904467	70.89140986	-29.44570493	1.109555156	1.029619417	-3.109060959	-0.064538521	1.981461133	0.495993184	1.421471059	0.704826562	1.637444729	5.244177097	0.226219699	1.464326146	1	1	1	0.022020341	0.634341143	0.226243038	0.012508256	0.590917492	0.261795487	ENSG00000011332	DPF1	double PHD fingers 1	-0.970455724	-1.756074417	0.717600269	-0.068018423
80.70268675	58.61734041	54.91821889	49.87076524	59.89726495	43.22842971	39.8480522	36.6515573	108.7349089	79.48455727	75.68778395	67.85777765	ENSG00000011376	0.086812704	185.588799	-86.79439948	5.877478804	4.390771868	-0.319741304	-0.384926718	0.223331118	0.152112767	0.20167437	0.222532582	0.292124459	2.143882915	2.666608303	0.584470558	1	1	1	0.143139191	0.102474193	0.444565321	0.064849012	0.261954363	0.382273963	ENSG00000011376	LARS2	leucyl-tRNA synthetase 2, mitochondrial	-0.136481612	-0.454651505	-0.22889522	-0.547065113
568.8937431	682.348658	702.346749	933.8187469	441.5676214	530.3228152	546.0431599	726.780755	732.9343801	877.9552336	903.3918783	1199.83564	ENSG00000011405	0.063492934	272.2641831	-130.1320915	9.454945546	6.343693673	0.181847083	0.210733553	0.103008049	0.129266583	0.16150429	0.181596273	0.22807159	4.188497312	3.464779264	0.203985804	1	1	1	0.040699157	0.062688874	0.651522674	0.021695953	0.202455393	0.463427058	ENSG00000011405	PIK3C2A	phosphatidylinositol-4-phosphate 3-kinase catalytic subunit type 2 alpha	0.410450555	0.261928905	0.452064808	0.303543158
137559.6	80964.4	108517.8	119100	88550.23074	51838.89737	69589.40388	76203.65574	213693.8932	126453.9641	169222.7877	186143.4319	ENSG00000011422	0.26160976	500.3132399	-244.1566199	16.57052207	11.83181256	-0.530047726	-0.237143063	0.623096987	0.224738422	0.317960163	0.316491104	0.447567343	0.942389608	0.094816793	1.938181848	1	1	1	0.331664052	0.758140653	0.163866082	0.13013709	0.629558756	0.215924639	ENSG00000011422	PLAUR	plasminogen activator, urokinase receptor	0.134240527	-0.764689894	0.556808107	-0.342122314
65.31366276	5.383717717	46.5677801	8.754839573	40.12991819	2.966451507	29.11582496	5.100729757	106.3016008	9.770736648	74.48039497	15.02671571	ENSG00000011426	0.248619977	160.4540712	-74.22703561	4.197311368	4.179201245	-2.495822084	-0.338292357	0.824519838	0.248509745	0.374775229	0.335210674	0.516723653	63.90241003	0.000273634	2.546159081	1	1	1	1.31E-15	0.986802079	0.110562747	4.20E-15	0.689954005	0.171752777	ENSG00000011426	ANLN	anillin, actin binding protein	-2.285794647	-3.37683738	0.611721289	-0.479321444
94.2	111.8	78.20000019	104	65.09641671	77.39345378	53.9182044	71.94351911	136.3153373	161.5025482	113.4169822	150.3401576	ENSG00000011451	0.167133006	219.9089534	-103.9544767	6.41892593	4.545420182	0.171291379	-0.186150532	0.11382987	0.188546264	0.266017044	0.267457673	0.376959585	1.463066084	0.467350482	0.091184894	1	1	1	0.226442904	0.494208602	0.762676178	0.095089205	0.533979713	0.497387421	ENSG00000011451	WIZ	WIZ zinc finger	0.406816989	0.244733589	-0.10337774	-0.26546114
250.3914754	417.5949956	236.6310576	533.0805299	196.04973	328.2161102	185.6989243	419.890903	319.7958545	531.313287	301.5324813	676.7825866	ENSG00000011454	0.064220837	242.7225744	-115.3612872	8.380980179	5.523025595	0.511486458	-0.056523386	0.300683834	0.124825124	0.16442198	0.17498259	0.232313121	32.494146	0.556082879	1.675223193	1	1	1	1.20E-08	0.45584283	0.195560389	1.82E-08	0.517211571	0.2393896	ENSG00000011454	RABGAP1	RAB GTPase activating protein 1	1.168333888	0.735619335	0.351502227	-0.081212325
80.8	62.4	38.8	85.2	61.11610389	46.96424235	28.82827851	64.50098402	106.8235634	82.90903473	52.22094685	112.5415389	ENSG00000011478	0.089083701	189.732565	-88.86628252	5.936352748	4.391976966	-0.25841169	-0.733556719	1.044992877	0.14244978	0.203257901	0.207998096	0.29060122	3.028777496	1.861958118	12.93099059	1	1	1	0.081799628	0.172398975	0.000323187	0.040075336	0.334960036	0.006553417	ENSG00000011478	QPCTL	glutaminyl-peptide cyclotransferase like	1.114919439	-0.367618003	0.443205029	-1.039332412
192.1132551	43.35872086	65.35005249	37.00678726	102.4283589	22.32544543	25.00219516	18.54805234	360.3250424	84.20789099	170.8101762	73.8353698	ENSG00000011485	0.475343703	218.9070486	-103.4535243	5.679075253	5.258085068	-1.488577212	-1.078326825	0.919920304	0.320878291	0.447391318	0.5641167	0.694811432	11.08068548	1.926914587	1.752937767	1	1	1	0.000872315	0.1650964	0.18550784	0.000658948	0.32786764	0.232615081	ENSG00000011485	PPP5C	protein phosphatase 5 catalytic subunit	-0.803840529	-2.122157523	-0.222960686	-1.54127768
145.5595422	122.9883209	140.5499759	139.7009364	117.0106183	98.65393615	111.5134223	111.4097575	181.0739968	153.3251249	177.1472466	175.1763227	ENSG00000011523	0.052699199	210.2718108	-99.13590539	7.063466194	4.980585228	-0.168495829	-0.035022102	0.162436672	0.111388032	0.155309847	0.161775295	0.219381456	0.630253087	0.154814113	0.548236996	1	1	1	0.427262495	0.693976626	0.459038952	0.159672792	0.610572197	0.388686561	ENSG00000011523	CEP68	centrosomal protein 68	-0.008679573	-0.24128267	0.182427698	-0.050175399
284	413.2	371.6	466.2	184.3876514	268.5340058	241.4417403	303.0538229	437.4262559	635.8011884	571.9249697	717.1743881	ENSG00000011566	0.239296178	264.0854766	-126.0427383	8.501210202	5.648974238	0.374957499	0.268843769	-0.148160779	0.220374436	0.311308194	0.311389465	0.440006133	1.869366138	0.782761123	0.113383288	1	1	1	0.171547694	0.376298018	0.736324705	0.075448147	0.47826026	0.490201902	ENSG00000011566	MAP4K3	mitogen-activated protein kinase kinase kinase kinase 3	0.3264126	0.539365634	0.173712721	0.386665755
1.075	12.8	0.125	1.25	0.296855682	4.705947493	0.008723523	0.359083384	3.892884897	34.81551807	1.791134126	4.351357009	ENSG00000011590	1.225024825	82.45821777	-35.22910889	1.292040419	0.072320662	2.477124509	-2.151762203	-0.174539416	0.656545837	0.83167479	1.508663394	1.715139383	11.21736662	10.15399749	0.010355908	1	1	1	0.000810354	0.001439887	0.918944014	0.000616361	0.030808242	0.543140326	ENSG00000011590	ZBTB32	zinc finger and BTB domain containing 32	1	2.733485025	-2.61667136	-0.883186335
11827.4	8276.6	8981.2	13324.2	9473.734859	6629.060568	7193.522177	10672.69218	14765.81231	10333.60713	11213.13752	16634.44449	ENSG00000011600	0.06401548	388.7422644	-188.3711322	13.28385358	9.378174153	-0.356986618	-0.27528537	0.751435045	0.113212069	0.160122856	0.160116873	0.226425204	0.027386624	0.786367484	11.01370291	1	1	1	0.868559072	0.375200784	0.000904408	0.274673755	0.478098471	0.011528874	ENSG00000011600	TYROBP	transmembrane immune signaling adaptor TYROBP	0.569016436	-0.514970497	0.686872747	-0.397114186
131.4	159.2	170.8	149.8	93.19727252	113.083194	121.3810874	106.359128	185.2625032	224.1238428	240.3392541	210.983678	ENSG00000011638	0.145985055	219.7592878	-103.8796439	7.213069496	4.878246106	0.191915167	0.262247175	-0.323107378	0.175269209	0.247331386	0.247158993	0.349389982	0.029492287	0.331343527	0.855210161	1	1	1	0.863647295	0.56486904	0.355082575	0.27350235	0.56540013	0.338651381	ENSG00000011638	LDAF1	lipid droplet assembly factor 1	-0.188093608	0.274971026	-0.087237719	0.375826914
47.4	38.8	93.00000004	65	32.56801597	26.53254439	64.58941577	44.92477531	68.98670162	56.73937554	133.9073888	94.04610197	ENSG00000012048	0.162216825	194.7388056	-91.36940282	5.745431624	3.858622229	-0.200201982	0.673977265	-0.158010242	0.191475269	0.272508475	0.266939506	0.379967361	2.196898197	9.842822763	0.172933005	1	1	1	0.138288759	0.001704957	0.6775182	0.062953036	0.033389986	0.472003433	ENSG00000012048	BRCA1	BRCA1 DNA repair associated	-0.510194733	-0.282238617	0.729697594	0.95765371
1395.6	923	978.4	1339.8	1074.025409	709.9398414	752.6189778	1031.036657	1813.457432	1200.001677	1271.913928	1741.02834	ENSG00000012061	0.088565661	303.398859	-145.6994295	10.08136556	7.241079709	-0.413450475	-0.355161125	0.727807518	0.133627947	0.189173234	0.189141315	0.267521814	0.1370369	0.004181984	7.401413604	1	1	1	0.711244687	0.948438136	0.006517264	0.236612285	0.681156299	0.03345936	ENSG00000012061	ERCC1	ERCC excision repair 1, endonuclease non-catalytic subunit	0.453123953	-0.595954121	0.537129297	-0.511948777
365.4000184	152.0000052	207.3999925	183.7999621	219.8574958	91.19210334	124.5939599	110.3647812	607.2896125	253.3552876	345.239504	306.0978846	ENSG00000012124	0.333165252	251.6346478	-119.8173239	7.593406509	5.900992694	-0.87711214	-0.566343434	0.756310883	0.259190359	0.367597349	0.367119094	0.520044625	3.686116206	0.530780635	2.115044335	1	1	1	0.054867235	0.466278849	0.14585783	0.028232387	0.52219096	0.201547398	ENSG00000012124	CD22	CD22 molecule	-0.173390765	-1.259887874	0.272432759	-0.81406435
209.6	99.4	215.6	59.2	148.8701696	70.1851771	153.1544943	41.48969718	295.1038488	140.7755941	303.50634	84.47012725	ENSG00000012174	0.147575243	225.6967342	-106.8483671	6.882355706	5.345200952	-0.746048839	0.028223887	-0.546454458	0.174554271	0.248990357	0.246803508	0.354023345	32.97141633	1.799417156	2.382561633	1	1	1	9.35E-09	0.179782974	0.122696205	1.45E-08	0.342202338	0.18145582	ENSG00000012174	MBTPS2	membrane bound transcription factor peptidase, site 2	-1.847197851	-1.068746167	-0.737923877	0.040527807
85.8	35.6	43.025	43.8	52.69884485	21.587923	26.18814637	26.66835206	139.6926255	58.7068983	70.68658463	71.93695342	ENSG00000012211	0.297570791	201.5463252	-94.77316258	5.323750207	4.452019006	-0.879673369	-0.690237664	0.897525844	0.248686465	0.35633847	0.354975254	0.505192792	2.940386243	0.957183682	3.156309876	1	1	1	0.086390073	0.327897469	0.075633968	0.04198701	0.45253267	0.138329849	ENSG00000012211	PRICKLE3	prickle planar cell polarity protein 3	0.025175728	-1.245851394	0.291655084	-0.979372039
6.8	9	5.4	7	3.717542465	5.036361204	2.882772621	3.83714695	12.43832463	16.08304026	10.11526188	12.76990447	ENSG00000012223	0.327544329	119.0125065	-53.50625324	2.859280382	1.916922612	0.280301965	-0.230523659	-0.02079077	0.30809173	0.427377378	0.444371646	0.615854631	0.77152711	0.615362441	0.001139685	1	1	1	0.379745043	0.432775871	0.973069158	0.145276624	0.505811631	0.55688637	ENSG00000012223	LTF	lactotransferrin	0.321928095	0.358453971	-0.321928095	-0.285402219
268.9170348	147.2441237	99.80314733	235.1258037	182.8905538	100.0496312	65.36983103	160.2364792	395.4079099	216.7007684	152.3740854	345.0159655	ENSG00000012232	0.158807432	238.8873337	-113.4436668	7.358039316	5.594402911	-0.602310997	-0.991203192	1.459231983	0.196691329	0.256969893	0.28575797	0.371331059	0.235064319	1.24776858	15.44280291	1	1	1	0.627793875	0.263979095	8.50E-05	0.215055261	0.408499199	0.003056376	ENSG00000012232	EXTL3	exostosin like glycosyltransferase 3	1.228015023	-0.864541112	0.671580789	-1.420975346
2208.504646	1171.924868	2608.656391	1401.355436	1803.571893	955.7397648	2122.808905	1143.518219	2704.351731	1437.010311	3205.69984	1717.32905	ENSG00000012660	0.045728051	302.7762599	-145.3881299	10.75711275	7.700070935	-0.633668072	0.16651964	0.012272713	0.103340088	0.136417205	0.14722684	0.193552904	42.33669273	2.438327936	0.004020516	1	1	1	7.68E-11	0.118402375	0.949441986	1.51E-10	0.280601183	0.55072713	ENSG00000012660	ELOVL5	ELOVL fatty acid elongase 5	-0.896007806	-0.91361236	0.257741451	0.240136898
3733.991252	1340.920152	2241.658225	2969.907478	2534.410663	910.8289487	1477.474491	2015.773241	5501.35417	1974.099371	3401.095333	4375.665998	ENSG00000012779	0.161405603	346.8341922	-167.4170961	11.11643778	8.225232981	-1.024121643	-0.510261831	1.305436572	0.197712537	0.254916911	0.286864367	0.367362133	4.676021124	0.579707297	12.62765693	1	1	1	0.030586514	0.446427074	0.000380081	0.016803696	0.512499263	0.007125086	ENSG00000012779	ALOX5	arachidonate 5-lipoxygenase	0.405693902	-1.476806034	1.146604847	-0.73589509
518.6500041	344.6500024	302.4500475	479.4500058	44.57024198	29.58384319	25.96489435	41.15411478	6035.368327	4015.1519	3523.065799	5585.645791	ENSG00000012817	7.84503221	251.2559339	-119.6279669	5.630779781	6.25122929	-0.408699873	-0.539313158	0.869423367	1.252123915	1.771042833	1.770826252	2.504830517	0.000427095	0.007001248	0.120477494	1	1	1	0.983511871	0.933316058	0.728517185	0.300290863	0.677990599	0.487844731	ENSG00000012817	KDM5D	lysine demethylase 5D	0.66292727	-0.588228327	0.47507438	-0.776081216
1278.199945	480.2000101	642.7998904	1031.400189	851.2268407	319.3973602	427.7609382	686.7398714	1919.341614	721.9597857	965.9406977	1549.038281	ENSG00000012822	0.214334453	305.722899	-146.8614495	9.448920195	7.153208074	-0.979005369	-0.68737461	1.45184447	0.207412971	0.29376929	0.293588874	0.415365532	1.481650508	0.033355652	12.21741368	1	1	1	0.223516464	0.855084187	0.000473455	0.094039229	0.659722524	0.008099108	ENSG00000012822	CALCOCO1	calcium binding and coiled-coil domain 1	0.681318074	-1.410533203	1.101293732	-0.990557545
274.1244999	336.2107511	311.4332095	529.7435797	205.1465619	252.3116973	233.0960986	398.1528898	366.2953975	448.0080407	416.0972431	704.825376	ENSG00000012963	0.064080423	255.5644226	-121.7822113	8.425742934	5.613582382	0.204155817	0.127602517	0.327052361	0.147886593	0.164640598	0.208282377	0.233047304	9.803815528	2.914621832	1.969456594	1	1	1	0.001741502	0.087779988	0.160505553	0.001246272	0.241369775	0.21362164	ENSG00000012963	UBR7	ubiquitin protein ligase E3 component n-recognin 7	0.764467204	0.293565916	0.654364481	0.183463193
293.8	398.2	529.4	390.8	206.0060043	279.4787726	371.8137731	274.2709582	419.0093404	567.3534291	753.776165	556.8385402	ENSG00000012983	0.160617154	261.4919415	-124.7459708	8.562143519	5.682899264	0.304055128	0.588845026	-0.607603498	0.181119361	0.255794314	0.255549971	0.361343105	5.66E-06	2.487358743	2.827489402	1	1	1	0.998101157	0.114764178	0.092663115	0.30320743	0.277031879	0.154820955	ENSG00000012983	MAP4K5	mitogen-activated protein kinase kinase kinase kinase 5	-0.436963378	0.437375196	-0.026994323	0.847344251
40.4	11.4	14.2	16.2	24.40935125	6.578680313	8.295265356	9.522940268	66.86617695	19.75472189	24.30784204	27.55871534	ENSG00000013016	0.305680753	156.0690693	-72.03453463	4.074344816	3.698829785	-1.26521643	-1.04558782	1.396985707	0.257073203	0.380482125	0.37590856	0.541727812	4.524370948	1.898223207	6.65000023	1	1	1	0.033415358	0.168277334	0.009915581	0.018191787	0.331278839	0.042510588	ENSG00000013016	EHD3	EH domain containing 3	0.178337241	-1.739290647	0.472068444	-1.445559444
1989.705425	3046.381928	1186.330158	3266.560541	1558.474335	2387.485689	911.2011691	2561.629443	2540.258501	3887.119783	1544.531868	4165.480606	ENSG00000013275	0.071176703	336.2371624	-162.1185812	11.02234159	7.595741879	0.425968033	-0.517121959	0.586904934	0.124632269	0.169401649	0.180672215	0.245763006	32.71577809	2.780921219	5.702988561	1	1	1	1.07E-08	0.095393285	0.016936052	1.64E-08	0.252521097	0.057859127	ENSG00000013275	PSMC4	proteasome 26S subunit, ATPase 4	1.460492809	0.61429057	0.100643642	-0.745558596
422.4	166.2	239.2	187.8	324.9425364	127.1790027	183.5253664	143.850794	549.0871154	217.1934	311.7642052	245.1765403	ENSG00000013288	0.087183608	236.4242109	-112.2121055	7.835698843	6.045952732	-0.93276085	-0.56865271	0.690838395	0.133828764	0.191181138	0.190218281	0.270785355	18.88669671	2.830091648	6.508824892	1	1	1	1.39E-05	0.09251308	0.010734042	1.41E-05	0.248063509	0.044201534	ENSG00000013288	MAN2B2	mannosidase alpha class 2B member 2	-0.347377386	-1.340446422	0.175283917	-0.817785118
0.125	1.7	0.3	1.225	0.005078665	0.200640499	0.022649017	0.138824229	3.076595933	14.40387166	3.973682336	10.80953242	ENSG00000013293	5.354866124	67.46772206	-27.73386103	0.577443751	-2.079441542	2.610069793	0.875468737	-1.203156144	1.634319036	1.964593724	2.099678988	2.613718696	2.219207824	0.006271354	0.211897727	1	1	1	0.136302982	0.936880001	0.645284034	0.062177291	0.679273088	0.461696194	ENSG00000013293	SLC7A14	solute carrier family 7 member 14	0.775293713	1.263034406	-0.279154071	0.208586622
3.8	12.2	7.6	14.2	2.018016703	7.317209327	4.397023485	8.591604192	7.155540376	20.34108816	13.13615909	23.46942381	ENSG00000013297	0.25816788	123.803503	-55.90175151	3.136175938	1.335001067	1.166434885	0.693147181	-0.541341168	0.322900953	0.415080687	0.426865664	0.562102541	9.689159572	1.881558862	0.927493796	1	1	1	0.001853583	0.170157079	0.335515008	0.001318744	0.332866913	0.328136323	ENSG00000013297	CLDN11	claudin 11	0.821662759	1.459431619	0.203533394	0.841302254
728.6	598	315.4	928.2	453.0863213	371.7745698	195.8458943	577.330937	1171.648613	961.8839723	507.935897	1492.307418	ENSG00000013306	0.292384302	299.1668745	-143.5834373	8.950899836	6.591124885	-0.197534131	-0.83728321	1.276939683	0.242368481	0.342843144	0.343280703	0.485095035	3.294126083	0.665425508	6.929263987	1	1	1	0.069528097	0.414651044	0.008479658	0.034671597	0.496669962	0.039023008	ENSG00000013306	SLC25A39	solute carrier family 25 member 39	1.554239554	-0.284549726	0.633433151	-1.20535613
3170.802009	2391.9982	1174.999882	3435.198057	1970.774059	1486.454662	729.9069999	2134.799088	5101.541366	3849.196033	1891.507718	5527.726593	ENSG00000013364	0.29432932	354.2193884	-171.1096942	10.92248008	8.061739835	-0.281855472	-0.992716508	1.354662007	0.242631718	0.343098587	0.343242018	0.485227917	2.647321784	1.686805249	7.794178416	1	1	1	0.103724516	0.194022644	0.005241484	0.049219665	0.355407633	0.029693276	ENSG00000013364	MVP	major vault protein	1.546925278	-0.406483406	0.521993882	-1.431414802
698.9507732	612.941069	838.265547	888.2492103	486.3297657	425.2079185	580.2769273	617.2231694	1004.528651	883.5601071	1210.954795	1278.284256	ENSG00000013374	0.121704475	293.0004113	-140.5002056	9.500842668	6.549580315	-0.131311519	0.181754617	0.189228933	0.185047648	0.222462008	0.262661766	0.316784666	0.057113274	1.743590786	0.356818019	1	1	1	0.811118117	0.186684493	0.550278759	0.261740903	0.349550723	0.424691087	ENSG00000013374	NUB1	negative regulator of ubiquitin like proteins 1	0.083460431	-0.189153282	0.534487607	0.261873895
173.8	367.9999481	270.2000383	368.6000002	129.7052139	275.7385848	202.1940442	276.189791	232.8853181	491.131707	361.0791851	491.9296968	ENSG00000013375	0.105710744	240.9947772	-114.4973886	8.102006547	5.157905213	0.750177584	0.441257355	-0.439628106	0.149306593	0.209708633	0.210176125	0.295876946	12.80240808	2.200069287	2.207743655	1	1	1	0.000346173	0.138004534	0.137319386	0.00028042	0.303235942	0.193727865	ENSG00000013375	PGM3	phosphoglucomutase 3	0.446607375	1.077915429	0.002344144	0.633652198
16.65846996	31.01879334	22.01279373	36.39823744	9.329259699	17.8906369	11.51824726	21.11961509	29.7456208	53.78039618	42.06916875	62.72991638	ENSG00000013392	0.284613376	175.4976321	-81.74881605	4.528471011	2.812918793	0.621674464	0.278705024	-0.11877793	0.295797514	0.369803653	0.423784011	0.527614451	4.322912054	0.471559015	0.050680179	1	1	1	0.03760252	0.492270822	0.82188391	0.020200853	0.53336451	0.515145038	ENSG00000013392	RWDD2A	RWD domain containing 2A	0.700534142	0.858558596	0.224051338	0.382075792
10645.81131	2695.39931	11380.01361	3700.800059	7879.426512	1994.015972	8422.325451	2738.161739	14383.44507	3643.490093	15376.36018	5001.867085	ENSG00000013441	0.117851194	358.1270069	-173.0635035	12.50447106	9.272921789	-1.37362015	0.066692114	0.250310554	0.153526218	0.217303697	0.217116763	0.307285736	66.02075332	1.556627629	0.663549795	1	1	1	4.46E-16	0.212159684	0.415309522	1.48E-15	0.369949971	0.369479316	ENSG00000013441	CLK1	CDC like kinase 1	-1.620330172	-1.981315345	0.457192813	0.09620764
89.55946696	30.97128861	66.30966196	43.17088583	61.5606262	20.6195005	44.13824492	29.19448523	130.2926662	46.52007541	99.6181719	63.83826839	ENSG00000013503	0.167255346	191.6189115	-89.80945575	5.626302784	4.49490284	-1.061842239	-0.300567222	0.63267295	0.191265489	0.276402614	0.274660413	0.393601805	14.7724059	0.002253738	2.583713592	1	1	1	0.000121298	0.962135807	0.107968094	0.000105941	0.684454243	0.169822201	ENSG00000013503	POLR3B	RNA polymerase III subunit B	-0.607717846	-1.502088573	0.466318872	-0.428051855
140.9167142	51.37651748	93.3598459	63.43611244	101.3671792	36.44277766	62.53132484	45.07014901	195.8969413	72.42989468	139.3871128	89.28615613	ENSG00000013523	0.129363609	203.4341712	-95.7170856	6.263873861	4.948169037	-1.008987827	-0.411707699	0.622559786	0.168071262	0.238959074	0.262572281	0.350061264	16.91905746	0.187852175	3.162816632	1	1	1	3.90E-05	0.664710278	0.075333104	3.69E-05	0.600407805	0.138033368	ENSG00000013523	ANGEL1	angel homolog 1	-0.550303606	-1.43805247	0.298949318	-0.588799545
309.3661431	579.9909604	565.8427226	808.1009789	218.5307052	410.5351365	393.3235536	571.7720564	437.9586402	819.3927492	814.0320706	1142.111065	ENSG00000013561	0.124395829	276.7193426	-132.3596713	9.01125284	5.734525505	0.628487013	0.60379066	-0.272116153	0.177346415	0.225915302	0.255934606	0.321658186	9.414360787	5.656006288	0.715680904	1	1	1	0.002152926	0.01739569	0.397564316	0.001507419	0.109124914	0.360963118	ENSG00000013561	RNF14	ring finger protein 14	0.51337127	0.90454453	0.477804051	0.86897731
374.1999474	297.4000436	176.0000204	472.8000341	264.6065374	210.1384415	124.0414893	334.5352386	529.1842068	420.8976963	249.7229543	668.2102403	ENSG00000013563	0.153638239	262.7164829	-125.3582415	8.139657305	5.924790273	-0.229712093	-0.754306162	1.21790052	0.176809344	0.25032107	0.251246296	0.354503727	4.536348324	0.646959629	11.80271775	1	1	1	0.033182307	0.421201793	0.000591443	0.018079775	0.500918519	0.009161753	ENSG00000013563	DNASE1L1	deoxyribonuclease 1 like 1	1.420528776	-0.330411879	0.667030556	-1.083910099
8.643181965	4.701212743	12.05108741	19.61553115	3.590817248	1.709839027	5.34678838	9.045093892	20.80434322	12.92601286	27.1618582	42.53897936	ENSG00000013573	0.651829147	145.2260079	-66.61300397	3.02268799	2.156770798	-0.608950292	0.332384099	1.096117053	0.448158661	0.580791669	0.560843765	0.797243606	0.002930549	3.973003108	1.890304546	1	1	1	0.956827971	0.046235244	0.169167576	0.294256367	0.174689542	0.220410707	ENSG00000013573	DDX11	DEAD/H-box helicase 11	0.659561616	-0.758240435	1.85439089	0.43658884
299.8000001	389.0000004	285	460.6	237.7898399	308.9324192	225.9861233	366.0391005	377.9809942	489.8191026	359.4247241	579.5893382	ENSG00000013583	0.066554466	246.4436078	-117.2218039	8.418948203	5.703115586	0.260463759	-0.050626406	0.219577048	0.118228739	0.166742768	0.167304667	0.235714772	9.874091794	0.259131079	0.867761317	1	1	1	0.001676223	0.610717744	0.351575817	0.001202527	0.582168541	0.337175525	ENSG00000013583	HEBP1	heme binding protein 1	0.690628077	0.374669558	0.243169098	-0.072789421
991.7998265	1059.599798	501.0001522	813.4002257	510.8351284	545.7782519	257.8976692	418.8994325	1925.605428	2057.157332	973.2587088	1579.424262	ENSG00000013588	0.571880537	317.8377299	-152.918865	9.156969089	6.899521299	0.066125268	-0.682914894	0.418491598	0.33850735	0.478724223	0.478949956	0.677240249	0.660947237	1.956433771	0.381845753	1	1	1	0.416225732	0.161895234	0.536617072	0.156456467	0.325456522	0.41975716	ENSG00000013588	GPRC5A	G protein-coupled receptor class C group 5 member A	0.69805016	0.095305611	-0.381070513	-0.983815062
82.80000555	269.0000001	14.42500044	253.2000001	40.14264787	130.9945574	6.788286298	123.2846275	170.7869631	552.3969963	30.65289656	520.0181188	ENSG00000013619	0.670194283	232.0570472	-110.0285236	6.157767591	4.416428128	1.178283251	-1.747465286	1.686933596	0.369382052	0.520778633	0.533223623	0.744242299	29.01793797	5.615723364	5.137682666	1	1	1	7.17E-08	0.017800032	0.023411879	9.93E-08	0.110280912	0.069155385	ENSG00000013619	MAMLD1	mastermind like domain containing 1	4.042621595	1.687937163	-0.086995377	-2.441679809
8.625	2.45	3.650000684	7.4	3.272235161	0.832991914	1.303170226	2.786289751	22.73388719	7.205952298	10.22315022	19.65337596	ENSG00000013725	1.106636017	120.0582839	-54.02914193	2.1322043	2.154664963	-1.258576938	-0.859937608	1.965329584	0.494485549	0.739916343	0.721552883	1.035352061	0.242426477	0.03342577	3.603252348	1	1	1	0.622459052	0.854933639	0.05766665	0.21374908	0.659722524	0.117888682	ENSG00000013725	CD6	CD6 molecule	0.8531584	-1.480190179	1.283792966	-1.049555612
1218.199779	83.19999146	765.9998008	172.599958	830.8020647	56.11601251	522.1480191	117.1284323	1786.238582	123.3558528	1123.734408	254.3425617	ENSG00000013810	0.189847985	270.6661249	-129.3330624	8.239839174	7.105129457	-2.683882212	-0.463947547	1.193676838	0.195274429	0.280188865	0.276336712	0.394796462	111.3187434	0.375066807	9.141701368	1	1	1	5.04E-26	0.540255295	0.002498487	3.63E-25	0.554162349	0.019579473	ENSG00000013810	TACC3	transforming acidic coiled-coil containing protein 3	-2.143459604	-3.855970649	1.043874607	-0.668636438
526.7955901	469.5521746	857.7262787	698.5198381	422.2833318	376.2936744	678.316535	560.3730348	657.173923	585.9233352	1084.588583	870.7234894	ENSG00000014123	0.058103563	268.8148922	-128.4074461	9.241344474	6.266812599	-0.115033178	0.487472427	-0.090288269	0.112824545	0.155215044	0.163790874	0.221485959	2.05216339	14.054701	0.166176746	1	1	1	0.151990084	0.000177569	0.68353225	0.068113253	0.009532319	0.473967473	ENSG00000014123	UFL1	UFM1 specific ligase 1	-0.29583337	-0.165624599	0.572010275	0.702219045
116.8679176	67.78471099	90.22826705	100.0078601	84.8176641	48.94116904	65.06087063	72.71740242	161.0290771	93.88347549	125.1311287	137.5402826	ENSG00000014138	0.088286657	209.4122793	-98.70613964	6.470756793	4.761044388	-0.54470772	-0.258701628	0.647613744	0.163541104	0.200361467	0.230885758	0.284370797	2.476202699	0.114947723	5.186353588	1	1	1	0.115581002	0.73458004	0.022764933	0.053963983	0.622311721	0.068418152	ENSG00000014138	POLA2	DNA polymerase alpha 2, accessory subunit	0.146914745	-0.777011253	0.55430773	-0.369618268
142.2947157	199.5377961	46.1701881	265.84645	96.35159127	135.1025425	29.51922148	180.5768615	210.1448026	294.7045359	72.21349893	391.3809021	ENSG00000014164	0.154653086	229.4106287	-108.7053143	7.012989568	4.95790037	0.338103303	-1.125566059	1.412481273	0.198926765	0.254897735	0.302453201	0.381367645	27.48519594	2.63412236	13.71758647	1	1	1	1.58E-07	0.104589842	0.000212456	2.09E-07	0.26442243	0.00522308	ENSG00000014164	ZC3H3	zinc finger CCCH-type containing 3	2.50006256	0.484888764	0.412135646	-1.60303815
673.7999904	459.4001588	238.5999192	637.0000909	407.0965105	277.4125375	143.8597288	384.8348533	1115.230456	760.7749375	395.7321615	1054.398042	ENSG00000014216	0.328981918	290.8418871	-139.4209435	8.556662128	6.512933317	-0.383011681	-1.038145146	1.364993308	0.25708318	0.36376256	0.364316782	0.514851377	1.343648668	1.898149204	7.029060609	1	1	1	0.246391542	0.168285628	0.008019741	0.101869537	0.331278839	0.03781149	ENSG00000014216	CAPN1	calpain 1	1.412929208	-0.551571622	0.470668299	-1.493832532
653.0091535	91.23382249	643.8925234	103.5225382	431.2907205	59.07718828	421.686647	67.6740864	988.7088552	140.8938138	983.1887838	158.3607033	ENSG00000014257	0.154538447	257.4422161	-122.7211081	7.889152967	6.481591147	-1.968165458	-0.014059324	0.140422984	0.211637122	0.260831364	0.302378028	0.366538267	108.8765907	0.050175246	0.146770155	1	1	1	1.73E-25	0.822758612	0.701641221	1.20E-24	0.650687881	0.480560476	ENSG00000014257	ACP3	acid phosphatase 3	-2.625244679	-2.825943033	0.18044627	-0.020252084
1758.251567	808.6957124	3176.58128	1002.195724	1333.120574	613.2798322	2390.902899	760.3008497	2318.956465	1066.379034	4220.442676	1321.051093	ENSG00000014641	0.07246743	310.7283151	-149.3641575	10.47424033	7.472075167	-0.776652448	0.591485662	-0.376959784	0.141223162	0.171691089	0.200928921	0.245083263	60.62870135	6.420949795	2.365716693	1	1	1	6.89E-15	0.011278183	0.124026941	2.04E-14	0.085758123	0.182289721	ENSG00000014641	MDH1	malate dehydrogenase 1	-1.663325925	-1.119510055	0.30915136	0.85296723
753.5229684	683.508846	794.0367138	807.6619441	631.79998	573.3638218	665.4948961	677.6821649	898.6971856	814.8130816	947.4066693	962.5719102	ENSG00000014824	0.029367432	272.8656828	-130.4328414	9.545201716	6.6247595	-0.097519902	0.052370199	0.114533787	0.089891144	0.111185737	0.126832534	0.15716267	0.262357133	1.217020543	0.531090398	1	1	1	0.608505378	0.269946165	0.466148794	0.209984206	0.411636829	0.391524171	ENSG00000014824	SLC30A9	solute carrier family 30 member 9	0.024515236	-0.140495633	0.240467534	0.075456665
1217.742109	616.9530895	767.5639786	856.8905149	872.4496774	440.3823936	546.5717109	613.3568364	1699.692122	864.3195555	1077.908808	1197.119378	ENSG00000014914	0.125048627	301.6976868	-144.8488434	9.607978915	7.104753693	-0.679960701	-0.461531857	0.790049022	0.170126896	0.225101331	0.240689465	0.32058695	3.277243972	0.137821149	6.073183477	1	1	1	0.070246799	0.710456766	0.013724937	0.03497731	0.616658061	0.051190466	ENSG00000014914	MTMR11	myotubularin related protein 11	0.15862818	-0.979823649	0.473296217	-0.665155611
394.4669262	256.1586681	580.1938632	326.3132366	294.9169259	191.5746018	432.5187881	244.278984	527.6202965	342.515462	778.2897023	435.8963945	ENSG00000014919	0.069526215	260.8464992	-124.4232496	8.499090504	5.9775353	-0.43173825	0.385826995	-0.143766276	0.148388566	0.171896275	0.2095037	0.243218421	16.77247393	3.389431223	0.349398564	1	1	1	4.21E-05	0.06561558	0.554453786	3.97E-05	0.208006823	0.426421613	ENSG00000014919	COX15	cytochrome c oxidase assembly homolog COX15	-0.828347523	-0.62089826	0.348013163	0.555462426
414.9786551	49.09818131	281.2312747	99.52401831	331.7023632	36.0127981	208.5591329	65.96824633	519.1620661	66.93818684	379.225924	150.1484543	ENSG00000015133	0.337740684	247.4730342	-117.7365171	7.107160316	6.028227085	-2.134405092	-0.389049713	1.095626724	0.11428011	0.130954533	0.126930293	0.134103147	242.5302462	5.565425191	66.74938861	1	1	1	1.10E-54	0.018318561	3.08E-16	3.37E-53	0.110946271	4.65E-14	ENSG00000015133	CCDC88C	coiled-coil domain containing 88C	-1.489337618	-3.053679366	1.004710111	-0.559631637
453	331.8	846.8	423.6	332.7002311	243.4414544	622.7171589	311.0472699	616.7984895	452.2288133	1151.518358	576.8800352	ENSG00000015153	0.121787163	263.517333	-125.7586665	8.870154647	6.115892125	-0.311359748	0.625572414	-0.381315178	0.157474616	0.223065475	0.222240528	0.314928627	10.19025681	7.655565096	1.466033534	1	1	1	0.001411847	0.005659746	0.225972557	0.001026366	0.060889777	0.26155285	ENSG00000015153	YAF2	YY1 associated factor 2	-0.997619595	-0.448036864	0.351448938	0.901031669
211.0893507	467.0354036	287.4483119	454.9316506	154.1600036	347.142691	212.5950274	337.9798769	289.0419883	628.3354768	388.6569362	612.352453	ENSG00000015171	0.099090835	257.0830758	-122.5415379	8.332950665	5.352281507	0.794123559	0.308761553	-0.335019429	0.160352275	0.208020875	0.21826002	0.288868422	18.13601429	0.73252108	1.345054406	1	1	1	2.06E-05	0.392067227	0.246144577	2.04E-05	0.485852623	0.274666619	ENSG00000015171	ZMYND11	zinc finger MYND-type containing 11	0.660504744	1.141945481	-0.0378001	0.443640638
2252.107553	1211.933783	1092.695059	1960.400244	1534.387957	819.9920146	702.3327216	1335.19821	3305.544994	1791.216827	1700.024013	2878.35101	ENSG00000015285	0.170684968	329.558492	-158.779246	10.47243524	7.719621747	-0.619649216	-0.723219292	1.204150699	0.195783108	0.263539133	0.295375464	0.397116842	0.130927605	0.177444822	9.194435516	1	1	1	0.717472198	0.673578379	0.002427519	0.238137082	0.603388593	0.019215845	ENSG00000015285	WAS	WASP actin nucleation promoting factor	0.842673416	-0.89341539	0.69338317	-1.042705637
8878.392726	12651.21272	7491.793735	13662.81334	6716.503293	9571.153133	5667.342891	10336.57601	11736.14513	16722.45559	9903.578176	18059.41041	ENSG00000015475	0.101245474	380.6084093	-184.3042046	13.30772292	9.09137582	0.354132536	-0.169812288	0.246736998	0.142373911	0.201319641	0.201361221	0.284709488	11.24965705	0.10624666	0.751042779	1	1	1	0.000796377	0.744458404	0.386146282	0.000606626	0.625531751	0.355434407	ENSG00000015475	BID	BH3 interacting domain death agonist	0.86678453	0.510856799	0.110970455	-0.244957275
5602.000302	4952.199757	5303.800301	5086.598937	4632.991085	4095.404127	4386.281343	4206.594181	6773.681797	5988.244793	6413.245169	6150.697604	ENSG00000015479	0.046768787	337.1808461	-162.5904231	12.34065983	8.63087901	-0.123291857	-0.054700129	0.081477678	0.096898494	0.137049447	0.137041953	0.193818675	0.725658416	0.020772554	0.17672014	1	1	1	0.394294095	0.885400288	0.674207185	0.149865394	0.666518547	0.470573064	ENSG00000015479	MATR3	matrin 3	-0.060313497	-0.177838766	0.038624141	-0.078901128
2.025	0.3	2.45	1.25	0.591547442	0.043872582	0.735315033	0.333013793	6.932030658	2.051395088	8.163167799	4.69199785	ENSG00000015520	1.477144504	76.89549306	-32.44774653	1.043458751	0.705569701	-1.909542505	0.190518324	1.236598032	0.627848517	1.16459683	0.878211064	1.479450181	2.533812142	0.785193302	0.698644768	1	1	1	0.111430716	0.375557534	0.403239447	0.052271735	0.478098471	0.364117872	ENSG00000015520	NPC1L1	NPC1 like intracellular cholesterol transporter 1	-0.61667136	-1.218423519	0.791413378	0.18966122
75.4	20.4	80	17.4	54.43030464	14.152903	57.80301031	11.96612842	104.4484325	29.40456809	110.7208771	25.30141658	ENSG00000015532	0.124963143	167.2023176	-77.60115879	5.245951995	4.322807275	-1.307272374	0.05921936	-0.218284054	0.166268472	0.249883483	0.234814598	0.355557786	63.36805578	0.041648386	0.37689783	1	1	1	1.71E-15	0.838291482	0.539268159	5.44E-15	0.654552909	0.420977121	ENSG00000015532	XYLT2	xylosyltransferase 2	-2.138216142	-1.835961842	-0.21790503	0.08434927
0.5	0.5	1.050000002	0.3	0.043113602	0.043113602	0.107328595	0.021162619	5.798634067	5.798634067	10.27219264	4.252781738	ENSG00000015568	5.817396558	67.16938422	-27.58469211	0.527443751	-0.69314718	-4.17E-16	0.741937347	-1.25276297	1.250392635	1.768323376	1.708052696	2.512188088	0.244214038	0.016898266	0.248675793	1	1	1	0.621178945	0.896571702	0.618009039	0.213404359	0.668881673	0.451414859	ENSG00000015568	RGPD5	RANBP2 like and GRIP domain containing 5	-0.657112288	0	-0.206450877	0.45066141
253.196595	107.8165556	168.578665	126.5395387	171.1673879	72.58580392	106.3146503	85.39397727	374.536975	160.1471505	267.3080919	187.5103535	ENSG00000015676	0.1748052	240.3685032	-114.1842516	7.132127878	5.534166242	-0.853735018	-0.406763747	0.566887341	0.19975729	0.270608503	0.302398333	0.401609308	8.833544088	0.241355482	1.992443337	1	1	1	0.002957435	0.623228824	0.158085641	0.002014124	0.587136155	0.211251749	ENSG00000015676	NUDCD3	NudC domain containing 3	-0.411010105	-1.224046637	0.2290465	-0.583990032
4.985951528	9.098786211	1.420232926	9.573617409	2.090850522	3.650181205	0.516400414	4.543194591	11.88976083	22.68049334	3.906003002	20.17394335	ENSG00000016391	0.586895499	117.8410278	-52.9205139	2.371673068	1.606624263	0.601516758	-1.255803373	1.30667348	0.443394557	0.550755548	0.656036795	0.838093784	7.968978126	1.283251059	2.430798249	1	1	1	0.004758579	0.25729543	0.118972301	0.003107451	0.404069071	0.178282611	ENSG00000016391	CHDH	choline dehydrogenase	2.127251225	0.754529402	0.066287127	-1.306434695
61.05717449	117.6932533	174.2954514	115.4599519	39.7203707	78.63378045	113.8236132	77.52235651	93.85558321	176.1545967	266.8945707	171.9633031	ENSG00000016864	0.179391507	225.9075381	-106.9537691	6.636065869	4.111810712	0.65627098	1.048941144	-1.068099103	0.21936048	0.281252965	0.291439903	0.394540167	0.438402829	5.750006776	7.328931343	1	1	1	0.507894351	0.016488593	0.006785338	0.182881985	0.10639012	0.034203009	ENSG00000016864	GLT8D1	glycosyltransferase 8 domain containing 1	-0.589954634	0.935568016	-0.027404005	1.498118645
1044.400153	2690.999803	716.9999983	2741.199298	753.0834825	1941.686934	516.7255209	1977.897728	1448.407387	3729.478635	994.8976329	3799.070845	ENSG00000017260	0.138269059	310.9494137	-149.4747069	10.53811104	6.951197983	0.946470094	-0.376122145	0.394604871	0.166847906	0.235705084	0.236145141	0.333468783	47.03485773	1.142788053	1.400278807	1	1	1	6.97E-12	0.285063968	0.236676895	1.54E-11	0.422802453	0.268737068	ENSG00000017260	ATP2C1	ATPase secretory pathway Ca2+ transporting 1	1.933277682	1.364623029	0.026655123	-0.541999529
22.76221429	86.37278436	7.231010335	82.20233361	12.19727299	45.73162618	3.57675696	44.01217757	42.4782162	163.1312617	14.61869259	153.5307731	ENSG00000017483	0.387490817	187.6517242	-87.82586211	4.892195944	3.125101893	1.333570737	-1.146723125	1.097234185	0.318310965	0.417439967	0.477368575	0.604797145	38.51948855	2.526984848	3.291388863	1	1	1	5.42E-10	0.111913881	0.069644089	9.72E-10	0.273667367	0.131472903	ENSG00000017483	SLC38A5	solute carrier family 38 member 5	3.337482559	1.878514686	-0.070559974	-1.529527847
44.98883154	36.7238606	104.0838837	71.47824829	26.84793183	21.69589177	62.60298614	41.22457071	75.38736972	62.16116635	173.0501292	123.9343404	ENSG00000017621	0.289702103	199.9884256	-93.99421282	5.807847644	3.806414271	-0.202987575	0.838782877	-0.172816389	0.263380347	0.35533707	0.367913437	0.500716553	1.303490281	7.479051763	0.119120349	1	1	1	0.253576667	0.006242094	0.729990507	0.10416195	0.0641522	0.488430254	ENSG00000017621	NA	NA	-0.535921433	-0.285806216	0.942070761	1.192185977
236.8864777	211.29614	400.5767677	244.9799788	177.6537457	158.3880046	297.6288964	183.8422593	315.8683937	281.8777779	539.1336282	326.4493716	ENSG00000017797	0.081558236	245.5508696	-116.7754348	8.003550329	5.467581029	-0.114320373	0.525324399	-0.377408567	0.146808481	0.186557936	0.210377361	0.264893041	5.153745758	4.256730887	2.029936296	1	1	1	0.023196283	0.039095088	0.154227072	0.013103964	0.161376288	0.208131885	ENSG00000017797	RALBP1	ralA binding protein 1	-0.707134914	-0.164195126	0.212462754	0.755402542
443.9469839	287.6761694	641.9383771	287.7485854	317.2871776	204.2375957	451.0607731	204.5376139	621.168892	405.2024708	913.5905948	404.8118427	ENSG00000018189	0.141166651	261.5174037	-124.7587018	8.55008835	6.09570515	-0.433869714	0.368787163	-0.368535468	0.171376461	0.241445782	0.247464784	0.343634681	13.26268573	1.071545981	1.150176807	1	1	1	0.000270741	0.300596506	0.283512141	0.000223694	0.434576509	0.298026646	ENSG00000018189	RUFY3	RUN and FYVE domain containing 3	-1.154866589	-0.624181431	0.000361863	0.531047021
6764.779125	13609.55473	2804.216238	16036.52862	4377.117452	8789.109734	1688.351047	10313.16957	10454.87975	21073.80447	4657.579193	24936.1022	ENSG00000018280	0.21223933	397.7064894	-192.8532447	12.8298437	8.81948489	0.699042488	-0.880605528	1.044702587	0.222111847	0.292383712	0.341391071	0.429513106	31.64107416	1.565967225	5.916059043	1	1	1	1.85E-08	0.210793638	0.015003481	2.76E-08	0.369027426	0.053847433	ENSG00000018280	SLC11A1	solute carrier family 11 member 1	2.515267951	1.008397884	0.236725972	-1.270144096
23.4000026	30.39999777	82.99999027	33.39999623	14.49561582	18.98240048	52.73263221	20.90611491	37.77418832	48.68508939	130.6401387	53.36045235	ENSG00000018408	0.255755568	180.7650888	-84.3825444	5.123032708	3.152736134	0.261706401	1.266104357	-1.171991105	0.244331575	0.342677108	0.336538786	0.477626088	2.047498873	8.209708253	6.021054408	1	1	1	0.152456467	0.004166685	0.014136199	0.068289247	0.052598354	0.052114443	ENSG00000018408	WWTR1	WW domain containing transcription regulator 1	-1.287980754	0.363883155	0.13164395	1.783507859
322.8	396.2	669	432.8	217.7426276	267.4024449	451.97675	292.1656003	478.5458922	587.0344231	990.230139	641.1290029	ENSG00000018510	0.198663914	269.3741417	-128.6870708	8.702150872	5.777032936	0.204886198	0.728751124	-0.64039453	0.200877132	0.283884455	0.283517966	0.401021291	0.334895139	4.153855999	2.550118524	1	1	1	0.562790771	0.041539826	0.110285981	0.197862123	0.165648611	0.171477629	ENSG00000018510	AGPS	alkylglycerone phosphate synthase	-0.627131043	0.294762637	0.12716443	1.04905811
179.1999892	99.39999546	197.1999961	109.6000198	133.9679292	73.87630716	147.523778	81.55616656	239.7039077	133.7419191	263.6038677	147.2870151	ENSG00000018610	0.104562082	208.4207339	-98.21036694	7.116462772	5.18850244	-0.589350372	0.095715982	0.001969505	0.14841939	0.212020241	0.209653682	0.299359057	15.45133284	0.417369134	4.33E-05	1	1	1	8.47E-05	0.518252723	0.994750697	7.58E-05	0.545809424	0.562326531	ENSG00000018610	STEEP1	STING1 ER exit protein 1	-0.84160529	-0.843839721	0.139592439	0.137358009
0.125	1.45	0.475	0.475	0.006322075	0.236444824	0.058629382	0.058629332	2.47149875	8.892137977	3.848326414	3.848329695	ENSG00000018625	3.591317827	61.67388867	-24.83694433	0.568947501	-2.079441542	2.451005098	1.335001067	-2.451005098	1.522584842	1.781702162	1.85945571	2.335185477	0.790767843	0.037933087	1.101655145	1	1	1	0.373868047	0.845577562	0.293903156	0.143525831	0.656839977	0.304429232	ENSG00000018625	ATP1A2	ATPase Na+/K+ transporting subunit alpha 2	-1.11E-16	1.122856748	-0.732066795	0.390789953
117.5999956	46.20000459	138.7999922	28.80000105	74.96439179	29.12589334	88.57657393	17.96202479	184.4843749	73.28326034	217.5003727	46.17742545	ENSG00000018699	0.25538256	209.9165473	-98.95827366	5.894442461	4.767288998	-0.9343091	0.165744994	-0.638349468	0.229732537	0.328911288	0.324490654	0.467675685	28.58063128	0.367001167	1.863062477	1	1	1	8.99E-08	0.544643444	0.172271762	1.23E-07	0.555947269	0.22280395	ENSG00000018699	TTC27	tetratricopeptide repeat domain 27	-2.229979994	-1.329245051	-0.663474618	0.237260324
15.62524436	29.1621842	27.87600567	34.17334588	9.194676594	17.50468921	15.58161316	20.60762705	26.55321901	48.58315262	49.87106819	56.66919176	ENSG00000018869	0.237050851	173.3792045	-80.68960226	4.565314096	2.748887835	0.623984974	0.578878473	-0.420305301	0.270542423	0.33834827	0.391296809	0.486178374	3.005937982	1.475260436	0.747374817	1	1	1	0.082959946	0.224517546	0.387308654	0.040562211	0.379715659	0.355925889	ENSG00000018869	ZNF582	zinc finger protein 582	0.284611386	0.85936536	0.221741673	0.796495647
45.2	7.2	36.6	10.6	30.76527112	4.421683557	24.78357219	6.751458318	66.40734588	11.72404116	54.0503197	16.6423304	ENSG00000019102	0.170507191	157.7596145	-72.87980725	4.146889561	3.811097087	-1.837016061	-0.211048846	0.597821821	0.196280915	0.316868176	0.279449678	0.439250246	48.35245818	0.020563719	1.852334862	1	1	1	3.56E-12	0.885973845	0.17351208	8.10E-12	0.666775155	0.223668466	ENSG00000019102	VSIG2	V-set and immunoglobulin domain containing 2	-1.696607857	-2.494197037	0.500428991	-0.29716019
78.07399251	118.3780452	39.43262913	165.060031	51.00186973	72.01618664	22.10644931	88.80817319	119.5161734	194.5862762	70.33839845	306.7827303	ENSG00000019144	0.682771715	234.9304391	-111.4652196	6.07832205	4.357656999	0.416226277	-0.683063375	1.015489331	0.217242197	0.216704493	0.251526078	0.237630932	7.275976725	3.688198555	18.26185069	1	1	1	0.006988288	0.054798771	1.93E-05	0.004406397	0.189492285	0.001097072	ENSG00000019144	PHLDB1	pleckstrin homology like domain family B member 1	2.03811295	0.594262361	0.476167338	-0.967683251
1202.539769	1272.69647	889.5022412	1115.312134	621.9062334	628.215413	437.3635403	594.0065063	2325.273197	2578.345376	1809.053943	2094.120422	ENSG00000019169	0.409764507	329.0410095	-158.5205047	9.882111586	7.092191073	0.05670206	-0.301529046	0.169525498	0.33642946	0.410025777	0.459692768	0.606757565	0.221384007	0.386098588	0.078061997	1	1	1	0.637987392	0.534357312	0.779941116	0.217669059	0.5517682	0.502114091	ENSG00000019169	MARCO	macrophage receptor with collagenous structure	0.32604933	0.081737701	-0.190281038	-0.434592666
4.408552316	5.193144859	6.242267778	2.932939236	0.590098841	0.666206276	0.991387828	0.546201163	32.93572566	40.48108597	39.3044033	15.74901912	ENSG00000019186	1.809374378	123.8599904	-55.92999518	2.01715531	1.483546363	0.163793097	0.34779718	-0.919131567	1.026026323	0.891027869	0.988962755	1.288251431	0.189123272	0.012615058	0.509042563	1	1	1	0.663647314	0.91057224	0.475553617	0.224211287	0.672025177	0.395276995	ENSG00000019186	CYP24A1	cytochrome P450 family 24 subfamily A member 1	-0.880833624	0.195429706	-0.655064295	0.421199035
7.4	7.425	3.8	13	4.457638654	4.474240491	2.093747208	8.201494375	12.28453095	12.32178402	6.896725614	20.60600084	ENSG00000019485	0.199241499	117.5694496	-52.7847248	2.913659378	2.00148	0.003372684	-0.666478933	1.226575606	0.258602461	0.365594657	0.399192918	0.530445145	4.894434306	0.011500922	5.346969283	1	1	1	0.026943399	0.914596717	0.020758323	0.015001374	0.673178083	0.064809603	ENSG00000019485	PRDM11	PR/SET domain 11	1.544320516	0.004287358	0.732678236	-0.807354922
453612.526	252038.4039	346667.9674	353296.1588	338015.0735	187591.8859	252090.3343	263054.5151	608743.041	338625.2914	476728.6298	474495.4703	ENSG00000019582	0.098311134	541.6428794	-264.8214397	18.29741865	13.02499865	-0.587661895	-0.268875911	0.606601121	0.150077998	0.196167922	0.215032364	0.283690343	4.421434013	0.055846328	4.57211675	1	1	1	0.035490198	0.813185706	0.032496388	0.019204069	0.647568734	0.083603981	ENSG00000019582	CD74	CD74 molecule	0.02732345	-0.847814357	0.487232845	-0.387904962
194.2387914	40.90361616	306.7030303	69.02701842	139.8916383	28.78415324	220.2456746	48.83739872	269.6995229	58.1259348	427.0991882	97.56312573	ENSG00000019991	0.10763046	212.8918455	-100.4459227	6.799629961	5.269088286	-1.557869812	0.456791666	0.06648786	0.167459273	0.222345618	0.23788822	0.309997431	96.43252075	6.714183373	0.046001132	1	1	1	9.23E-23	0.009564908	0.83017374	5.16E-22	0.080085916	0.518001526	ENSG00000019991	HGF	hepatocyte growth factor	-2.135555084	-2.220093072	0.740836913	0.656298925
512.0001125	361.8000055	596.9999922	420.1999277	391.4538233	276.2969533	456.6226827	321.0712308	669.6680414	473.7628931	780.532821	549.9339782	ENSG00000019995	0.091848149	252.6061327	-120.3030663	8.842704084	6.238324845	-0.347233257	0.153592256	-0.003953227	0.136968002	0.194120402	0.193559163	0.274287218	6.483899842	1.222339294	0.000207727	1	1	1	0.010885589	0.268902053	0.988500704	0.006594724	0.411124152	0.560955476	ENSG00000019995	ZRANB1	zinc finger RANBP2-type containing 1	-0.505640277	-0.499784665	0.215330711	0.221186323
41	29.6	15.6	14	24.57303962	17.61676062	9.082665125	8.109010493	68.40830544	49.73445566	26.79389768	24.17064328	ENSG00000020129	0.316697472	169.1321626	-78.56608132	4.301810247	3.713572067	-0.325797705	-0.966301152	0.217584121	0.261184783	0.371905495	0.379970392	0.540461719	0.681484098	10.10008307	0.162078168	1	1	1	0.409076149	0.001482626	0.687250361	0.154319637	0.031171693	0.475587495	ENSG00000020129	NCDN	neurochondrin	-0.146220741	-0.456857675	-1.028569152	-1.339206086
29.8	2.825	15.025	5.825	13.5168973	1.110859892	6.707809381	2.477143478	65.69850907	7.184186824	33.65489569	13.69748071	ENSG00000020181	0.779902701	143.4667879	-65.73339393	2.914556491	3.394508394	-2.356000029	-0.684792913	1.408443548	0.403350938	0.624074718	0.576179989	0.865492178	14.10063764	0.019856107	2.648211057	1	1	1	0.000173285	0.8879397	0.103666499	0.000147566	0.667399728	0.165861735	ENSG00000020181	ADGRA2	adhesion G protein-coupled receptor A2	-1.231423406	-3.009398698	0.835369298	-0.942605994
58.20000013	3.225	41.00000001	7.4	35.96889165	1.640820178	25.19438562	4.194800849	94.17137587	6.338674488	66.72121423	13.05425501	ENSG00000020256	0.284232484	155.5439052	-71.77195259	3.864452906	4.063885357	-2.892952407	-0.35031329	1.18086034	0.245525976	0.423255169	0.349295967	0.569862367	62.55593124	0.114387177	4.293951343	1	1	1	2.59E-15	0.735203634	0.038248177	8.05E-15	0.622503583	0.091903643	ENSG00000020256	ZFP64	ZFP64 zinc finger protein	-2.321928095	-3.808573932	0.991437986	-0.495207851
59.73967739	25.83123314	89.18842562	33.34399124	42.53125212	17.95422713	63.89581708	23.39098858	83.91074508	37.16409515	124.4928953	47.53205483	ENSG00000020426	0.104247139	179.7474835	-83.87374173	5.508822261	4.089996413	-0.838412066	0.400754861	-0.145461624	0.173345542	0.229773902	0.242899744	0.320574111	32.479371	2.993046092	0.205892237	1	1	1	1.20E-08	0.083622732	0.650006257	1.83E-08	0.233953313	0.463029639	ENSG00000020426	MNAT1	MNAT1 component of CDK activating kinase	-1.392884587	-1.178725885	0.356144349	0.570303051
92.10859575	31.12789676	121.1265077	52.66105095	56.86593253	18.67765336	74.6196388	31.8501646	149.1929004	51.87728554	196.6188943	87.06976312	ENSG00000020577	0.215599382	204.8351855	-96.41759275	5.963929773	4.522968269	-1.08486385	0.273867248	0.251904444	0.246057058	0.313574878	0.34729713	0.435394655	18.9623879	2.028359282	0.33473835	1	1	1	1.33E-05	0.154387199	0.562882207	1.36E-05	0.317507353	0.429561459	ENSG00000020577	SAMD4A	sterile alpha motif domain containing 4A	-1.186429158	-1.535087825	0.740048772	0.391390105
1313.695104	808.7105748	1143.279579	1883.957103	875.6133443	539.7286819	719.4569832	1260.690571	1970.955374	1211.743633	1816.770462	2815.357271	ENSG00000020633	0.191361984	318.2093347	-153.1046673	10.14611874	7.180599136	-0.485158039	-0.138942901	0.98463149	0.206976801	0.27777082	0.305186484	0.409695449	0.032286441	3.04490827	5.775973121	1	1	1	0.857400435	0.080990691	0.016246722	0.272259463	0.230535164	0.056482884	ENSG00000020633	RUNX3	RUNX family transcription factor 3	0.720092107	-0.699250033	1.219053468	-0.200288672
231.4835715	117.5458793	333.2852509	174.8841086	179.0894795	90.47798984	256.5972541	135.1408224	299.2059837	152.7115464	432.8926233	226.3154159	ENSG00000020922	0.055698662	233.9239307	-110.9619654	7.606088535	5.444508906	-0.677680186	0.364489827	0.032804971	0.130930275	0.158301475	0.185717887	0.223517494	34.36785097	6.492854558	0.021540525	1	1	1	4.56E-09	0.010830892	0.883316006	7.36E-09	0.084592609	0.533571564	ENSG00000020922	MRE11	MRE11 homolog, double strand break repair nuclease	-0.926454564	-0.971683256	0.569179624	0.523950931
4	5.200000001	3.075000521	2.825	1.60467288	2.138020987	1.195817609	1.085889601	9.970879547	12.64720982	7.907249513	7.349388916	ENSG00000021300	0.835813339	108.1860218	-48.0930109	1.892750262	1.386294361	0.262364265	-0.26298929	-0.347160971	0.466007366	0.65022101	0.670348144	0.944960734	0.043136815	0.858207478	0.134969073	1	1	1	0.83546787	0.354240803	0.713334565	0.267180272	0.466762629	0.483908608	ENSG00000021300	PLEKHB1	pleckstrin homology domain containing B1	-0.091340496	0.310340121	-0.696808468	-0.295127851
6882.800302	7020.598183	5479.801612	8124.797513	5013.746684	5114.171237	3991.575903	5918.741706	9448.610587	9637.690363	7522.899836	11153.10279	ENSG00000021355	0.13048437	369.1925296	-178.5962648	12.69227073	8.836780869	0.019822836	-0.227956692	0.374029073	0.161654139	0.228633027	0.228655316	0.323377417	1.637481927	0.064029453	1.337800476	1	1	1	0.200671308	0.80023698	0.247422231	0.085948964	0.642583384	0.27562764	ENSG00000021355	SERPINB1	serpin family B member 1	0.5681225	0.028594194	0.210709975	-0.328818331
2.025000005	0.300000005	0.85000001	0.299999997	0.478132982	0.038036944	0.169068948	0.038036891	8.576327451	2.366120785	4.273404586	2.366123954	ENSG00000021488	2.217948971	63.77940449	-25.88970225	0.701955001	0.705569703	-1.90954249	-0.868088621	0.868088593	0.736446981	1.285537333	1.105095736	1.855192679	2.59369843	0.398108741	0.218952574	1	1	1	0.107289546	0.528067602	0.639839166	0.05060054	0.549403532	0.459696513	ENSG00000021488	SLC7A9	solute carrier family 7 member 9	-0.509013659	-1.218423516	-9.11E-09	-0.709409866
432.399917	370.2000545	892.4001022	551.0000336	310.3656843	265.5998566	641.4279973	395.7205329	602.4173988	515.9945569	1241.570287	767.2107252	ENSG00000021574	0.1408072	272.7880859	-130.3940429	8.982538394	6.069350894	-0.155307347	0.724563683	-0.32687236	0.169183502	0.239423579	0.238761052	0.337979198	3.57081489	11.03754188	0.935354967	1	1	1	0.058803448	0.000892852	0.333475295	0.029974952	0.02430895	0.327145438	ENSG00000021574	SPAST	spastin	-0.694638065	-0.223501955	0.572471433	1.043607543
90.8	16.6	43.00000021	24.4	61.0456592	10.66847028	28.57376503	15.95122536	135.0569411	25.82938254	64.70970893	37.32377837	ENSG00000021762	0.194159703	180.6986363	-84.34931816	5.021070179	4.508659286	-1.69925659	-0.747459165	1.132639602	0.202569995	0.303174608	0.290719408	0.427114481	27.92951024	1.093449975	7.032259552	1	1	1	1.26E-07	0.295708068	0.008005428	1.69E-07	0.431469577	0.037806154	ENSG00000021762	OSBPL5	oxysterol binding protein like 5	-0.792675034	-2.382918725	0.529253068	-1.060990623
770.5203856	1046.651484	928.1973417	1154.857122	636.6718337	865.8310555	763.5172979	955.2168657	932.5081355	1265.234508	1128.396577	1396.222177	ENSG00000021776	0.0350947	291.1854092	-139.5927046	9.880013771	6.647066112	0.306285173	0.186178251	-0.087797625	0.097352941	0.120580206	0.138599296	0.171952524	9.269269255	1.730676957	0.260704436	1	1	1	0.002330307	0.188324467	0.609636611	0.001621872	0.351315199	0.448273139	ENSG00000021776	AQR	aquarius intron-binding spliceosomal factor	0.314906142	0.441382682	0.141804209	0.26828075
69.39999517	14.40000035	72.40000525	25.60000093	39.0356867	7.816048033	40.73939649	14.16752798	123.3834918	26.53003274	128.6656458	46.25789684	ENSG00000022267	0.416525697	189.6509304	-88.82546518	4.963087921	4.239886798	-1.572658567	0.042319574	0.533044583	0.293576799	0.428230949	0.415036439	0.60047289	18.79873663	0.980326882	0.788025475	1	1	1	1.45E-05	0.322118118	0.374697847	1.47E-05	0.448936048	0.349148013	ENSG00000022267	FHL1	four and a half LIM domains 1	-1.46435387	-2.192644946	0.788495912	0.060204836
2463.585697	2963.751439	2115.407404	3765.769468	1936.946948	2332.819107	1650.465601	2963.446564	3133.412865	3765.325209	2711.324903	4785.313107	ENSG00000022277	0.062222226	338.9972003	-163.4986002	11.37741637	7.809373168	0.184837955	-0.152370469	0.391866839	0.122706578	0.158631874	0.174790448	0.225915783	10.96640852	0.122655347	3.008734602	1	1	1	0.000927784	0.726172207	0.08281692	0.000697326	0.620470133	0.145526583	ENSG00000022277	RTF2	replication termination factor 2	0.83171037	0.26656601	0.345416585	-0.219727776
23.72165508	16.08262182	13.78345891	25.52263999	10.76705926	7.215238517	6.081468469	11.70662401	52.26282366	35.84784121	31.23978042	55.64415082	ENSG00000022556	0.477386007	171.4954171	-79.74770857	4.200667134	3.166388347	-0.388649048	-0.542919104	1.004745706	0.403008644	0.461491074	0.568707921	0.655903493	0.111382823	0.005379456	2.346564143	1	1	1	0.738575271	0.941531763	0.125559477	0.243762465	0.680550365	0.18342584	ENSG00000022556	NLRP2	NLR family pyrin domain containing 2	0.843240525	-0.533245918	0.634694969	-0.741791474
54.6	12.6	53	21.4	38.41926062	8.338241044	37.27090758	14.61608131	77.59545479	19.03998687	75.36709413	31.33261168	ENSG00000022567	0.142470537	162.5046297	-75.25231486	4.86538538	4.000033883	-1.466337069	-0.029741969	0.559436077	0.179323964	0.276629931	0.253820291	0.382924971	37.6947266	1.292385536	2.134388944	1	1	1	8.27E-10	0.255608792	0.144027845	1.45E-09	0.402303876	0.199765959	ENSG00000022567	SLC45A4	solute carrier family 45 member 4	-1.269460675	-2.031478231	0.719892081	-0.042125476
1425.599784	3238.002052	860.3997178	3909.400715	1121.481878	2548.835103	676.3499253	3077.595744	1812.186878	4113.509453	1094.533535	4966.023877	ENSG00000022840	0.074238787	324.1466877	-156.0733439	10.88798911	7.262347905	0.820363863	-0.504950836	0.693378439	0.12241924	0.17289906	0.173392675	0.244682691	90.91689653	1.641867441	8.03034435	1	1	1	1.50E-21	0.20006944	0.004600009	7.73E-21	0.360506664	0.027795535	ENSG00000022840	RNF10	ring finger protein 10	2.182561698	1.182968722	0.271767072	-0.727825904
85.8502479	28.50562113	72.14500049	30.52582007	64.83966394	20.89047358	54.01964966	22.4227835	113.6690818	38.89669772	96.35199651	41.55709262	ENSG00000022976	0.066014277	176.0013204	-82.00066021	5.580994846	4.452604475	-1.102503175	-0.173926485	0.24239807	0.143207633	0.189140133	0.204528809	0.268080889	53.65800693	0.15798283	0.817573122	1	1	1	2.39E-13	0.691020507	0.365890685	6.06E-13	0.609716784	0.34431425	ENSG00000022976	ZNF839	zinc finger protein 839	-1.214225359	-1.557540138	0.09554407	-0.247770708
759.5583917	1578.873073	973.7637582	1912.541024	622.3978374	1296.802926	792.8364243	1570.550742	926.9456217	1922.296851	1195.97918	2329.000313	ENSG00000023041	0.041860085	302.1550484	-145.0775242	10.21446022	6.632737201	0.731729426	0.248431525	-0.056710136	0.101611073	0.131294249	0.144539389	0.187159928	55.12385929	4.090425094	0.091811195	1	1	1	1.13E-13	0.043126794	0.761887101	2.97E-13	0.168172175	0.497093398	ENSG00000023041	ZDHHC6	zinc finger DHHC-type palmitoyltransferase 6	0.973120313	1.054677737	0.276436174	0.357993598
69.8	31.2	46.6	40.8	38.10751932	16.84490918	25.32692308	22.13213694	127.8498335	57.78837923	85.74116932	75.21370417	ENSG00000023171	0.462419488	200.8176238	-94.4088119	5.134537768	4.24563401	-0.805215915	-0.404033469	0.672297455	0.308786934	0.440730423	0.438320837	0.623221181	2.265239911	0.052625849	1.163693276	1	1	1	0.132305722	0.818555515	0.280700902	0.060634328	0.64921806	0.296470518	ENSG00000023171	GRAMD1B	GRAM domain containing 1B	-0.187458631	-1.136688672	0.376442254	-0.572787787
5554.399811	3390.799511	2242.000287	3823.600151	3518.34866	2147.540428	1419.755043	2421.67934	8768.7038	5353.809026	3540.445455	6037.099079	ENSG00000023191	0.271230828	368.9652112	-178.4826056	11.55497813	8.622345651	-0.493524635	-0.90722192	1.027348609	0.232958481	0.329503425	0.329561906	0.466093977	0.00734853	2.852296939	4.858348823	1	1	1	0.931686169	0.091243491	0.027512655	0.288939929	0.245790476	0.075658737	ENSG00000023191	RNH1	ribonuclease/angiogenin inhibitor 1	0.769879122	-0.711839848	0.173258032	-1.308460938
655.5977452	944.0453591	617.7554864	1090.919126	529.6044527	763.6304786	496.9216937	882.2119282	811.5649355	1167.084951	767.9717867	1349.000734	ENSG00000023228	0.036084669	289.2298098	-138.6149049	9.615333007	6.485547408	0.364626807	-0.059454681	0.204056321	0.108886222	0.122573948	0.155025147	0.175159854	27.73001693	0.123342548	1.357159712	1	1	1	1.39E-07	0.725437127	0.244030335	1.86E-07	0.620357015	0.273232313	ENSG00000023228	NDUFS1	NADH:ubiquinone oxidoreductase core subunit S1	0.819424688	0.52537378	0.208410525	-0.085640383
5783.400005	4141.600023	5934.799957	5040.999993	3835.336405	2746.217437	3935.642219	3342.680421	8720.933989	6245.991494	8949.454388	7602.186785	ENSG00000023287	0.219489355	365.7927522	-176.8963761	12.29104213	8.662747025	-0.333909554	0.025841576	0.170680706	0.209558467	0.296390584	0.296341465	0.419128566	1.406440029	0.281268308	0.165834291	1	1	1	0.235648269	0.595871125	0.683840857	0.098322334	0.576433705	0.474105051	ENSG00000023287	RB1CC1	RB1 inducible coiled-coil 1	-0.235446356	-0.48163079	0.283459585	0.037275151
3281.399475	3344.599197	4062.399025	3892.198599	2776.851478	2830.359179	3438.215111	3294.078551	3877.622769	3952.270042	4799.899164	4598.921883	ENSG00000023318	0.035977127	324.9433879	-156.471694	11.80624751	8.09602528	0.019076864	0.213503691	-0.061876366	0.085179733	0.120455776	0.120411687	0.170287097	0.019471979	4.597051804	0.132034101	1	1	1	0.889021843	0.032026986	0.716332266	0.279448057	0.145551384	0.484643069	ENSG00000023318	ERP44	endoplasmic reticulum protein 44	-0.061731103	0.027513792	0.21869132	0.307936215
3067.083792	3430.740209	1111.62022	3473.004311	1794.536117	2004.470746	512.364874	2035.981046	5242.024888	5871.863387	2411.756886	5924.298248	ENSG00000023330	0.359470033	357.9092989	-172.9546495	11.01891429	8.028482484	0.112048837	-1.014908597	1.02715257	0.273459514	0.379474189	0.464065508	0.605168208	3.144577185	1.902416657	2.880830484	1	1	1	0.076179742	0.167808067	0.089639779	0.037676462	0.330780393	0.151956368	ENSG00000023330	ALAS1	5'-aminolevulinate synthase 1	1.642638315	0.161602457	0.017659203	-1.463376655
4046.400478	5283.39793	3475.202612	5931.594323	2934.947317	3832.308307	2520.403232	4302.48047	5578.756639	7283.93737	4791.706757	8177.564421	ENSG00000023445	0.134041376	353.4139108	-170.7069554	12.1219057	8.305582994	0.266741723	-0.152174932	0.267898528	0.163846026	0.231672551	0.23172941	0.327639685	5.97930488	0.012331464	0.668571186	1	1	1	0.014474706	0.911578978	0.413550201	0.008566432	0.672220132	0.368711159	ENSG00000023445	BIRC3	baculoviral IAP repeat containing 3	0.77115096	0.384743503	0.166924023	-0.219483434
160.3941757	129.7299821	277.1670087	135.2140502	109.9133467	89.01874924	186.2462665	92.56016334	234.0597604	189.059815	412.4729702	197.5238451	ENSG00000023516	0.168528662	236.1438209	-112.0719104	7.278153936	5.077634384	-0.212179154	0.54698586	-0.50558201	0.192827595	0.266338917	0.273821628	0.376004078	5.978401523	2.185235115	1.807998708	1	1	1	0.014482122	0.139339785	0.17874849	0.008569727	0.304263514	0.227714038	ENSG00000023516	AKAP11	A-kinase anchoring protein 11	-1.030075801	-0.303998464	0.05928547	0.785362807
127.6000004	131.8000002	136.4	138.4000003	100.1273435	103.4640374	107.1186194	108.7075875	162.6105272	167.8964063	173.6855843	176.202605	ENSG00000023572	0.068674818	208.7882066	-98.39410328	7.0259578	4.848900374	0.032385249	0.066691371	-0.017828949	0.123702838	0.174799575	0.17465298	0.246852824	0.036083066	0.219047436	0.005216453	1	1	1	0.849344054	0.639766685	0.942422837	0.270405173	0.592700474	0.548801427	ENSG00000023572	GLRX2	glutaredoxin 2	0.02084856	0.046364501	0.069975416	0.095491357
701	456.2	578.6	373	463.1272999	301.1826519	382.1529349	246.1420919	1061.049522	691.0040758	876.0313723	565.2385536	ENSG00000023608	0.222200312	276.1564508	-132.0782254	8.932088713	6.552507887	-0.429576577	-0.191896494	-0.009456396	0.211482615	0.299336204	0.299186562	0.423517196	4.206375433	0.862094352	0.000498551	1	1	1	0.040272302	0.353153265	0.982186118	0.021480757	0.466084577	0.559154452	ENSG00000023608	SNAPC1	small nuclear RNA activating complex polypeptide 1	-0.632019325	-0.618645627	-0.289787133	-0.276413436
952.1458746	328.2149389	1303.904872	500.6158495	801.1139978	274.9713753	1097.408457	420.37734	1131.651387	391.7682196	1549.257166	596.1696906	ENSG00000023697	0.020645468	263.7575867	-125.8787934	9.382366925	6.858718253	-1.065049557	0.314400537	0.107769807	0.088119896	0.095485554	0.124421654	0.134212632	226.6176456	11.90306374	0.644773865	1	1	1	3.26E-51	0.000560417	0.42198738	8.30E-50	0.018731343	0.372371659	ENSG00000023697	DERA	deoxyribose-phosphate aldolase	-1.3792898	-1.533667226	0.60755313	0.453175704
3377.000009	2673.4	3201.2	2736	2770.017621	2192.552502	2625.743385	2243.940246	4116.987913	3259.701902	3902.773401	3335.960488	ENSG00000023734	0.050795476	316.2956068	-152.1478034	11.52930456	8.124743023	-0.233636674	-0.053462005	0.076607934	0.101088808	0.143019103	0.142973325	0.202263209	3.730857033	0.022538918	0.143454347	1	1	1	0.05341598	0.880662312	0.70487079	0.027583619	0.665287014	0.481698843	ENSG00000023734	STRAP	serine/threonine kinase receptor associated protein	-0.226467983	-0.336954072	0.033380175	-0.077105915
18.40000002	7.6	16.8	11	10.80523939	4.232278503	9.828999082	6.295367016	31.33294768	13.64749507	28.71502964	19.22048384	ENSG00000023839	0.314462028	143.1583618	-65.57918092	3.591366332	2.912350665	-0.884202418	-0.090971779	0.460718805	0.271591592	0.403695671	0.385433703	0.564660588	5.282106853	0.192838827	0.665728155	1	1	1	0.021545661	0.660564315	0.414544943	0.012267186	0.598811022	0.369250259	ENSG00000023839	ABCC2	ATP binding cassette subfamily C member 2	-0.568842835	-1.173648089	0.480625841	-0.124179412
769.7999901	74.00001864	342.3999161	150.80002	495.8026932	47.16091028	220.2149992	96.6756282	1195.217438	116.1131693	532.3783709	235.2262555	ENSG00000023892	0.250636287	259.3072907	-123.6536454	7.642030342	6.646130728	-2.342065383	-0.810151329	1.522040572	0.224465651	0.321268899	0.317954988	0.453184372	48.44659802	0.072348279	11.27983143	1	1	1	3.39E-12	0.78794788	0.000783537	7.75E-12	0.639316242	0.010656075	ENSG00000023892	DEF6	DEF6 guanine nucleotide exchange factor	-1.177717706	-3.361393694	1.017209121	-1.166466866
659.9080812	553.961346	601.1048482	846.0209456	532.5594548	446.9300516	482.0725512	683.3003764	817.7090308	686.624611	749.5283389	1047.491653	ENSG00000023902	0.050601614	282.9011219	-135.4505609	9.303276951	6.492100554	-0.175005643	-0.093331179	0.516780385	0.109390822	0.144921673	0.155861146	0.205925588	0.610286567	2.094699332	6.297836945	1	1	1	0.434679933	0.147810787	0.012088539	0.161805534	0.312318571	0.047561041	ENSG00000023902	PLEKHO1	pleckstrin homology domain containing O1	0.492382912	-0.252062348	0.610010357	-0.134434902
406.4001176	2228.99976	546.399955	3007.000163	216.5076692	1188.885534	291.1887256	1603.933851	762.8415945	4179.073415	1025.290077	5637.420753	ENSG00000023909	0.513802571	323.6641377	-155.8320688	9.875129801	6.007338186	1.70197004	0.29601304	0.003376971	0.321281743	0.453916868	0.454210747	0.641805807	28.17833632	0.86046302	2.77E-05	1	1	1	1.11E-07	0.353609151	0.995801813	1.49E-07	0.466278914	0.562480497	ENSG00000023909	GCLM	glutamate-cysteine ligase modifier subunit	2.458137424	2.452525253	0.43176109	0.426148919
996.2935208	1245.716129	2878.111478	1584.580493	671.0094772	840.4361937	1876.90423	1069.212428	1479.264919	1846.432465	4413.398164	2348.359665	ENSG00000024048	0.153393748	324.4967439	-156.248372	10.52383422	6.904041914	0.223423933	1.060847707	-0.820238577	0.201662578	0.249334007	0.294706902	0.359402915	0.850006187	7.74968505	5.208554233	1	1	1	0.356550587	0.005372191	0.022476017	0.138136244	0.059398541	0.068001122	ENSG00000024048	UBR2	ubiquitin protein ligase E3 component n-recognin 2	-0.860612532	0.322042925	0.346878111	1.529533568
1.25	22	0.475	21.2	0.504800568	13.44575014	0.123023876	12.9395079	3.095281776	35.99650409	1.833993592	34.73393297	ENSG00000024422	0.27008786	108.082011	-48.04100548	2.556915936	0.223143551	2.867898902	-0.967584026	0.930542755	0.462620098	0.526427306	0.830113052	0.90313216	55.40968325	0.307854117	1.061622341	1	1	1	9.79E-14	0.57899998	0.302845458	2.59E-13	0.570666868	0.309739426	ENSG00000024422	EHD2	EH domain containing 2	3.911772817	3.353636955	-0.051074184	-0.609210047
442.1318245	604.749807	1013.606904	950.0074634	308.845771	423.642119	702.1172014	665.7414387	632.9390543	863.2813233	1463.286975	1355.652702	ENSG00000024862	0.132782757	287.2115357	-137.6057678	9.429959119	6.091608083	0.313206747	0.829662357	-0.378007347	0.183043905	0.232481097	0.258878545	0.329499947	0.578950002	10.39511115	1.316102707	1	1	1	0.446724181	0.001263494	0.251292692	0.165465022	0.029549306	0.278099474	ENSG00000024862	CCDC28A	coiled-coil domain containing 28A	-0.093392314	0.450986099	0.650734623	1.195113036
115.2000029	167.0000055	203.9999718	229.9999978	78.51984859	114.1349819	139.5755257	157.4528316	169.0151077	244.3510426	298.161073	335.9736274	ENSG00000025039	0.182561305	229.2921585	-108.6460792	7.387637298	4.746669773	0.371324072	0.571450082	-0.251364628	0.195570578	0.275603285	0.275208716	0.388368531	1.588529864	5.25700129	0.41890955	1	1	1	0.207536301	0.02185865	0.51748166	0.088407305	0.121001066	0.412747732	ENSG00000025039	RRAGD	Ras related GTP binding D	0.172269127	0.531851175	0.459431558	0.819013606
180.2	87.6	287	120.8	129.7315842	62.63929709	207.1214481	86.69197059	250.3017302	122.5071218	397.6845505	168.3274691	ENSG00000025156	0.134988247	219.9496378	-103.9748189	7.2174349	5.194067345	-0.721286347	0.465414871	-0.144059583	0.167652942	0.239558901	0.236224818	0.337248805	22.17235015	5.481841675	0.182466637	1	1	1	2.49E-06	0.019215004	0.669261966	2.80E-06	0.113586519	0.469045062	ENSG00000025156	HSF2	heat shock transcription factor 2	-1.241554678	-1.032204351	0.459135529	0.668485856
1307.600076	782.4000128	1497.200137	1062.799877	1102.03888	658.6450748	1262.106045	895.3675031	1551.504208	929.4076636	1776.085503	1261.541852	ENSG00000025293	0.037308207	285.0289919	-136.514496	10.11393187	7.175948733	-0.513582598	0.135403335	0.170892628	0.08726095	0.123820634	0.123327467	0.174861334	23.95230081	6.355379135	0.955122519	1	1	1	9.88E-07	0.011702593	0.328418823	1.18E-06	0.087801751	0.323994972	ENSG00000025293	PHF20	PHD finger protein 20	-0.494003584	-0.740203202	0.441405718	0.195206099
1.1	0.5	0.9	0.125	0.033890724	0.013684481	0.02711905	0.001892856	35.70298417	18.26886956	29.86830255	8.254722468	ENSG00000025423	14.8524787	78.52477623	-33.26238812	0.469028906	0.09531018	-0.78845736	-0.200670695	-1.185623666	1.775471477	2.553975016	2.51892717	3.779679627	0.498892263	0.149960846	0.098397426	1	1	1	0.479987257	0.698572779	0.753761327	0.175126599	0.611765812	0.49486282	ENSG00000025423	HSD17B6	hydroxysteroid 17-beta dehydrogenase 6	-0.756074417	-0.485426827	-0.415037499	-0.144389909
74.54475028	74.2661449	41.15663138	136.6645482	25.45609296	47.12791198	11.51484282	80.72788189	218.2942922	117.0317132	147.1030332	231.3599503	ENSG00000025434	0.112340254	207.6967406	-97.84837032	6.1263966	4.31139962	-0.003744426	-0.594014555	1.203888731	0.548185968	0.433685283	0.166172742	0.527816631	3.230525747	7.618288492	5.20243374	1	1	1	0.072277481	0.00577793	0.022555287	0.035893844	0.061481656	0.068103315	ENSG00000025434	NR1H3	nuclear receptor subfamily 1 group H member 3	1.707325586	-0.005330425	0.871084096	-0.841571914
1300.73864	4718.92661	623.8561579	5559.204084	846.2976501	3029.370962	404.2530315	3633.854688	1999.203246	7350.789532	962.7546993	8504.674155	ENSG00000025708	0.207206102	345.8286428	-166.9143214	10.91094931	7.170687567	1.288649073	-0.734767741	0.898641328	0.2192941	0.293445939	0.307830493	0.4143007	71.85437261	1.588777862	4.704802981	1	1	1	2.32E-17	0.20750083	0.030078449	8.62E-17	0.365855869	0.080027959	ENSG00000025708	TYMP	thymidine phosphorylase	3.153541813	1.858324611	0.23637341	-1.058843792
372.8056076	285.7128586	158.6515246	395.7964509	241.2149175	184.8085681	83.15351492	256.1876299	576.1833575	441.7102431	302.6968406	611.4847567	ENSG00000025770	0.240094575	265.4945056	-126.7472528	7.962818902	5.921057124	-0.266069809	-0.854346997	1.180259747	0.222126946	0.312008124	0.390492682	0.496987947	0.627222387	0.301094724	5.639797096	1	1	1	0.428375995	0.58319694	0.017557239	0.15999862	0.572287161	0.058736974	ENSG00000025770	NCAPH2	non-SMC condensin II complex subunit H2	1.313472792	-0.382681603	0.468792513	-1.227361882
398.8296825	242.8863028	316.1741535	338.7101657	248.7184199	148.7723749	197.7025848	216.872405	639.5389443	396.5370326	505.6387879	528.9957307	ENSG00000025772	0.246078802	270.658482	-129.329241	8.116832007	5.988534465	-0.495941021	-0.232241284	0.564792613	0.240925027	0.316666535	0.320302714	0.45362464	0.941134267	0.030603752	1.550189329	1	1	1	0.331986308	0.861127344	0.213107493	0.130240074	0.660704688	0.252330572	ENSG00000025772	TOMM34	translocase of outer mitochondrial membrane 34	0.09902918	-0.713176843	0.478095656	-0.334110368
1212	1031.6	2352.2	1019.4	912.2707194	776.3259848	1771.452178	767.1333454	1610.206235	1370.81404	3123.338529	1354.622852	ENSG00000025796	0.10422285	301.3950828	-144.6975414	10.32044782	7.100027167	-0.161160893	0.663079173	-0.674975949	0.144944071	0.205057802	0.204786246	0.289863345	11.85279347	5.065023303	5.422380585	1	1	1	0.000575749	0.024413377	0.019880236	0.00045041	0.126995149	0.063285149	ENSG00000025796	SEC63	SEC63 homolog, protein translocation regulator	-1.205489137	-0.232298047	-0.017146699	0.956044391
1310.486326	1744.478391	1431.052965	1895.090647	1101.360469	1467.35328	1201.421315	1594.403027	1559.320911	2073.941495	1704.574876	2252.484787	ENSG00000025800	0.027790557	302.4590258	-145.2295129	10.60299231	7.178153588	0.286057285	0.088012203	-0.005201125	0.088700053	0.107104248	0.125403873	0.151719464	13.86848162	0.737146156	0.001175201	1	1	1	0.000196059	0.390576603	0.972652916	0.00016547	0.485019357	0.556720841	ENSG00000025800	KPNA6	karyopherin subunit alpha 6	0.404943085	0.412419731	0.119405441	0.126882087
55409.8	46075.6	44793.2	64017.6	38195.32874	31728.24934	30841.55267	44052.31247	80382.75982	66910.74861	65056.08805	93031.50914	ENSG00000026025	0.18237746	456.2424625	-222.1212312	15.61412331	10.92251175	-0.184472948	-0.212700131	0.541574651	0.189817985	0.267963018	0.268047685	0.378383317	0.19967702	0.089615523	2.04857891	1	1	1	0.654981673	0.764666508	0.152348335	0.222005996	0.631572269	0.206787639	ENSG00000026025	VIM	vimentin	0.515179185	-0.266132932	0.474456863	-0.306855254
22.8287871	16.40132992	6.981662388	30.40540834	13.58533925	9.627244457	3.591887754	18.0570515	38.36146533	27.94191259	13.5704713	51.19821783	ENSG00000026036	0.261951375	157.6724188	-72.83620941	3.952978663	3.128022332	-0.330659908	-1.184735279	1.801993353	0.264811794	0.355615066	0.425781411	0.530408064	3.408629595	0.283511932	11.54213454	1	1	1	0.064856286	0.594408557	0.000680365	0.032675869	0.575869557	0.009831893	ENSG00000026036	RTEL1-TNFRSF6B	RTEL1-TNFRSF6B readthrough (NMD candidate)	1.976251866	-0.45350795	0.851815458	-1.577944358
2017.59995	528.6000503	950.6001061	833.2001283	1353.198096	354.0510474	637.2159604	558.4388963	3008.214074	789.202617	1418.107232	1243.14846	ENSG00000026103	0.207187024	303.3161384	-145.6580692	9.806265131	7.60966394	-1.339431843	-0.752570464	1.20761223	0.203794852	0.288692537	0.288400905	0.408232801	12.98401838	0.539256288	8.750627781	1	1	1	0.000314161	0.462741108	0.003094955	0.000256731	0.520851619	0.022226926	ENSG00000026103	FAS	Fas cell surface death receptor	-0.189961899	-1.930379858	0.655490275	-1.084927685
2269.409691	858.4490106	1540.262966	1529.449443	1432.371929	549.1827155	999.3629495	990.3767862	3595.588716	1341.875268	2373.922313	2361.945103	ENSG00000026297	0.235573691	327.8758759	-157.937938	10.35518807	7.727275029	-0.972147744	-0.387566591	0.965102415	0.23478979	0.309464155	0.321848575	0.43762095	5.006086289	0.210269767	4.863518757	1	1	1	0.025258348	0.646556045	0.027430336	0.014158421	0.594606071	0.075600479	ENSG00000026297	RNASET2	ribonuclease T2	-0.010157644	-1.401468698	0.832471433	-0.558839621
55499.59867	75485.61567	35884.77318	76767.21028	39494.47807	53639.2238	25490.51818	54520.4291	77990.78764	106229.6911	50517.48799	108091.6763	ENSG00000026508	0.152733451	459.8730776	-223.9365388	15.77065125	10.92413107	0.307566328	-0.436062729	0.452898212	0.173579042	0.245307193	0.245684165	0.347077379	9.345615714	1.453602142	1.702740997	1	1	1	0.002235195	0.227950837	0.191929904	0.001560308	0.382802825	0.237074853	ENSG00000026508	CD44	CD44 molecule (Indian blood group)	1.09709701	0.443717533	0.024288148	-0.629091329
513.6024219	1028.751243	319.6376483	1001.436138	383.9281019	768.8394055	236.28872	745.9794296	687.0751228	1376.528195	432.3872344	1344.372643	ENSG00000026652	0.093630226	277.3053043	-132.6526521	9.282635869	6.241449468	0.694651492	-0.474261463	0.447350889	0.148466412	0.195929184	0.213765077	0.277549785	44.0388877	2.359578519	2.597854474	1	1	1	3.22E-11	0.124515827	0.107008491	6.58E-11	0.288330241	0.168884078	ENSG00000026652	AGPAT4	1-acylglycerol-3-phosphate O-acyltransferase 4	1.644494592	1.000765715	-0.038785537	-0.682514415
1447.057069	18267.99181	264.6198156	15501.32612	712.126871	9232.048387	134.0862187	7882.074218	2940.450986	36147.93929	522.2285145	30485.77124	ENSG00000026751	0.3848697	370.6865235	-179.3432618	11.5647369	7.277287165	2.535618561	-1.698993028	1.534768157	0.361750551	0.402604325	0.497288404	0.56328574	137.6127296	5.076774767	7.423830472	1	1	1	8.86E-32	0.024248436	0.006436565	9.33E-31	0.126992296	0.033263367	ENSG00000026751	SLAMF7	SLAM family member 7	5.86697812	3.657206654	-0.236912312	-2.446683778
512.9710202	66.74095694	527.8376022	112.7652274	405.3139898	51.66366321	416.0165931	88.11430976	649.2232545	86.21834101	669.714956	144.3125021	ENSG00000026950	0.04006959	229.8812354	-108.9406177	7.717521036	6.240219353	-2.039400541	0.028569312	0.4959199	0.120182297	0.139519409	0.170672339	0.195288614	335.7979477	2.969148758	6.448656218	1	1	1	5.25E-75	0.0848665	0.011103629	3.33E-73	0.236432263	0.044960625	ENSG00000026950	BTN3A1	butyrophilin subfamily 3 member A1	-2.216765099	-2.923586744	0.74795939	0.041137745
60.8	15.6	56.42500006	11.2	37.65633879	9.312739076	34.91101998	6.564013444	98.16780173	26.13194658	91.19700982	19.11025946	ENSG00000027001	0.2822896	177.9541838	-82.97709189	4.577601367	4.107589789	-1.360318875	-0.074677465	-0.256679671	0.244432902	0.359201777	0.346048996	0.513170164	33.55809222	0.561026745	0.250184356	1	1	1	6.92E-09	0.453846847	0.616945297	1.09E-08	0.516257189	0.450905805	ENSG00000027001	MIPEP	mitochondrial intermediate peptidase	-2.234797805	-1.896423597	-0.444302094	-0.105927885
676.2	529.6	590.4000005	862.6	438.4997075	343.3048379	382.7841474	559.5256684	1042.751984	816.9886615	910.6232922	1329.838472	ENSG00000027075	0.242715971	289.8833072	-138.9416536	9.247318745	6.51648889	-0.244366886	-0.135688616	0.623517696	0.220984564	0.312646197	0.312582827	0.44202387	0.093395145	0.634789269	1.989784856	1	1	1	0.759904505	0.425604001	0.158363376	0.248940848	0.502396081	0.211524338	ENSG00000027075	PRKCH	protein kinase C eta	0.546228999	-0.351957298	0.702738568	-0.195447729
9325.797231	4779.596303	11344.60184	8414.803905	7125.397766	3651.194052	8667.710108	6428.994873	12205.70372	6256.731494	14848.21126	11013.99614	ENSG00000027697	0.094198166	371.7052863	-179.8526432	12.94222811	9.140539735	-0.668428368	0.195957566	0.369678871	0.137305564	0.194229386	0.194179388	0.27463751	12.39655697	7.68380112	1.811880511	1	1	1	0.000430126	0.005571868	0.178282809	0.000343149	0.060634088	0.227298387	ENSG00000027697	IFNGR1	interferon gamma receptor 1	-0.430960146	-0.96419117	0.815910507	0.282679482
151.6404081	103.9853035	54.07275715	94.91391894	100.3942503	68.42436971	28.09043029	62.60440564	229.0451227	158.0276645	104.0875143	143.8980518	ENSG00000027847	0.178461414	220.4774111	-104.2387056	6.443805903	5.021511982	-0.377262406	-1.031181488	0.939902276	0.210411757	0.275360066	0.393285493	0.474912517	0.037571842	2.965377575	3.916861099	1	1	1	0.846305414	0.085064597	0.047804058	0.269715649	0.236734689	0.105334354	ENSG00000027847	B4GALT7	beta-1,4-galactosyltransferase 7	0.800401356	-0.53994955	-0.130375286	-1.470726192
7.2	63.2	2.2	82.6	4.529292502	44.6775547	1.118697875	58.6341561	11.44549617	89.4014909	4.326458562	116.3615281	ENSG00000027869	0.140743968	144.3960431	-66.19802157	4.191673051	1.974081026	2.172223275	-1.185623666	1.453329045	0.236487387	0.295363201	0.418309926	0.486688871	133.0189853	0.274332261	8.917129531	1	1	1	8.96E-31	0.600440349	0.002825082	8.97E-30	0.578128906	0.021053468	ENSG00000027869	SH2D2A	SH2 domain containing 2A	4.707359132	2.968877483	0.380929645	-1.357552005
880.6850554	5857.958815	1172.958931	8293.619083	669.1307144	4445.266476	887.3366696	6314.676506	1159.125041	7719.600536	1550.519325	10892.73812	ENSG00000028116	0.093850846	340.2252288	-164.1126144	11.29593562	6.780700077	1.89485642	0.28658476	0.061100457	0.140163596	0.194688132	0.19742924	0.276409848	195.6602003	5.111008613	0.048863198	1	1	1	1.85E-44	0.023774495	0.825053334	3.48E-43	0.125838191	0.516422201	ENSG00000028116	VRK2	VRK serine/threonine kinase 2	2.82079379	2.732308997	0.501531421	0.413046628
6065.800479	20681.79978	4354.399752	20047.99877	4178.026475	14244.55902	2997.955319	13806.13274	8806.534777	30028.08592	6324.576315	29111.86371	ENSG00000028137	0.18111442	403.6707156	-195.8353578	13.16786295	8.710421796	1.226587559	-0.331479746	0.300355007	0.190218121	0.268893895	0.269146042	0.380449762	52.34122804	0.906748221	0.623268415	1	1	1	4.66E-13	0.340978686	0.42983531	1.15E-12	0.459302601	0.376019079	ENSG00000028137	TNFRSF1B	TNF receptor superfamily member 1B	2.202653147	1.769423722	-0.044901301	-0.478130726
472.7270232	656.1571891	561.9884603	556.5102735	375.7223739	522.2069234	444.2459885	442.807079	594.7764999	824.4667726	710.9372684	699.409967	ENSG00000028203	0.054785797	265.3864867	-126.6932433	9.095120757	6.158518104	0.327882274	0.172963213	-0.337677959	0.117177347	0.150860935	0.166810776	0.214316631	2.246055576	0.000170162	2.482525276	1	1	1	0.13395547	0.9895922	0.11511729	0.061299477	0.690244349	0.175159728	ENSG00000028203	VEZT	vezatin, adherens junctions transmembrane protein	-0.014106961	0.472182527	-0.237240108	0.24904938
1422.124188	1381.032392	1280.617351	1118.660403	986.4277279	937.104303	872.9195625	774.9016079	2050.263946	2035.259536	1878.730722	1614.91612	ENSG00000028277	0.162195613	322.6947252	-155.3473626	10.19547983	7.25990694	-0.029320331	-0.104809394	-0.105890035	0.186641264	0.264981404	0.270954309	0.377399649	0.210799782	0.671498763	0.078724009	1	1	1	0.646141264	0.412529557	0.779034099	0.219700372	0.495235608	0.502030174	ENSG00000028277	POU2F2	POU class 2 homeobox 2	-0.19490436	-0.042270133	-0.303730206	-0.151095978
253.8	282.4	335.2	262.2	197.6897904	220.1020296	261.4793409	204.2723081	325.8359467	362.3308705	429.7052288	336.5548696	ENSG00000028310	0.077307161	233.8564431	-110.9282215	8.113454386	5.536546555	0.10677795	0.278180813	-0.352397748	0.127473198	0.18005284	0.179742795	0.254364601	0.301145116	0.645944946	1.91934437	1	1	1	0.583165425	0.421566209	0.165928955	0.203328841	0.50104972	0.217477213	ENSG00000028310	BRD9	bromodomain containing 9	-0.353160236	0.153474481	-0.106680269	0.399954447
1568	4061.4	1642.000001	4873.6	1203.263548	3118.392114	1260.071041	3742.17905	2043.296337	5289.575319	2139.692062	6347.097946	ENSG00000028528	0.090623737	346.1075994	-167.0537997	11.27754826	7.357556201	0.95172682	0.04611409	0.136191052	0.135083384	0.190825122	0.191024057	0.269845257	57.12211106	0.718181593	0.254722655	1	1	1	4.10E-14	0.396741028	0.613769168	1.13E-13	0.487921429	0.449512406	ENSG00000028528	SNX1	sorting nexin 1	1.568951358	1.372486948	0.262951539	0.066487129
319.8930424	624.058587	657.423707	853.5581501	234.3267009	459.1172797	475.1795041	628.3881434	436.7046443	848.2562892	909.563495	1159.413212	ENSG00000028839	0.101202501	279.2169483	-133.6084742	9.116053256	5.767986698	0.668257556	0.720342025	-0.407172607	0.158811428	0.204328809	0.225864906	0.291832877	10.16749918	9.13207024	1.946653574	1	1	1	0.00142938	0.002511673	0.162947917	0.001037972	0.041181305	0.215440616	ENSG00000028839	TBPL1	TATA-box binding protein like 1	0.376162384	0.961898911	0.451187246	1.036923772
26.6	72	12.8	97.4	16.67506726	46.04388576	7.769600411	62.48197629	42.43221267	112.5882387	21.08731355	151.8319452	ENSG00000029153	0.246253216	180.4462198	-84.22310989	5.22377281	3.280911216	0.995754903	-0.731466045	1.033626137	0.238263567	0.329845651	0.348777553	0.474319728	39.81310217	0.533106115	4.748807763	1	1	1	2.79E-10	0.465303904	0.029318601	5.18E-10	0.521984849	0.078811897	ENSG00000029153	BMAL2	basic helix-loop-helix ARNT like 2	2.833990049	1.403228197	0.430761852	-1
14625.55778	5572.069397	18417.22035	5824.004943	12011.94868	4578.975819	15039.01612	4782.882331	17807.84669	6780.546259	22554.26836	7091.755813	ENSG00000029363	0.046152791	374.2689255	-181.1344627	13.20996475	9.590525811	-0.965004021	0.230515584	-0.186293935	0.100443191	0.136430497	0.142797402	0.192874384	118.3273049	1.705285363	0.932928425	1	1	1	1.47E-27	0.191598215	0.33410313	1.17E-26	0.353489356	0.327402725	ENSG00000029363	BCLAF1	BCL2 associated transcription factor 1	-1.66080249	-1.392046262	0.063787156	0.332543383
1239.000147	1436.399903	2241.600084	1654.599514	884.9220893	1026.019858	1601.631891	1181.999594	1734.753129	2010.920809	3137.282022	2316.159468	ENSG00000029364	0.146643683	313.6413899	-150.8206949	10.6006113	7.12206	0.147835195	0.592885213	-0.451466135	0.171714486	0.24279947	0.242694818	0.343241406	0.206880604	4.57726553	1.730019566	1	1	1	0.649223419	0.032398878	0.188408399	0.220434159	0.146225451	0.234516281	ENSG00000029364	SLC39A9	solute carrier family 39 member 9	-0.437818642	0.213121203	0.203892236	0.854832081
10.2	4.425	11.4	5.2	5.810452677	2.323531868	6.540239784	2.786777218	17.90566171	8.427095521	19.87083109	9.702964353	ENSG00000029534	0.314112312	123.6298744	-55.81493719	2.848540297	2.32238772	-0.835117442	0.111225635	0.050162712	0.287106755	0.436406254	0.403480611	0.6100005	7.047171133	0.193670813	0.006762412	1	1	1	0.007939053	0.659878832	0.934460727	0.004950044	0.598683565	0.547123846	ENSG00000029534	ANK1	ankyrin 1	-1	-1.04580369	0.192645078	0.146841388
0.3	0.675	3.275000025	2.225	0.035612432	0.115437241	0.739346296	0.484184547	2.527207334	3.946949834	14.50690322	10.22466542	ENSG00000029559	2.577639649	77.38241586	-32.69120793	0.914292031	-1.203972804	0.810930216	2.390290681	-1.197491177	1.087289631	1.412099077	1.326197381	1.782145858	0.004707426	3.800921353	0.451500415	1	1	1	0.945299515	0.051224389	0.501623291	0.291620363	0.183322575	0.40566972	ENSG00000029559	IBSP	integrin binding sialoprotein	-0.406625268	0.365649472	0.945138065	1.717412805
175.1557441	31.98803981	196.4576344	49.09439278	117.856202	21.01135647	132.2671012	32.57305645	260.3132816	48.69912574	291.8004687	73.99549397	ENSG00000029639	0.163416653	211.7602076	-99.88010378	6.345775659	5.165675545	-1.700313468	0.114771263	0.313611489	0.202148107	0.269770622	0.285668954	0.37849808	66.32064638	1.385691132	0.686525332	1	1	1	3.83E-16	0.239134114	0.407348764	1.29E-15	0.391135257	0.366482422	ENSG00000029639	TFB1M	transcription factor B1, mitochondrial	-1.978822116	-2.416836561	0.602706074	0.164691629
536.7868059	1314.575857	797.9800137	1526.82613	420.8575323	1033.816648	625.6434182	1200.83742	684.6499179	1671.582371	1017.787583	1941.310284	ENSG00000029725	0.045739826	288.4827239	-138.241362	9.890256248	6.285601006	0.895668344	0.396482546	-0.246805461	0.124136037	0.137719552	0.174957405	0.194699157	62.31874449	3.528845992	1.606872377	1	1	1	2.92E-15	0.060309751	0.204932007	9.03E-15	0.197865156	0.246655504	ENSG00000029725	RABEP1	rabaptin, RAB GTPase binding effector protein 1	0.935249051	1.290588172	0.215785934	0.571125055
357	207	461.8	275.2	253.4920205	146.6492786	328.1400603	195.2262717	502.7732225	292.186913	649.9030927	387.9346737	ENSG00000029993	0.149793855	250.535018	-119.267509	8.227704025	5.877735782	-0.545016989	0.257396115	0.027383198	0.174695631	0.247877378	0.246799817	0.350029009	9.215286407	2.397913454	0.006120124	1	1	1	0.002400027	0.121497207	0.937644125	0.001665338	0.283826179	0.548165621	ENSG00000029993	HMGB3	high mobility group box 3	-0.744675545	-0.783376059	0.409129791	0.370429277
378.841232	586.4485844	539.575814	699.7499058	303.125192	470.9741923	431.6710568	562.2961976	473.4699814	730.2352182	674.4535092	870.8042714	ENSG00000030066	0.049695596	262.4672779	-125.2336389	9.045518706	5.937117204	0.436967795	0.353666097	-0.177028102	0.113760872	0.144602385	0.159413357	0.203878894	11.49461687	4.717077083	0.753945392	1	1	1	0.00069798	0.029864466	0.385229964	0.000536791	0.140869118	0.355014369	ENSG00000030066	NUP160	nucleoporin 160	0.37440268	0.629066068	0.254437058	0.509100446
177.630717	139.130339	55.9651715	244.5584005	100.9084035	78.91887669	27.53306217	138.7203682	312.6862633	245.2803695	113.7577942	431.1465724	ENSG00000030110	0.325984772	243.1436595	-115.5718298	6.888847178	5.179706772	-0.244295587	-1.154977212	1.719020165	0.288517124	0.36505398	0.462039822	0.564615732	2.946724189	0.268811469	9.269493242	1	1	1	0.086051823	0.604130165	0.002330022	0.041848943	0.57941258	0.01871961	ENSG00000030110	BAK1	BCL2 antagonist/killer 1	2.107914147	-0.350210844	0.809296836	-1.648828155
10.2	1.65	9.4	0.475	5.883604905	0.717681978	5.39081508	0.122123487	17.68303645	3.793462961	16.39084233	1.847515211	ENSG00000030304	0.295989071	94.25663437	-41.12831719	2.1033672	2.32238772	-1.821612432	-0.081678031	-1.163537732	0.280723504	0.509132296	0.399099156	0.905505784	27.04222772	0.737752939	1.651119421	1	1	1	1.99E-07	0.390381644	0.19880664	2.61E-07	0.484962839	0.241478599	ENSG00000030304	MUSK	muscle associated receptor tyrosine kinase	-2.817796669	-2.079434467	-0.845277405	-0.106915204
2.050000002	1.25	4.825000049	1.425	0.644737496	0.355931347	1.672499476	0.418291928	6.518156672	4.389891515	13.91966084	4.854564152	ENSG00000030419	1.253755077	91.30412059	-39.65206029	1.386449868	0.717839794	-0.494696243	0.855970951	-0.724942688	0.590179501	0.871241909	0.800320962	1.200985512	2.13499446	0.80095419	0.364360938	1	1	1	0.143970982	0.370808235	0.546094201	0.065168527	0.47581244	0.42308324	ENSG00000030419	IKZF2	IKAROS family zinc finger 2	-1.264273314	-0.438884242	0.108059746	0.933448818
18450.6	13708.6	7508.600001	24628.4	11226.55741	8337.225341	4568.069912	14982.21111	30323.15499	22540.55831	12341.99017	40485.21824	ENSG00000030582	0.321509582	427.7892194	-207.8946097	13.55682201	9.822852169	-0.297073517	-0.89904786	1.484924735	0.253476899	0.358810809	0.358419579	0.507244842	3.088857712	0.384826423	8.569857573	1	1	1	0.078830129	0.535031468	0.003417739	0.038813332	0.552084829	0.023697002	ENSG00000030582	GRN	granulin precursor	1.713573513	-0.428559444	0.845195004	-1.296937953
417	898.4	512.8	1128.8	327.617596	707.2834074	403.1708193	888.994409	530.7681948	1141.158624	652.2392679	1433.292974	ENSG00000031003	0.073347473	268.0801339	-128.0400669	9.387985107	6.033086222	0.767529182	0.206799684	0.021495313	0.123081204	0.173322502	0.173805782	0.244839665	40.41940274	3.160532301	0.007707686	1	1	1	2.05E-10	0.075438582	0.930040862	3.85E-10	0.222784947	0.545918601	ENSG00000031003	FAM13B	family with sequence similarity 13 member B	1.13678861	1.105459942	0.329032617	0.297703948
731.4254641	1409.136495	375.7564002	2628.813942	520.1778733	1002.507945	262.6688367	1871.440769	1028.462065	1980.698179	537.5318749	3692.69648	ENSG00000031081	0.125073823	300.4358284	-144.2179142	9.920547092	6.594995321	0.65573706	-0.666054259	1.289609929	0.173890053	0.225009735	0.250398642	0.321482922	64.44732438	0.000516233	16.09166281	1	1	1	9.91E-16	0.981873009	6.03E-05	3.22E-15	0.689112802	0.002395986	ENSG00000031081	ARHGAP31	Rho GTPase activating protein 31	2.803256808	0.945080961	0.899125917	-0.95904993
13.2	22.6	29.80000168	34.8	7.770737665	13.61889928	18.10506014	21.2218496	22.42258168	37.50376513	49.04927645	57.06571402	ENSG00000031691	0.289641604	166.7730011	-77.38650054	4.42740924	2.58021683	0.537733077	0.81429162	-0.38262414	0.270332516	0.373974956	0.371105373	0.517853161	1.709086962	5.697108393	0.545923097	1	1	1	0.191103875	0.016992886	0.459988316	0.082491459	0.107931834	0.389190537	ENSG00000031691	CENPQ	centromere protein Q	0.217029158	0.73289593	0.601172728	1.1170395
1609.4	2120.4	1937.800002	1921.6	1177.242651	1551.330825	1417.65179	1405.796538	2200.199218	2898.218799	2648.794912	2626.657883	ENSG00000031698	0.12662376	336.3048807	-162.1524404	10.74309172	7.383616718	0.275743311	0.185691871	-0.284138449	0.159533914	0.22554734	0.225571679	0.318964864	0.702462382	0.074670659	0.793550044	1	1	1	0.401957533	0.78465388	0.373028824	0.152253787	0.637927758	0.348164823	ENSG00000031698	SARS1	seryl-tRNA synthetase 1	-0.01210535	0.397597596	-0.141958035	0.267744912
741.4280622	853.3920656	373.1637668	968.464005	509.0150197	586.2026482	232.5081983	665.3315043	1079.959432	1242.365622	598.9087605	1409.707075	ENSG00000031823	0.179926128	299.1559461	-143.577973	9.259143372	6.60857814	0.140640933	-0.686560764	0.813053007	0.191888069	0.269298171	0.304089594	0.404575772	6.043802558	1.305300555	4.038666366	1	1	1	0.013955195	0.253247281	0.04446895	0.00829392	0.400101393	0.100782417	ENSG00000031823	RANBP3	RAN binding protein 3	1.373517476	0.202647007	0.182289084	-0.988581384
876.5756873	1325.678143	2487.729887	1876.763782	598.4267222	906.69639	1633.043739	1283.306128	1284.008396	1938.270141	3789.733149	2744.662569	ENSG00000032219	0.15702801	322.8867717	-155.4433859	10.50005938	6.776023052	0.413656361	1.043102829	-0.695478063	0.194754577	0.252415147	0.286960117	0.363183312	0.197854018	10.01587432	3.667035398	1	1	1	0.656458625	0.001551967	0.055498817	0.22239277	0.031938263	0.114902585	ENSG00000032219	ARID4A	AT-rich interaction domain 4A	-0.40639407	0.596222948	0.501197177	1.503814194
183.5999855	71.20000295	138.2000078	84.40000422	130.3105385	50.05639674	97.89182376	59.4792747	258.6817234	101.2745773	195.1055914	119.7620642	ENSG00000032389	0.147535303	225.6725952	-106.8362976	6.640754199	5.212759399	-0.94726654	-0.284057431	0.454132023	0.174917877	0.250823191	0.248093894	0.35460306	16.49322051	0.121400006	1.640133872	1	1	1	4.88E-05	0.727521003	0.200307101	4.55E-05	0.620748167	0.242718649	ENSG00000032389	EIPR1	EARP complex and GARP complex interacting protein 1	-0.704851246	-1.354331639	0.242237245	-0.407243148
601.4	456	228.400003	600	435.2443728	329.8087006	164.7679538	434.2301463	830.9859531	630.4745739	316.6062342	829.053448	ENSG00000032444	0.134418941	276.4077721	-132.2038861	8.650601083	6.399260271	-0.276767461	-0.96816178	1.242598625	0.164975827	0.233539224	0.234472278	0.330938243	4.2734039	4.331921205	14.09833493	1	1	1	0.038713306	0.037404005	0.000173497	0.020744695	0.158640333	0.004709337	ENSG00000032444	PNPLA6	patatin like phospholipase domain containing 6	1.389499581	-0.398527605	0.395170826	-1.39285636
202.2	228.2	243.2	249.4	150.7220462	170.2280097	181.481732	186.1331771	271.2598524	305.9146381	325.9074032	334.171269	ENSG00000032742	0.107418219	231.9714418	-109.9857209	7.810677978	5.309257307	0.120965131	0.184626844	-0.095791248	0.149908122	0.211736178	0.211608533	0.299037291	0.237983707	0.835392719	0.102612663	1	1	1	0.625666196	0.360717789	0.748716581	0.214453202	0.471314335	0.493733077	ENSG00000032742	IFT88	intraflagellar transport 88	0.036171362	0.173706642	0.127627518	0.265162798
248.8	56.4	144.6000052	49	158.4582051	35.50889889	91.86807484	30.78159845	390.6483729	89.58205123	227.5998659	78.00114748	ENSG00000033011	0.260900559	228.6756682	-108.3378341	6.375399534	5.516649361	-1.484180202	-0.542678015	0.402029155	0.230182904	0.329712982	0.326416585	0.467478153	30.1861834	2.201065352	0.739592432	1	1	1	3.92E-08	0.137915392	0.389791468	5.62E-08	0.303235942	0.356956779	ENSG00000033011	ALG1	ALG1 chitobiosyldiphosphodolichol beta-mannosyltransferase	-1.542010407	-2.121650835	-0.199122642	-0.77876307
552.4870331	603.7187254	438.723658	740.3443423	438.9095364	479.9066127	347.0743838	588.8021594	695.4552052	759.4733844	554.574054	930.8894956	ENSG00000033030	0.036576793	275.1587671	-131.5793835	9.133395874	6.314429964	0.088678439	-0.230560229	0.434567232	0.117416653	0.12442162	0.167235765	0.177179919	11.50701969	0.004172795	6.015683115	1	1	1	0.000693339	0.948494734	0.014179289	0.000533663	0.681156299	0.052206196	ENSG00000033030	ZCCHC8	zinc finger CCHC-type containing 8	0.753546652	0.127714735	0.293879553	-0.331952364
481	1049	403.2000002	614.6	338.3350939	738.7741329	283.4861099	432.5223956	683.8220573	1489.495843	573.4680977	873.3262459	ENSG00000033050	0.159032814	293.524347	-140.7621735	9.042265627	6.17586727	0.779725338	-0.176434553	-0.358186406	0.179505339	0.253415421	0.254017713	0.358683967	11.22765386	3.94214177	0.997227556	1	1	1	0.000805875	0.047090787	0.317982289	0.000613155	0.176289915	0.318437983	ENSG00000033050	ABCF2	ATP binding cassette subfamily F member 2	0.606923909	1.123284276	-0.770324191	-0.253963824
156.1625805	184.0562993	72.24787967	189.2737723	103.6112904	122.1221198	41.8601435	125.6684622	235.3677041	277.4003708	124.6951319	285.0720083	ENSG00000033100	0.209364856	235.8860095	-111.9430047	6.961566634	5.050897647	0.164344038	-0.770794668	0.79874748	0.209311909	0.293749521	0.346305805	0.453559677	5.24433238	1.864754528	3.101345336	1	1	1	0.022018376	0.172077061	0.078227623	0.012508256	0.334878456	0.140847589	ENSG00000033100	CHPF2	chondroitin polymerizing factor 2	1.377217809	0.235706485	0.040112466	-1.101398858
57.8	23.2	153.2	33.6	35.75653345	14.06490346	95.60115732	20.5817385	93.4329947	38.26830391	245.5016305	54.85250917	ENSG00000033122	0.282893527	192.4008921	-90.20044607	5.583645063	4.056988776	-0.912836497	0.974755482	-0.604381693	0.245028454	0.353890211	0.343399723	0.495634759	24.28329042	7.644331154	1.486959332	1	1	1	8.32E-07	0.005695101	0.222688837	1.00E-06	0.06098318	0.259093084	ENSG00000033122	LRRC7	leucine rich repeat containing 7	-2.155958822	-1.280809108	0.51576499	1.390914705
94.66418673	28.82126548	97.27174923	26.26399971	65.83996037	19.57065024	67.96271134	17.7688131	136.1074369	42.44444275	139.2203609	38.82069538	ENSG00000033170	0.119426698	186.8609097	-87.43045485	5.647357145	4.550335753	-1.189222253	0.027172847	-0.120087178	0.185259591	0.24034188	0.25916038	0.339713845	54.11184725	0.017551158	0.124958782	1	1	1	1.89E-13	0.894604022	0.723717306	4.84E-13	0.668564196	0.486845065	ENSG00000033170	FUT8	fucosyltransferase 8	-1.849779511	-1.681637452	-0.129344255	0.038797804
1092.599357	1820.399295	4213.604017	2367.000102	602.9681421	1004.640945	2326.129385	1306.386413	1979.828239	3298.545227	7632.618774	4288.692404	ENSG00000033178	0.459394779	348.2589316	-168.1294658	10.81945837	6.996314867	0.510496281	1.349758754	-1.08719125	0.303291074	0.428886067	0.428687985	0.606337441	0.012033801	7.072844344	3.21501589	1	1	1	0.912648346	0.007826092	0.072965483	0.284692994	0.071578743	0.135250425	ENSG00000033178	UBA6	ubiquitin like modifier activating enzyme 6	-0.831727946	0.735962931	0.378621913	1.94631279
879.2	531	588.6	776.2	667.923343	402.9786103	446.8062251	589.5514834	1157.307419	699.6922239	775.391972	1021.940334	ENSG00000033327	0.097175012	282.6854686	-135.3427343	9.335587023	6.779012403	-0.504250382	-0.401265567	0.780913765	0.140223976	0.198682732	0.198590127	0.280968438	0.655721406	0.006285875	7.724868255	1	1	1	0.418074524	0.936807122	0.005446533	0.156998631	0.679273088	0.030491067	ENSG00000033327	GAB2	GRB2 associated binding protein 2	0.398549376	-0.726405126	0.546859655	-0.578094847
561.0000916	383.6000658	318.1999671	423.7999751	415.3880887	283.7337449	235.1994245	313.5663147	757.6555788	518.6165307	430.4909302	572.7860757	ENSG00000033627	0.115758885	270.0947597	-129.0473799	8.582830001	6.329721069	-0.380120554	-0.567041056	0.666702129	0.153320323	0.217206897	0.217453899	0.307538485	0.095658055	2.310191544	4.699641641	1	1	1	0.757103703	0.128528211	0.030168907	0.248209253	0.292560646	0.080050053	ENSG00000033627	ATP6V0A1	ATPase H+ transporting V0 subunit a1	0.412323179	-0.547211356	0.143424672	-0.816109863
1947.658154	2816.753987	3996.089071	3915.096122	1392.187681	2018.723608	2812.183643	2806.068784	2724.756395	3930.257215	5678.408628	5462.438318	ENSG00000033800	0.114390786	347.0389887	-167.5194943	11.51213468	7.574382983	0.368957449	0.718688446	-0.389433718	0.171301696	0.215182129	0.244845635	0.307892566	1.352924192	7.677884153	1.599811068	1	1	1	0.244767555	0.005590167	0.205929987	0.101297498	0.060634088	0.247344508	ENSG00000033800	PIAS1	protein inhibitor of activated STAT 1	-0.029533545	0.532064632	0.474870519	1.036468696
240	783.8	434.6	896.6	179.038938	586.9451767	325.0059442	671.5572103	321.717726	1046.677721	581.1498631	1197.055958	ENSG00000033867	0.107599921	261.3614514	-124.6807257	8.998768333	5.480638923	1.183514962	0.593787144	-0.459331199	0.149507964	0.210063089	0.210551861	0.296390415	41.33537205	5.966853028	2.401726659	1	1	1	1.28E-10	0.014577273	0.121201408	2.46E-10	0.099011201	0.180304139	ENSG00000033867	SLC4A7	solute carrier family 4 member 7	1.043068722	1.703291895	0.193747634	0.853970808
0.85	0.9	1.625	1.475	0.170802427	0.183715858	0.375779881	0.335568517	4.230033559	4.408982484	7.027052624	6.483400225	ENSG00000034053	2.175190233	76.21373964	-32.10686982	0.897299531	-0.162518929	0.057158414	0.648026745	-0.15400824	0.818739212	1.152214191	1.108354871	1.567274304	0.001114869	0.530947642	0.009656014	1	1	1	0.973363858	0.466208724	0.921721854	0.297977552	0.52219096	0.543871547	ENSG00000034053	APBA2	amyloid beta precursor protein binding family A member 2	-0.084888898	0.038474148	0.381429107	0.504792152
4546.356579	1897.345956	1560.510765	1922.636606	2720.691473	1133.476811	721.8983825	1145.502532	7597.09741	3175.999406	3373.319441	3226.995505	ENSG00000034152	0.330976961	351.697055	-169.8485275	10.89338562	8.422081439	-0.873870116	-1.069312979	1.082554411	0.261959232	0.364246381	0.465339764	0.580172627	2.460839315	1.821713173	3.4816491	1	1	1	0.1167164	0.177109488	0.062052872	0.054415299	0.339503786	0.123168343	ENSG00000034152	MAP2K3	mitogen-activated protein kinase kinase 3	0.30089377	-1.260285203	0.019093352	-1.542085621
30978.5056	11612.33381	30122.55842	14638.83473	25347.77951	9496.954143	24597.31796	11983.71666	37860.03458	14198.89942	36888.92128	17882.22204	ENSG00000034510	0.043280556	407.9139438	-197.9569719	14.25281687	10.34104888	-0.981225803	-0.028019256	0.259629373	0.102348195	0.132396836	0.144974682	0.187389286	82.82950239	0.857082201	1.919632697	1	1	1	8.94E-20	0.354556507	0.165897157	4.03E-19	0.467025984	0.217468663	ENSG00000034510	TMSB10	thymosin beta 10	-1.040992935	-1.415531937	0.334117084	-0.040421918
250.6	172	353.8	214.6	192.0723445	131.4842495	271.6275002	164.3213535	326.9620109	225.0003336	460.8312483	280.262784	ENSG00000034533	0.088092378	235.1254304	-111.5627152	7.855320321	5.523858042	-0.376363566	0.344873739	-0.123592386	0.135707116	0.192866715	0.19131134	0.271903413	10.40586041	4.354680317	0.206611322	1	1	1	0.00125616	0.036907386	0.649436481	0.000921716	0.15763741	0.462896361	ENSG00000034533	ASTE1	asteroid homolog 1	-0.718648832	-0.540359884	0.31758514	0.495874087
872.5281757	1675.683835	1003.07509	1882.490923	687.8260031	1320.275441	787.9437653	1485.435045	1106.828491	2126.765544	1276.943458	2385.679595	ENSG00000034677	0.061742619	295.2581031	-141.6290516	10.30958185	6.771394947	0.652581674	0.139430704	-0.023056187	0.121356655	0.158533233	0.172377064	0.225085806	32.73340651	0.970386266	0.010492494	1	1	1	1.06E-08	0.324583864	0.918413089	1.63E-08	0.45052357	0.543015027	ENSG00000034677	RNF19A	ring finger protein 19A, RBR E3 ubiquitin protein ligase	0.907541915	0.940684529	0.167798409	0.200941022
61.2	25.4	91.4	28.4	43.50236223	17.60905305	65.36881059	19.7754364	86.09739352	36.63797243	127.7973383	40.78595201	ENSG00000034693	0.135299352	177.2631502	-82.6315751	5.442345431	4.11414719	-0.879398015	0.401098289	-0.289458318	0.174148953	0.255463875	0.244081597	0.358625121	32.76460578	2.22949389	0.651464344	1	1	1	1.04E-08	0.135398193	0.419589624	1.60E-08	0.300249432	0.37124571	ENSG00000034693	PEX3	peroxisomal biogenesis factor 3	-1.652076697	-1.236376651	0.155278225	0.570978271
835.6989619	1275.627688	810.8786373	1979.0232	716.6585842	1095.299931	693.8667463	1701.034216	974.5125089	1485.644208	947.6231107	2302.44212	ENSG00000034713	0.027679775	285.6172819	-136.808641	10.13490452	6.728268455	0.422925186	-0.030150058	0.469315085	0.0784025	0.107132759	0.110844047	0.152008297	74.13891488	6.734128004	9.532228425	1	1	1	7.28E-18	0.009458546	0.002018948	2.82E-17	0.079767041	0.017443707	ENSG00000034713	GABARAPL2	GABA type A receptor associated protein like 2	1.286181345	0.609557293	0.633179491	-0.043444561
112.1835669	11.02964141	136.7729442	10.74850514	78.81233907	7.091117824	94.78403161	6.968236532	159.6850549	17.15568583	197.3627619	16.57956964	ENSG00000035115	0.136673733	183.1131161	-85.55655803	5.111370781	4.72013652	-2.319550198	0.198185689	-0.224005323	0.180136198	0.27531808	0.255250815	0.393747512	157.2632395	0.294307925	0.323654039	1	1	1	4.48E-36	0.587473044	0.569419932	5.69E-35	0.574439665	0.43225244	ENSG00000035115	SH3YL1	SH3 and SYLF domain containing 1	-3.551743492	-3.233998967	-0.034116435	0.283628091
664.2893006	117.6222948	708.8301853	100.9550691	512.749346	89.74337168	545.1822704	76.98262539	860.6159682	154.1618504	921.6004608	132.3925487	ENSG00000035141	0.058025186	248.3104665	-118.1552332	8.056335842	6.498717748	-1.731239149	0.064898237	-0.217701278	0.132107463	0.160745939	0.188238662	0.228236742	262.9105057	0.062343674	0.909810277	1	1	1	3.98E-59	0.802829295	0.340164763	1.43E-57	0.643443571	0.330829952	ENSG00000035141	FAM136A	family with sequence similarity 136 member A	-2.799540419	-2.487606645	-0.21844168	0.093492094
956.3998631	192.399962	763.7999877	309.3999842	757.7535142	151.411812	604.8931714	244.260246	1207.121684	244.4838674	964.4519874	391.9112987	ENSG00000035403	0.069505187	271.5510983	-129.7755492	8.75539994	6.863176092	-1.603599752	-0.224870134	0.69992868	0.118784663	0.170440851	0.168143294	0.24033193	108.4815725	0.960262798	8.481733646	1	1	1	2.11E-25	0.327120675	0.003587301	1.46E-24	0.452146951	0.02430783	ENSG00000035403	VCL	vinculin	-1.300954016	-2.307534089	0.682540973	-0.3240391
8.600000076	12.80000018	6.400000013	10.40000011	4.831608223	7.380708881	3.503182353	5.922693314	15.30753279	22.19841038	11.69222611	18.26196235	ENSG00000035499	0.31641566	129.6621373	-58.83106866	3.215604626	2.151762212	0.397682973	-0.29546422	0.087824851	0.294174916	0.40675169	0.425525426	0.585229581	2.26477026	0.726692387	0.022520722	1	1	1	0.132345837	0.39395742	0.880710132	0.060640721	0.487084581	0.532797102	ENSG00000035499	DEPDC1B	DEP domain containing 1B	0.62343666	0.523561964	-0.275634448	-0.375509144
9.2	1.6	6.425	5.4	4.689409368	0.636101376	3.190089401	2.638537976	18.04918133	4.024515743	12.94027214	11.05157487	ENSG00000035664	0.482381954	113.5010724	-50.75053622	2.343465934	2.219203484	-1.749199855	-0.359006853	1.575402178	0.34382492	0.582830881	0.49580291	0.775119413	4.992050683	0.561457862	4.130909259	1	1	1	0.025464014	0.453673443	0.042106721	0.014256466	0.516257189	0.097709774	ENSG00000035664	DAPK2	death associated protein kinase 2	-0.214319121	-1.971985624	1.299560282	-0.458106221
2373.79962	4112.601185	1786.199232	5098.201073	1794.407713	3109.581775	1349.980456	3855.082465	3140.269958	5439.152186	2363.373249	6742.178516	ENSG00000035681	0.101477762	329.4479292	-158.7239646	11.5649883	7.772247165	0.549563834	-0.284401858	0.499233885	0.142763716	0.201811786	0.201967416	0.285436075	31.35504932	0.058257395	3.059076858	1	1	1	2.15E-08	0.809271704	0.080287271	3.18E-08	0.646178394	0.143008997	ENSG00000035681	NSMAF	neutral sphingomyelinase activation associated factor	1.512570757	0.792596144	0.309869297	-0.410105316
701.8	4497.6	1221	2995.2	528.9409717	3395.338001	920.9933941	2260.765517	931.1497243	5957.700162	1618.73148	3968.223582	ENSG00000035687	0.102663527	323.4653601	-155.73268	10.77032957	6.553648463	1.857650737	0.553777011	-0.960309925	0.144271236	0.203433199	0.203743151	0.287543132	91.72962978	0.248431187	11.15364551	1	1	1	9.94E-22	0.618181899	0.000838667	5.19E-21	0.585486924	0.011048742	ENSG00000035687	ADSS2	adenylosuccinate synthase 2	1.293889644	2.678289997	-0.586342164	0.798058189
10.40000002	6.4	14.42500101	5.6	4.723367961	2.824375405	6.638242668	2.445719021	22.89891478	14.50232144	31.34574381	12.82240508	ENSG00000035720	0.714665634	137.7841589	-62.89207945	2.919955155	2.341805808	-0.485507818	0.327157074	-0.460688467	0.402695771	0.579954119	0.564767367	0.819629659	3.053847813	0.070176841	0.315921621	1	1	1	0.080546105	0.791079473	0.574068972	0.039540617	0.639735144	0.433858104	ENSG00000035720	STAP1	signal transducing adaptor family member 1	-1.224732654	-0.623436651	-0.165059246	0.436236757
381.9591086	116.4006635	718.8258306	235.6492881	274.8916818	82.8609703	513.0127569	168.7687853	530.7281751	163.516242	1007.208043	329.0335168	ENSG00000035862	0.126274988	250.2640847	-119.1320424	8.147845551	5.945313557	-1.188275322	0.632305533	0.073000864	0.167824705	0.230988158	0.239229107	0.325577801	50.59211854	14.38413387	0.050274346	1	1	1	1.14E-12	0.000149053	0.822586578	2.71E-12	0.008340178	0.515397742	ENSG00000035862	TIMP2	TIMP metallopeptidase inhibitor 2	-1.604897292	-1.705749791	1.01131002	0.910457521
339.2873931	163.8320589	784.8227155	289.169362	239.9837054	115.4540873	551.2736274	202.5683095	479.6822973	232.4815358	1117.315729	412.7936899	ENSG00000035928	0.14761123	255.178744	-121.589372	8.32991574	5.826847515	-0.728005643	0.838610337	-0.270439665	0.176671678	0.246735604	0.25001134	0.347804843	24.690112	15.14137846	0.604601928	1	1	1	6.73E-07	9.98E-05	0.436827549	8.20E-07	0.006343663	0.378747328	ENSG00000035928	RFC1	replication factor C subunit 1	-1.437308674	-1.045756837	0.815898332	1.207450168
2191.4	2323.4	1969.2	2764.4	1622.470007	1720.238405	1457.845379	2046.925793	2959.829111	3138.046183	2659.91764	3733.358282	ENSG00000036054	0.11715654	319.8214464	-153.9107232	11.14560633	7.692295888	0.058491021	-0.10691324	0.280705223	0.153362717	0.216876618	0.216912464	0.306708397	1.681188493	0.04767827	0.837625049	1	1	1	0.194766605	0.82715366	0.360076893	0.08385385	0.651918835	0.341521873	ENSG00000036054	TBC1D23	TBC1 domain family member 23	0.489146085	0.08434732	0.250629814	-0.154168951
750.4000459	605.0000825	1240.799832	797.3999049	555.7786366	447.9043862	919.6081036	590.6464928	1013.173576	817.1947207	1674.174267	1076.526511	ENSG00000036257	0.115991461	279.8048292	-133.9024146	9.654057417	6.620606459	-0.215377864	0.502905017	-0.226777296	0.153181826	0.216782193	0.216390491	0.306277921	4.615461803	6.476157827	0.548236271	1	1	1	0.031684963	0.010933107	0.45903925	0.017345488	0.084592609	0.388686561	ENSG00000036257	CUL3	cullin 3	-0.637249188	-0.310263214	0.397793559	0.724779532
87.6605658	89.16636813	75.69810007	104.5403608	53.17393375	56.7701329	48.13249067	66.51161782	144.5139424	140.0497198	119.0506096	164.3124524	ENSG00000036448	0.234116834	214.92114	-101.46057	6.355318399	4.473472149	0.01703178	-0.146719088	0.305788383	0.25505298	0.327978455	0.338118828	0.456169191	0.608196613	0.002887178	0.449355501	1	1	1	0.435467626	0.957148317	0.502641176	0.162007671	0.683408318	0.406031784	ENSG00000036448	MYOM2	myomesin 2	0.460532075	0.024296842	0.227133504	-0.209101729
1.05	0.125	1.475	0.475	0.151641184	0.006061179	0.225124329	0.055232079	7.270452341	2.577881254	9.664104326	4.085035473	ENSG00000036530	3.92102239	66.5214732	-27.2607366	0.635043906	0.048790164	-2.128231706	0.339867826	0.995133241	0.98725936	1.832725665	1.376401772	2.341783544	1.772075769	0.376909034	0.180579717	1	1	1	0.183125395	0.539262129	0.670875514	0.079693166	0.55357316	0.469580844	ENSG00000036530	CYP46A1	cytochrome P450 family 46 subfamily A member 1	-0.746713571	-0.865698908	0.390789953	0.271804615
275.4655467	223.2058187	402.7048453	149.2331934	199.2516024	161.1839313	290.2406341	107.536117	380.8314037	309.0930782	558.7473749	207.0982905	ENSG00000036549	0.112088694	247.6471155	-117.8235577	7.876880334	5.618462563	-0.210368264	0.379741336	-0.782325497	0.165252145	0.21736839	0.233427821	0.307662613	15.2984161	0.002688423	6.465848448	1	1	1	9.18E-05	0.95864821	0.010996713	8.17E-05	0.683588349	0.044674863	ENSG00000036549	ZZZ3	zinc finger ZZ-type containing 3	-1.426097297	-0.302275982	-0.577620115	0.5462012
11.14065247	4.076466374	22.50047983	13.24522703	5.411596708	1.813707447	10.7909091	6.303751025	22.93484607	9.162215287	46.91649125	27.83042006	ENSG00000036565	0.380574078	148.0556144	-68.02780719	3.426474846	2.410600803	-1.005370275	0.702935832	0.475470903	0.368396231	0.467563993	0.516406855	0.629948204	5.647259527	4.665759527	0.569689487	1	1	1	0.017482673	0.030769811	0.450382332	0.010144547	0.142744867	0.385216823	ENSG00000036565	SLC18A1	solute carrier family 18 member A1	-0.7222116	-1.257949438	1.488582093	0.952844256
230.7999806	4.625000305	122.0000161	11.60000021	111.0930711	2.006418021	58.60410492	5.354805839	479.4955302	10.66110232	253.9754504	25.12882987	ENSG00000036672	0.691523017	193.8235369	-90.91176846	4.792028723	5.441551451	-3.910075014	-0.637530274	1.557058953	0.373052613	0.56631815	0.528308969	0.784986865	62.47320554	0.030054123	3.934461792	1	1	1	2.70E-15	0.862367482	0.047306276	8.36E-15	0.661065155	0.104801102	ENSG00000036672	USP2	ubiquitin specific peptidase 2	-3.287162842	-5.364883461	1.163498678	-0.914221941
2.425000001	0.875000002	1.250000004	0.475	0.690232836	0.202610897	0.317649909	0.087040265	8.519769985	3.778794802	4.918937377	2.592191101	ENSG00000036828	1.64268017	73.37031651	-30.68515825	0.92181078	0.885831525	-1.019362915	-0.66268797	0.051778885	0.641100928	0.983929674	0.94844434	1.485342159	1.828264099	0.772594497	0.001215213	1	1	1	0.176332719	0.379415619	0.972191453	0.077221766	0.478840345	0.556680265	ENSG00000036828	CASR	calcium sensing receptor	-0.60921005	-0.869213391	-0.346175643	-0.606178984
50.4	6.8	25.20000002	10.6	32.83836082	4.001135842	16.13535125	6.489472247	77.35343473	11.55671835	39.35706086	17.31419686	ENSG00000037042	0.219019044	156.4106655	-72.20533274	4.003742808	3.919991175	-2.003068563	-0.69314718	1.137078569	0.218568268	0.347832932	0.31545593	0.485180338	34.22489901	0.78579237	5.492556888	1	1	1	4.91E-09	0.375375461	0.019097594	7.89E-09	0.478098471	0.06170691	ENSG00000037042	TUBG2	tubulin gamma 2	-1.175442007	-2.72022233	0.572578776	-0.972201547
233.7280797	161.950751	321.7864676	188.9706817	185.2545805	127.9237873	253.527557	149.5303088	294.8850987	205.0286837	408.4231788	238.8139156	ENSG00000037241	0.04962136	232.272895	-110.1364475	7.745918564	5.454158387	-0.366866105	0.319729794	-0.165430197	0.118585407	0.148358992	0.169395882	0.211895674	18.03127716	3.212598315	0.609516396	1	1	1	2.17E-05	0.073073355	0.434969954	2.14E-05	0.219290491	0.377974629	ENSG00000037241	RPL26L1	ribosomal protein L26 like 1	-0.764803313	-0.526554436	0.221340783	0.45958966
1245.120018	2102.100704	1039.016709	1763.289971	884.741177	1510.279725	742.4427906	1266.816986	1752.290839	2925.833736	1454.059135	2454.333622	ENSG00000037474	0.115961304	318.4091826	-153.2045913	10.46735287	7.126987204	0.523705255	-0.180957131	0.005201317	0.174332682	0.219409996	0.240920422	0.307330534	11.41908364	0.939500815	0.000286428	1	1	1	0.000726935	0.332406252	0.986497102	0.00055721	0.454809261	0.560618579	ENSG00000037474	NSUN2	NOP2/Sun RNA methyltransferase 2	0.762480988	0.755074907	-0.253430238	-0.260836319
564.9206054	590.0703902	397.4658667	717.1106074	430.4873068	449.7788203	300.2452716	546.8357458	741.33496	774.1206337	526.1668712	940.4060127	ENSG00000037637	0.055885431	279.3255486	-133.6627743	9.07224479	6.3366852	0.043556635	-0.351576139	0.546564397	0.138656817	0.152630313	0.198994927	0.21891342	7.92632036	0.186828066	6.233585296	1	1	1	0.004872078	0.665569808	0.012534969	0.003173074	0.600773681	0.048532396	ENSG00000037637	FBXO42	F-box protein 42	0.849749928	0.062730283	0.280876123	-0.506143522
146.2514907	617.9474989	141.3234751	805.5112533	112.6968425	480.5974368	108.1521374	626.6029175	189.7967864	794.5508698	184.6687926	1035.501689	ENSG00000037749	0.057063495	255.5696254	-121.7848127	8.264034691	4.985327679	1.441075822	-0.034276266	0.299349939	0.132972589	0.157335732	0.189075926	0.223615429	196.7576591	0.706692329	1.792069372	1	1	1	1.07E-44	0.40054407	0.180674234	2.05E-43	0.489365853	0.228888966	ENSG00000037749	MFAP3	microfibril associated protein 3	2.502521021	2.071534801	0.381877623	-0.049108597
67.6	13	52.60000046	21.8	44.39328229	8.093475036	34.41044571	13.92794692	102.938097	20.88101826	80.40465594	34.12132476	ENSG00000037757	0.215367571	178.8953195	-83.44765977	4.828452835	4.213607983	-1.648658626	-0.250891855	0.767852467	0.214550931	0.323249573	0.304807886	0.451235951	30.94382974	0.195889353	2.89566409	1	1	1	2.66E-08	0.658059504	0.088818168	3.88E-08	0.598428744	0.151394831	ENSG00000037757	MRI1	methylthioribose-1-phosphate isomerase 1	-1.233199189	-2.292781749	0.703606997	-0.355975563
191.2	206.6000008	92.4	97.4	122.3535864	132.2528993	58.84664634	62.06042799	298.7851937	322.7419629	145.0849034	152.8632706	ENSG00000037897	0.254137248	235.9254136	-111.9627068	6.908269218	5.253320001	0.07746456	-0.727193022	-0.024765328	0.227757601	0.32197583	0.32382983	0.457755972	0.081188617	10.44157999	0.002926982	1	1	1	0.77569305	0.001232098	0.956854222	0.253075679	0.029019884	0.55290285	ENSG00000037897	METTL1	methyltransferase 1, tRNA methylguanosine	0.075235766	0.111198113	-1.077076228	-1.041113881
441.2564208	208.6388271	540.8380988	245.8228669	327.0004154	153.8940988	397.9206244	181.4743078	595.4341943	282.8578908	735.085922	332.9886341	ENSG00000038002	0.091393952	250.5106189	-119.2553095	8.348359524	6.08962616	-0.749021502	0.203493812	-0.039487246	0.152890162	0.19540582	0.218579643	0.276888807	31.08711713	1.180048413	0.020337749	1	1	1	2.47E-08	0.27734614	0.88659782	3.62E-08	0.417040428	0.534600055	ENSG00000038002	AGA	aspartylglucosaminidase	-1.13438578	-1.076977146	0.235570116	0.29297875
127	110.8	196	104	90.98142355	79.27091838	140.8633966	74.35560952	177.2779472	154.8694055	272.7181151	145.4631341	ENSG00000038210	0.136914091	216.6179267	-102.3089633	6.968157784	4.844187086	-0.136460312	0.433927573	-0.497263448	0.170169254	0.241133733	0.239501408	0.340374581	5.145073298	1.216864201	2.134316566	1	1	1	0.023312426	0.269976933	0.144034643	0.013159952	0.411636829	0.199765959	ENSG00000038210	PI4K2B	phosphatidylinositol 4-kinase type 2 beta	-0.907806302	-0.195223622	-0.09053086	0.622051819
1667.2	1181	2683.4	1667	1188.914462	841.9489942	1914.076022	1188.76236	2337.893875	1656.586099	3761.938124	2337.632057	ENSG00000038219	0.148192423	313.2579969	-150.6289984	10.72591315	7.418900852	-0.344784035	0.475939075	-0.131275008	0.172502499	0.244063655	0.243860674	0.345018784	5.661672253	5.658681851	0.144770017	1	1	1	0.017339583	0.017369172	0.703584276	0.010066558	0.109077125	0.481336495	ENSG00000038219	BOD1L1	biorientation of chromosomes in cell division 1 like 1	-0.686480373	-0.497062228	0.496889253	0.686307399
1220.463097	2383.677172	2843.116198	3306.713223	819.3002518	1601.786458	1806.214891	2222.305834	1818.051645	3547.237418	4475.275756	4920.273424	ENSG00000038274	0.161603237	344.9499221	-166.4749611	11.05565076	7.106985653	0.669413951	0.845670329	-0.518359943	0.203334198	0.254864556	0.304200923	0.380032147	5.308428504	6.309189949	1.860467958	1	1	1	0.021222491	0.012011371	0.172570801	0.012101024	0.08901542	0.223045594	ENSG00000038274	MAT2B	methionine adenosyltransferase 2B	0.217853751	0.965183696	0.472040186	1.219370131
55.11791302	54.87181034	14.45938161	66.28675544	47.10407018	44.27170837	11.62723405	49.43132465	64.49515559	68.0099251	17.98138023	88.88966617	ENSG00000038358	0.500665312	200.6713212	-94.33566061	5.003342715	4.009474763	-0.00447502	-1.338131313	1.52712168	0.080160893	0.083269136	0.084265208	0.085581064	0.781162253	222.8469392	318.4138266	1	1	1	0.376785917	2.16E-50	3.21E-71	0.144430666	9.95E-48	1.15E-68	ENSG00000038358	EDC4	enhancer of mRNA decapping 4	2.121839945	-0.00634079	0.268201989	-1.859978746
679.9558723	1481.425134	532.1029577	1854.131194	573.0728883	1250.746993	447.2676889	1565.910181	806.7734449	1754.647775	633.0293124	2195.402091	ENSG00000038382	0.026601164	285.1658163	-136.5829082	9.941606645	6.522027902	0.77873193	-0.245190902	0.469602577	0.087252545	0.105304494	0.124094989	0.150056718	181.3767406	0.002810672	9.793773531	1	1	1	2.43E-41	0.957719342	0.001751038	4.02E-40	0.683408318	0.016359204	ENSG00000038382	TRIO	trio Rho guanine nucleotide exchange factor	1.799035126	1.122326031	0.32356197	-0.353147125
27159.25469	19674.13292	32652.10548	38250.22616	18418.44475	13233.14455	21958.34265	25529.65106	40048.17592	29250.15325	48553.75514	57309.0403	ENSG00000038427	0.169309676	444.5341721	-216.2670861	14.69131382	10.20947314	-0.322413138	0.184191479	0.480653271	0.198145544	0.263735667	0.282694941	0.370661921	0.187371004	3.938668861	1.68154254	1	1	1	0.665113775	0.047188103	0.194719611	0.224511329	0.176394077	0.238959353	ENSG00000038427	VCAN	versican	0.228285789	-0.465123626	0.959132612	0.265723198
284.9471096	263.978385	179.23172	327.1958113	232.411803	215.1200868	144.4722879	267.0706671	349.3577098	323.9334308	222.3541269	400.8568222	ENSG00000038532	0.048948691	229.0966529	-108.5483264	7.983283615	5.652303583	-0.076436358	-0.463624089	0.678315667	0.103975904	0.145165726	0.151128319	0.208023107	6.111705251	1.154923676	10.632626	1	1	1	0.01342895	0.282520819	0.001111098	0.008000652	0.421406151	0.012867375	ENSG00000038532	CLEC16A	C-type lectin domain containing 16A	0.864703885	-0.109873642	0.308682146	-0.665895381
155.3696903	422.5011794	210.8230593	761.659162	74.16482106	194.9131194	101.0651802	349.1938175	325.4877489	915.8298174	439.7791828	1661.325745	ENSG00000038945	0.4705955	282.3892944	-135.1946472	8.183409079	5.045807376	1.000384863	0.305211825	0.284095099	0.37730482	0.447169033	0.531765611	0.627399264	12.44272924	1.022970022	0.205040415	1	1	1	0.000419622	0.311815546	0.650682764	0.000335115	0.441859818	0.46328577	ENSG00000038945	MSR1	macrophage scavenger receptor 1	1.848178799	1.437405091	0.848672463	0.437898755
2.2	4.225000074	3.625000001	5.025000005	0.847489735	1.784741809	1.505037878	2.158999635	5.710983627	10.0017972	8.731092547	11.69552076	ENSG00000039068	0.729845211	106.9132467	-47.45662335	1.901147494	0.78845736	0.652561918	0.499396928	-0.325990751	0.486700976	0.655884148	0.661830041	0.90393306	1.135477649	0.518640729	0.130058283	1	1	1	0.286609955	0.471422085	0.718371617	0.115251472	0.525100468	0.485043327	ENSG00000039068	CDH1	cadherin 1	0.381507877	0.707359152	0.205530185	0.531381461
458.2811129	524.5834692	526.0845232	557.132797	386.7753925	443.091745	443.3581633	470.7744005	543.006568	621.0628369	624.2468246	659.3326935	ENSG00000039123	0.026429985	257.6926338	-122.8463169	8.988655906	6.127482779	0.135121776	0.137979111	-0.07778004	0.086550325	0.107049515	0.122572082	0.151631666	1.61109537	1.063190054	0.263121608	1	1	1	0.204337895	0.302488734	0.607983634	0.087269403	0.436161522	0.44739616	ENSG00000039123	MTREX	Mtr4 exosome RNA helicase	0.082574094	0.194542444	0.086688524	0.198656874
1209.4	6035.8	1085	8438.8	852.1978119	4255.814046	764.3869228	5950.146229	1716.324942	8560.26162	1540.09045	11968.33535	ENSG00000039319	0.158853318	338.3128349	-163.1564174	11.43148067	7.097879648	1.607584037	-0.108544382	0.443676094	0.178602538	0.25227366	0.252582873	0.356721898	105.0440736	0.405968464	1.546936615	1	1	1	1.19E-24	0.524022879	0.21358825	7.83E-24	0.547766096	0.252675356	ENSG00000039319	ZFYVE16	zinc finger FYVE-type containing 16	2.958184708	2.318300113	0.483424806	-0.15645979
606.5540767	616.9112782	301.458083	797.7343443	460.6225242	467.6913146	222.9398689	606.0614169	798.7187526	813.7408442	407.6299867	1050.025734	ENSG00000039523	0.096250976	277.2878551	-132.6439275	9.012075384	6.407793886	0.016931332	-0.699162908	0.95621333	0.140415815	0.198068591	0.20545191	0.286523879	11.43871049	2.056744913	11.13750576	1	1	1	0.000719297	0.151533571	0.000845996	0.000551811	0.314652967	0.011096618	ENSG00000039523	RIPOR1	RHO family interacting cell polarization regulator 1	1.400980532	0.024386881	0.370316043	-1.006277608
2.875000623	241.7999501	0.650000367	228.9999998	1.015884083	97.86349917	0.158192928	92.67251207	8.136389495	597.436392	2.67079245	565.8743759	ENSG00000039560	1.060826979	174.7381067	-81.36905335	4.196689099	1.056052891	4.432057841	-1.486835242	1.432446513	0.530762061	0.703320557	0.895280161	1.107905575	84.96397993	1.093337992	1.671673021	1	1	1	3.04E-20	0.295732799	0.196034597	1.42E-19	0.431469577	0.239735973	ENSG00000039560	RAI14	retinoic acid induced 14	7.123023704	5.969427773	-0.078134265	-1.231730197
5.200000021	3.6	1.25	2.8	2.50765628	1.661819137	0.46012649	1.243730213	10.78297709	7.798682605	3.395805357	6.303617875	ENSG00000039600	0.49997296	94.96146484	-41.48073242	1.815363119	1.64865863	-0.367724784	-1.425515078	1.17420065	0.372096972	0.542223488	0.631229534	0.85171832	0.066913902	3.392540375	1.900608446	1	1	1	0.7958843	0.065491972	0.16801023	0.258046688	0.20773952	0.219458251	ENSG00000039600	SOX30	SRY-box transcription factor 30	0.756074417	-0.430634359	-0.275634443	-1.462343219
158.8148243	313.2208726	104.9998746	417.8504889	111.2493056	219.7099362	71.68975426	294.9302193	226.7173561	446.5310797	153.787299	592.0011571	ENSG00000039650	0.135527797	250.075371	-119.0376855	7.639670077	5.067738897	0.679169708	-0.413779741	0.701994822	0.181614907	0.237804302	0.260808501	0.346829069	34.60071889	0.078095376	4.096725232	1	1	1	4.05E-09	0.779895285	0.042966359	6.57E-09	0.636693122	0.098983831	ENSG00000039650	PNKP	polynucleotide kinase 3'-phosphatase	1.982372799	0.975377779	0.414656341	-0.59233868
55.4	69.6	66.2	76.6	41.39512211	52.2606422	49.65861	57.61838802	74.1430353	92.69231675	88.25136265	101.8348517	ENSG00000040199	0.092481374	185.8809868	-86.94049342	6.018359859	4.014579594	0.228184974	0.178100869	-0.08226836	0.14868191	0.20850923	0.208862777	0.293429223	1.618540228	0.864727502	0.078606589	1	1	1	0.203295452	0.352419106	0.779194674	0.086848199	0.465868953	0.502030174	ENSG00000040199	PHLPP2	PH domain and leucine rich repeat protein phosphatase 2	0.207595419	0.323973021	0.136388469	0.25276607
23.8	64	70	89.6	15.36020768	42.2994646	46.32264975	59.46620761	36.87710555	96.83337693	105.7797865	135.0037327	ENSG00000040275	0.207572441	187.1812921	-87.59064604	5.761103534	3.169685581	0.989197503	1.078809661	-0.742337425	0.223421088	0.307498934	0.30706295	0.427401315	8.023377446	10.60755841	3.016692227	1	1	1	0.004617738	0.001126263	0.082411399	0.003023144	0.027921948	0.145136351	ENSG00000040275	SPDL1	spindle apparatus coiled-coil protein 1	0.351692026	1.390099598	0.479071332	1.517478904
312.389454	206.402242	392.1554305	294.396891	219.0555538	145.0645541	274.0128209	207.1969614	445.4905128	293.6753624	561.2360807	418.2953691	ENSG00000040341	0.098750343	256.8485589	-122.4242795	8.149279395	5.744250659	-0.414423764	0.227407608	0.127694323	0.181084332	0.204513477	0.255150856	0.288528503	5.774708412	1.934866514	0.195869012	1	1	1	0.016258417	0.164227006	0.658076129	0.009510626	0.327197751	0.465736539	ENSG00000040341	STAU2	staufen double-stranded RNA binding protein 2	-0.41244514	-0.595525143	0.510223153	0.32714315
93.75819994	150.2753779	36.91603015	176.6096933	70.5053699	113.3564919	26.6099009	133.8444583	124.6798658	199.2183141	51.21376765	233.0390377	ENSG00000040487	0.093434766	208.7649376	-98.38246882	6.536994574	4.540719127	0.471750337	-0.932073249	1.09354596	0.145423598	0.202366077	0.218278026	0.299886394	43.93849038	5.464525567	13.29721094	1	1	1	3.39E-11	0.019406322	0.000265801	6.91E-11	0.11439774	0.005839606	ENSG00000040487	SLC66A1	solute carrier family 66 member 1	2.227830495	0.674854491	0.231533132	-1.321442873
173.0163916	495.4891389	97.58377555	623.9863658	109.7160418	316.6435647	57.06014695	398.8686346	272.8376932	775.3496807	166.8869388	976.1584416	ENSG00000040531	0.222637875	266.1223384	-127.0611692	7.887948781	5.153386339	1.052159095	-0.572675093	0.803258178	0.232393239	0.303121719	0.350126047	0.444416768	38.45565991	0.281626963	3.266851832	1	1	1	5.60E-10	0.595636825	0.070693164	1.00E-09	0.576320936	0.132870309	ENSG00000040531	CTNS	cystinosin, lysosomal cystine transporter	2.664402578	1.51253895	0.33206256	-0.819801069
36.4	183	47.6	306	26.99040859	139.7906659	35.59364447	234.4861507	49.09003122	239.5653514	63.65630813	399.3242233	ENSG00000040633	0.088954594	200.4138875	-94.20694376	6.601292989	3.594568775	1.614917378	0.268263987	0.245834963	0.152595515	0.205351407	0.2127858	0.287412476	146.7376042	7.938170013	0.731603986	1	1	1	8.96E-34	0.004840276	0.392363768	1.03E-32	0.05631225	0.35847306	ENSG00000040633	PHF23	PHD finger protein 23	2.659210437	2.298595591	0.738532889	0.377918044
290.1602974	87.74324428	334.7652351	156.881094	210.2553526	62.88753638	241.9947657	113.4027647	400.4321277	122.4229372	463.0999448	217.0289034	ENSG00000040933	0.093195907	239.0197027	-113.5098513	7.52371212	5.67043352	-1.196018649	0.142995975	0.438077309	0.164342226	0.20179672	0.232245257	0.285274975	47.10587083	3.646853316	2.358164864	1	1	1	6.73E-12	0.05617525	0.124628723	1.49E-11	0.19132286	0.182755539	ENSG00000040933	INPP4A	inositol polyphosphate-4-phosphatase type I A	-1.088614441	-1.714104442	0.83112922	0.205639219
9.4	10.6	8.225	6.025	3.784650498	4.289618258	3.290461189	2.366321187	23.34693786	26.19347299	20.55961797	15.34053162	ENSG00000041353	0.970845571	139.291269	-63.64563452	2.712867693	2.240709689	0.120144312	-0.133531393	-0.431405129	0.464161299	0.654585842	0.658733826	0.935056322	0.03812837	0.552918394	0.212860494	1	1	1	0.845185596	0.457127686	0.644534557	0.269509672	0.517757997	0.461428256	ENSG00000041353	RAB27B	RAB27B, member RAS oncogene family	-0.393050686	0.157541277	-0.723554675	-0.172962712
3120.569717	3533.226498	6038.117581	4341.548916	2299.791522	2607.284996	4388.59332	3203.271508	4234.27744	4788.003424	8307.642395	5884.31138	ENSG00000041357	0.09016053	356.2109951	-172.1054975	11.96249231	8.045770866	0.124195889	0.660076718	-0.454057016	0.155712811	0.190539769	0.223357781	0.273690221	0.462505735	6.043238919	2.752340887	1	1	1	0.496455237	0.01395965	0.097112155	0.179790586	0.09729164	0.159597999	ENSG00000041357	PSMA4	proteasome 20S subunit alpha 4	-0.475795662	0.179122814	0.297147599	0.952066075
10	25.8	4.050000003	14.6	5.018076525	13.40788802	1.88077345	7.45783635	19.92795437	49.64540268	8.72114609	28.58201629	ENSG00000041515	0.518835205	145.0311073	-66.51555367	3.339801686	2.302585093	0.947789399	-0.903868211	0.334515248	0.351805304	0.485062747	0.526229205	0.711268089	9.672910786	4.144725198	0.221189848	1	1	1	0.001870048	0.041764434	0.638134806	0.001327809	0.165876991	0.459061906	ENSG00000041515	MYO16	myosin XVI	1.627190736	1.284729477	-0.780686971	-1.12314823
466.5999651	417.4000157	535.2000059	324.2000002	370.1685982	330.9979942	424.7846396	256.7979515	588.1523405	526.3559785	674.315923	409.293141	ENSG00000041802	0.067618012	245.3677872	-116.6838936	8.728195674	6.145472285	-0.111427252	0.137168235	-0.389852657	0.118119241	0.167196705	0.166881602	0.236627159	6.692004414	0.229959928	2.714387335	1	1	1	0.009684626	0.631553543	0.099447146	0.005934638	0.589711502	0.161843715	ENSG00000041802	LSG1	large 60S subunit nuclear export GTPase 1	-0.721443977	-0.160391916	-0.363555647	0.197496413
75.60000169	9.199999891	40.22500004	12.80000088	45.13008507	5.137300697	23.80726493	7.295707381	126.6419119	16.47557793	67.96457438	22.45704413	ENSG00000041880	0.333191675	175.5528085	-81.77640426	4.3561266	4.325456306	-2.106252833	-0.630967612	0.961209379	0.263217963	0.397065772	0.375358235	0.558152925	33.69324171	0.4990765	2.965716203	1	1	1	6.45E-09	0.479906181	0.085046789	1.02E-08	0.528853455	0.147722944	ENSG00000041880	PARP3	poly(ADP-ribose) polymerase family member 3	-1.578851136	-2.908775287	0.436099223	-0.893824929
21.6	13	18.20000002	14.8	11.90016042	7.02438663	9.971514377	8.044046386	39.20619417	24.05904016	33.21862541	27.23007669	ENSG00000041982	0.416251667	157.8356072	-72.91780361	3.869725556	3.072693315	-0.507743957	-0.171271719	0.300949543	0.304153793	0.437200643	0.432144436	0.618180657	1.335625308	0.006134616	0.237004478	1	1	1	0.24780693	0.937570495	0.626378059	0.10232694	0.679547519	0.454178195	ENSG00000041982	TNC	tenascin C	-0.281181754	-0.690895945	0.174497731	-0.23521646
202.6	183.8	75.40000002	184.8	144.8402865	131.3241102	53.39970645	132.0430509	283.3932533	257.2447659	106.4642557	258.6356477	ENSG00000041988	0.141655196	228.3009324	-108.1504662	7.144006341	5.311233592	-0.097385382	-0.988426317	0.993852266	0.171225474	0.242358007	0.245564116	0.345158596	5.176665327	7.911145428	8.290987795	1	1	1	0.022892218	0.004913115	0.003984231	0.012954297	0.056514611	0.025834491	ENSG00000041988	THAP3	THAP domain containing 3	1.282105958	-0.139772805	0.007785745	-1.414093018
509.7203189	151.5647604	112.2516009	287.3492011	279.9823657	83.8002678	43.59164919	158.2362774	927.9684555	274.1265296	289.0558657	521.8118422	ENSG00000042062	0.436285088	263.8391675	-125.9195838	7.441892603	6.233862181	-1.212849186	-1.513119393	2.152804603	0.305681408	0.42073248	0.524522956	0.662237686	1.320349655	0.359865604	10.56772356	1	1	1	0.250529308	0.548580885	0.001150794	0.103230377	0.557671848	0.013097908	ENSG00000042062	RIPOR3	RIPOR family member 3	1.348285582	-1.743111692	0.91839526	-2.173002014
400.0262729	347.2966773	320.6261471	354.1958625	309.3972421	268.446107	240.0838836	274.0070578	517.2024739	449.3079949	428.1883677	457.8521079	ENSG00000042088	0.079426562	257.7205245	-122.8602622	8.401127585	5.991530227	-0.141350835	-0.221254434	0.240925085	0.131073573	0.181347056	0.194004209	0.264749483	0.045715669	0.491088042	0.828121007	1	1	1	0.830693489	0.483442355	0.362816423	0.266038895	0.530297113	0.343174536	ENSG00000042088	TDP1	tyrosyl-DNA phosphodiesterase 1	0.143230079	-0.203380047	0.028298067	-0.318312059
20.6	271.4	18.8	237	14.58571748	202.8588679	13.24308029	177.0216152	29.09421498	363.099532	26.68865492	317.3002345	ENSG00000042286	0.106594019	194.5132805	-91.25664025	6.098473602	3.025291076	2.578302672	-0.091434206	-0.0440994	0.176147082	0.230399104	0.250969342	0.327421609	243.8784114	0.530015791	0.01814056	1	1	1	5.61E-55	0.466600221	0.892859434	1.72E-53	0.522196705	0.536357634	ENSG00000042286	AIFM2	apoptosis inducing factor mitochondria associated 2	3.587389238	3.656623486	-0.19476513	-0.125530882
48.6	4.8	88.60000001	8.2	29.46126661	2.560701402	54.09628978	4.622987031	80.17170582	8.997534807	145.110876	14.54470877	ENSG00000042317	0.305521565	157.5087531	-72.75437653	4.361038865	3.883623531	-2.315007613	0.600508327	-0.06499009	0.255381187	0.409866122	0.358582375	0.562891013	69.94163067	4.31447089	0.013330476	1	1	1	6.11E-17	0.037789521	0.908082363	2.19E-16	0.159218789	0.540434833	ENSG00000042317	SPATA7	spermatogenesis associated 7	-3.283792966	-3.096215315	0.665580961	0.853158612
364.2000102	578.4000391	286.2000217	746.8000661	283.1169924	450.3278283	222.228774	581.7880944	468.5047205	742.8956957	368.5861689	958.6142171	ENSG00000042429	0.079807236	259.2189992	-123.6094996	8.803110874	5.897703195	0.462562543	-0.241012252	0.496544014	0.128491317	0.181153394	0.182124201	0.256327214	30.73644909	0.005673277	3.752546366	1	1	1	2.96E-08	0.939959187	0.052727129	4.29E-08	0.680371843	0.111392838	ENSG00000042429	MED17	mediator complex subunit 17	1.380596741	0.665872977	0.368092817	-0.346630947
162.8083604	36.20044654	83.24483322	50.56365227	114.0057699	24.7435427	57.25667134	34.912318	232.5019362	52.96219486	121.0287307	73.23154342	ENSG00000042445	0.135232992	200.5365872	-94.26829359	6.077294797	5.092573806	-1.503502352	-0.670787743	1.004949272	0.18179834	0.248021233	0.262025219	0.35242871	32.74362281	0.868191142	8.131032935	1	1	1	1.05E-08	0.351456564	0.004351395	1.62E-08	0.465502452	0.027049134	ENSG00000042445	RETSAT	retinol saturase	-0.708233754	-2.138617147	0.471034515	-0.959348878
10840.79112	8824.208873	7861.993442	16426.01604	7319.876196	5957.036205	5306.969635	11088.60036	16055.29233	13071.37636	11647.12541	24332.55724	ENSG00000042493	0.200941789	410.1497024	-199.0748512	13.16175046	9.291071254	-0.205817022	-0.321275782	0.942643251	0.200368653	0.283373181	0.283461943	0.400835457	1.750733073	0.559544154	5.530475377	1	1	1	0.185784601	0.454443968	0.018688027	0.080683754	0.516414784	0.060863505	ENSG00000042493	CAPG	capping actin protein, gelsolin like	1.062919883	-0.296900788	0.89636811	-0.463452561
2792.600342	844.0000953	1613.999884	1125.599797	2061.772165	622.4684249	1191.211507	830.4636018	3782.482276	1144.373164	2186.845587	1525.623641	ENSG00000042753	0.119465704	323.4061951	-155.7030976	10.3644614	7.934728463	-1.196575856	-0.548257686	0.836176404	0.154799641	0.219296823	0.219038016	0.31011876	25.20294029	0.715153016	7.270089202	1	1	1	5.16E-07	0.397738425	0.007011232	6.35E-07	0.488419189	0.034831548	ENSG00000042753	AP2S1	adaptor related protein complex 2 subunit sigma 1	-0.519558944	-1.725102232	0.414951708	-0.790591579
33.6	18.2	25.4	29.8	22.40313998	11.8566948	16.78386185	19.79842387	50.39293603	27.9369593	38.4393059	44.85407555	ENSG00000042832	0.184066016	163.6164933	-75.80824665	4.632580699	3.514526067	-0.613104473	-0.279776893	0.772863692	0.206798439	0.300944926	0.295724279	0.422823559	1.0986999	0.216215941	3.341084473	1	1	1	0.294551599	0.641938432	0.067570061	0.117921546	0.593215072	0.129316613	ENSG00000042832	TG	thyroglobulin	0.222392421	-0.849665727	0.68182404	-0.390234108
1023.327305	820.3802674	716.5558324	1459.349523	732.9973164	574.1559543	510.7297928	1031.962352	1428.652942	1172.196819	1005.330545	2063.739076	ENSG00000042980	0.138993761	301.2608713	-144.6304356	9.83217007	6.930814661	-0.221046687	-0.356358493	0.932336603	0.170241133	0.244693664	0.242206373	0.337574445	2.265779253	0.40758249	7.627923777	1	1	1	0.13225967	0.523199095	0.005747142	0.060619217	0.547608645	0.03148876	ENSG00000042980	ADAM28	ADAM metallopeptidase domain 28	1.025150712	-0.318554581	0.830191514	-0.513513779
837.7998752	1327.799957	2368.601152	1658.60004	524.4097075	831.3694944	1483.482798	1038.610456	1338.473756	2120.660834	3781.824384	2648.687076	ENSG00000043093	0.28458914	322.5970746	-155.2985373	10.39945012	6.73077926	0.460499424	1.039275569	-0.816825077	0.239033672	0.337920304	0.337797968	0.477676627	0.04699604	6.974742147	2.924086004	1	1	1	0.828375357	0.008266813	0.08726663	0.265424863	0.073589922	0.149847711	ENSG00000043093	DCUN1D1	defective in cullin neddylation 1 domain containing 1	-0.51380865	0.663725379	0.320711666	1.498245695
114.4	57.6	57	57	83.73515001	41.72259056	41.27900471	41.27900143	156.2946982	79.51951103	78.70829307	78.70829931	ENSG00000043143	0.117990232	197.3246196	-92.66230978	6.002993839	4.739701079	-0.686178511	-0.696649811	0.686178511	0.159205223	0.228946813	0.229026446	0.32654303	4.56702394	4.838858891	4.415637275	1	1	1	0.03259314	0.027825302	0.035610975	0.017792225	0.135605341	0.08813401	ENSG00000043143	JADE2	jade family PHD finger 2	-3.35E-11	-0.977670654	-0.014847764	-0.992518419
2.05	2	9.050000029	0.675	0.544129885	0.528989725	2.692720277	0.137878884	7.723339808	7.561583551	30.41626761	3.304530672	ENSG00000043355	1.802063998	95.33348714	-41.66674357	1.351058905	0.717839793	-0.024692613	1.484924968	-2.571114736	0.676738314	0.958325886	0.916781198	1.399146984	3.10768274	0.302704797	3.376884712	1	1	1	0.077923753	0.582191704	0.066116917	0.038436473	0.571735262	0.127636799	ENSG00000043355	ZIC2	Zic family member 2	-2.584962505	-0.023846742	-0.840801405	1.720314358
22786.31637	16926.20564	11858.47027	22108.04607	14908.71484	11024.98325	7406.186535	14394.64501	34826.35622	25986.11091	18987.27725	33954.68944	ENSG00000043462	0.205116731	424.0977452	-206.0488726	14.02941281	10.03391548	-0.297297146	-0.653117794	0.920196361	0.21643585	0.28739635	0.322903782	0.416011913	0.531242186	0.499794904	4.892710156	1	1	1	0.466085086	0.479590253	0.026970317	0.171199763	0.528704746	0.074811882	ENSG00000043462	LCP2	lymphocyte cytosolic protein 2	0.898597209	-0.428887199	0.385292947	-0.94219146
205.3999889	33.60000242	228.9999792	31.60000331	140.2354561	22.38974793	156.4270273	21.01960284	300.8451401	50.42308497	335.2425176	47.50614065	ENSG00000043514	0.184697435	213.046617	-100.5233085	6.256611803	5.324959244	-1.810433105	0.108762669	-0.170131583	0.194712451	0.284261918	0.275183208	0.402351034	88.76294312	0.021126505	0.178796758	1	1	1	4.45E-21	0.88443486	0.672409333	2.21E-20	0.666319303	0.470042659	ENSG00000043514	TRIT1	tRNA isopentenyltransferase 1	-2.818689715	-2.57659885	-0.085900028	0.156190837
50.76299088	7.179118296	66.14378644	4.110799114	21.1054887	2.889836585	27.58026112	1.502062362	122.0953127	17.83482837	158.6279573	11.25031143	ENSG00000043591	0.653790325	173.5457807	-80.77289033	4.064181627	3.927167563	-1.955990988	0.264663392	-0.822222526	0.447772668	0.55030788	0.623383379	0.79398131	35.7090325	0.034247753	1.072403402	1	1	1	2.29E-09	0.853180811	0.300403205	3.82E-09	0.658977882	0.308173028	ENSG00000043591	ADRB1	adrenoceptor beta 1	-3.715633106	-2.661903744	-0.678396444	0.375332918
43	46.6	23.2	49.4	29.80785307	32.36444747	15.76000389	34.35317218	62.0306332	67.09708244	34.15227584	71.03739902	ENSG00000044090	0.151502115	179.3930906	-83.69654532	5.180359349	3.761200116	0.080400425	-0.617047837	0.67539772	0.186953179	0.263711182	0.271794766	0.377906219	4.695084088	2.009400842	3.194119072	1	1	1	0.030249019	0.156327046	0.073903577	0.016650626	0.31971001	0.136430876	ENSG00000044090	CUL7	cullin 7	1.058416686	0.11345805	0.08246216	-0.862496476
3313.249984	9440.766405	2361.302514	11202.66667	2483.089043	7085.853233	1752.646897	8402.445671	4420.955216	12578.31165	3181.330805	14936.09663	ENSG00000044115	0.076699656	369.4756591	-178.7378295	12.33475162	8.105684855	1.047107588	-0.338716197	0.509830878	0.147156229	0.175851114	0.210277062	0.251087595	104.7844379	0.222841137	4.122890081	1	1	1	1.36E-24	0.636883589	0.042306746	8.88E-24	0.591690163	0.098010639	ENSG00000044115	CTNNA1	catenin alpha 1	2.245705334	1.510374365	0.246842271	-0.488488698
345.7999871	150.9999784	246.4000133	243.6000211	271.9098376	118.0371674	193.3899696	191.1781965	439.7694183	193.1679147	313.940618	310.3961193	ENSG00000044446	0.072321052	235.8378397	-111.9189198	7.834915302	5.845860536	-0.828580842	-0.33890425	0.817152179	0.122647961	0.175588258	0.174121838	0.247774911	11.39560047	0.272308932	10.8765517	1	1	1	0.000736182	0.60178711	0.000973894	0.000563526	0.578729983	0.012049066	ENSG00000044446	PHKA2	phosphorylase kinase regulatory subunit alpha 2	-0.01642105	-1.190032726	0.68635341	-0.487258267
497.2	241	626.6	369	363.5091257	175.7383408	458.3485435	269.5495468	680.0595158	330.4970318	856.6135216	505.1427525	ENSG00000044459	0.125652204	260.029849	-124.0149245	8.615625645	6.20899236	-0.724195426	0.231316019	0.194683692	0.159789774	0.226922486	0.225793683	0.320339861	15.30021069	4.194907605	0.369349215	1	1	1	9.17E-05	0.040545563	0.543359216	8.16E-05	0.164096973	0.422215905	ENSG00000044459	CNTLN	centlein	-0.762320082	-1.041717974	0.612518223	0.333120331
83609.59698	61972.36915	63769.39644	73789.08315	53289.88977	39291.84843	40444.2951	46721.07707	131179.9431	97744.81709	100546.5891	116539.0255	ENSG00000044574	0.273116053	485.3434014	-236.6717007	15.89421201	11.33391359	-0.299469683	-0.270884914	0.445407083	0.229801879	0.325116917	0.325052548	0.45977393	0.116040376	0.047571988	0.938481149	1	1	1	0.733369345	0.827343378	0.332668758	0.242337625	0.651918835	0.326529232	ENSG00000044574	HSPA5	heat shock protein family A (Hsp70) member 5	0.210540092	-0.432037402	0.25177854	-0.390798954
1.100000004	2.275000004	0.125	2.225	0.151457295	0.343824169	0.005845823	0.33559308	7.989050696	15.05311575	2.672848736	14.75186854	ENSG00000046604	4.207738503	75.81241133	-31.90620566	0.793540156	0.095310183	0.726669871	-2.174751725	2.152528586	1.011613142	1.397431932	1.861424765	2.307765132	1.858117272	0.495261144	0.869990761	1	1	1	0.172842251	0.481589768	0.350957866	0.075952607	0.529669339	0.33679322	ENSG00000046604	DSG2	desmoglein 2	1.519374159	0.641105578	-0.022195748	-0.900464329
99.4	47	63	28.6	74.68453265	34.79849229	46.97185068	20.8180328	132.294595	63.47976176	84.49741584	39.29093626	ENSG00000046647	0.096310391	182.8130526	-85.40652628	5.701159937	4.599152114	-0.749004512	-0.456017387	-0.040723497	0.145856685	0.211640232	0.209071617	0.305750786	25.31565844	9.697285076	0.017740055	1	1	1	4.87E-07	0.001845405	0.894041698	6.02E-07	0.034541389	0.536457024	ENSG00000046647	GEMIN8	gem nuclear organelle associated protein 8	-1.112474729	-1.064652958	-0.69743723	-0.649615459
543.6	336.6	803.2	600	364.9831693	225.7533067	539.5939688	402.918036	809.6290045	501.8733132	1195.584601	893.4819687	ENSG00000046651	0.204704666	275.9288332	-131.9644166	9.036772179	6.298213682	-0.479318401	0.390390067	0.187644307	0.203246144	0.287828014	0.28722531	0.406583923	3.591866716	5.669232213	0.212995477	1	1	1	0.058062987	0.017265011	0.644429643	0.029659477	0.109005572	0.461391535	ENSG00000046651	OFD1	OFD1 centriole and centriolar satellite protein	-0.420189345	-0.689882078	0.832050087	0.562357354
17.57375107	8.767803058	9.100280642	15.27660354	11.22318819	5.321853507	5.328160198	9.440677948	27.51773572	14.44503694	15.54290875	24.72011194	ENSG00000046653	0.196531556	137.6590648	-62.82953241	3.564618284	2.866406372	-0.695320104	-0.658101119	1.213337328	0.228787939	0.336482999	0.351800452	0.478487953	0.149397509	0.024635101	6.430149954	1	1	1	0.699111787	0.875279739	0.011219911	0.233279193	0.66416637	0.045303553	ENSG00000046653	GPM6B	glycoprotein M6B	0.688404302	-0.927159187	0.736693664	-0.878869825
0.875000014	3.025000004	0.900000018	2.675000204	0.153957719	0.643611109	0.159474063	0.563086391	4.972956397	14.21763065	5.079196047	12.70786545	ENSG00000046889	2.786585865	85.25361656	-36.62680828	1.048623141	-0.133531376	1.240442469	0.02817088	-0.151132517	0.886503004	1.187147319	1.251169664	1.679564349	1.924293906	0.004452512	0.00809697	1	1	1	0.165384075	0.946798924	0.928300593	0.073160756	0.681002095	0.54549294	ENSG00000046889	PREX2	phosphatidylinositol-3,4,5-trisphosphate dependent Rac exchange factor 2	0.951744898	1.102098178	-0.131244455	0.019108825
541.095436	264.4979735	404.9761154	355.0301329	450.8978126	219.4692592	336.7543926	295.3266072	649.3361969	318.7652715	487.0186036	426.8033839	ENSG00000047056	0.031815271	244.9671124	-116.4835562	8.545325645	6.29359567	-0.71576208	-0.289767579	0.584136657	0.093038232	0.11774266	0.131963314	0.166939715	25.96163237	0.000649908	12.24361277	1	1	1	3.48E-07	0.979661491	0.000466853	4.40E-07	0.688346852	0.008092126	ENSG00000047056	WDR37	WD repeat domain 37	-0.189395502	-1.029846011	0.423298501	-0.417152008
316.4034499	417.1338869	492.5958617	589.1705384	233.2242198	307.7853345	360.5544888	433.7971179	429.2484853	565.331288	672.9930994	800.1941667	ENSG00000047188	0.100537943	264.4243966	-126.2121983	8.743749441	5.757018139	0.276389102	0.442670945	-0.097362507	0.155621343	0.204376517	0.222187624	0.288123648	2.491039542	5.506819197	0.114189372	1	1	1	0.114496077	0.018942466	0.735424094	0.053530905	0.112858638	0.4901221	ENSG00000047188	YTHDC2	YTH domain containing 2	0.257801604	0.39764716	0.497166934	0.63701249
44.50242687	3.321843199	52.56962735	6.189438754	23.89678763	1.449035944	28.07694495	2.832532176	82.87582531	7.61516116	98.42829141	13.52470147	ENSG00000047230	0.456176663	159.1329654	-73.5664827	3.715721636	3.795543724	-2.595023915	0.166594802	0.455729801	0.317244736	0.525451995	0.452025164	0.686358827	40.32763753	1.012253459	0.440871893	1	1	1	2.15E-10	0.314363585	0.50670193	4.03E-10	0.443573171	0.407927328	ENSG00000047230	CTPS2	CTP synthase 2	-2.897464205	-3.396224858	0.73423242	0.235471767
966.8	2461	450.6	2343	770.2303509	1962.708428	358.2677581	1868.533636	1213.535975	3085.797622	566.7279721	2937.944971	ENSG00000047249	0.066215463	294.5748611	-141.2874305	10.26291664	6.873991649	0.934331402	-0.763411621	0.714276009	0.115970419	0.163622865	0.16472676	0.231916461	123.7275171	12.08257828	9.485691049	1	1	1	9.66E-29	0.000508952	0.002070806	8.47E-28	0.017822402	0.01772963	ENSG00000047249	ATP6V1H	ATPase H+ transporting V1 subunit H	2.375855179	1.347049917	-0.070858192	-1.099663453
585.2	880.2	865.6	1034.2	464.2017628	698.871586	687.2576285	821.3781884	737.7374828	1108.575675	1090.221962	1302.164649	ENSG00000047315	0.068124109	275.5576216	-131.7788108	9.657882264	6.371953669	0.408195485	0.391469239	-0.230234933	0.118180805	0.166790185	0.16680116	0.235570419	6.178763269	5.492364054	0.955214549	1	1	1	0.012929262	0.0190997	0.328395521	0.007725789	0.113412071	0.323994972	ENSG00000047315	POLR2B	RNA polymerase II subunit B	0.256471381	0.588076527	0.232368122	0.563973269
165.490254	81.11291894	281.9765405	131.2388515	118.285932	57.3904424	200.5480218	93.21546009	231.5323868	114.6411379	396.4674829	184.7723127	ENSG00000047346	0.137890776	222.1961542	-105.0980771	7.166428903	5.108912305	-0.71307006	0.532911573	-0.051734861	0.171330336	0.242841502	0.241031962	0.341470004	18.80701071	8.662026798	0.022954163	1	1	1	1.45E-05	0.003249097	0.879576332	1.47E-05	0.046121461	0.53231219	ENSG00000047346	ATOSA	atos homolog A	-1.097536355	-1.019756601	0.687464974	0.765244728
618.3998967	347.0000545	800.4001285	605.9999482	389.5942501	218.3811876	504.4075178	381.770153	981.5813047	551.3709267	1270.084888	961.9294079	ENSG00000047365	0.276237389	287.4492813	-137.7246406	9.018645557	6.42713533	-0.577810393	0.257976433	0.299578531	0.235729346	0.333746358	0.333256974	0.471641202	3.29073547	2.986323527	0.403457597	1	1	1	0.069671808	0.083970613	0.52530899	0.034732051	0.23455428	0.415522631	ENSG00000047365	ARAP2	ArfGAP with RhoGAP domain, ankyrin repeat and PH domain 2	-0.400826348	-0.831783611	0.802608862	0.371651599
2131.6	2439	3342.8	3119.6	1751.830178	2004.679391	2748.139249	2564.526727	2593.698074	2967.417646	4066.137422	3794.814871	ENSG00000047410	0.049645297	317.5910003	-152.7955002	11.38309267	7.66462815	0.134715248	0.449935908	-0.203819238	0.100108068	0.141532161	0.141451859	0.200024156	0.106738485	12.10705068	1.038306218	1	1	1	0.743888323	0.000502315	0.308215728	0.245236615	0.017766497	0.312593865	ENSG00000047410	TPR	translocated promoter region, nuclear basket protein	-0.099665115	0.194267755	0.354942296	0.648875167
7.132593705	10.3861842	9.448409003	19.98768699	3.68693114	5.66271075	4.770253476	10.86585292	13.7984386	19.04967904	18.71440022	36.76725925	ENSG00000047457	0.370917887	140.7801299	-64.39006493	3.356796012	1.964674942	0.375801539	0.281171426	0.373468527	0.336673724	0.450165351	0.454190407	0.613417108	3.344427418	2.182089058	0.370677519	1	1	1	0.067432936	0.139624826	0.542635193	0.033772136	0.304483799	0.422009379	ENSG00000047457	CP	ceruloplasmin	1.006259902	0.485496899	0.882258835	0.361495832
128.0765282	141.0702358	67.36305381	191.4667447	93.05692842	102.4926702	47.45710419	139.8287743	176.2748604	194.168143	95.6185822	262.1743236	ENSG00000047578	0.116570243	222.8271423	-105.4135711	6.853863577	4.852627962	0.096629931	-0.642531257	0.947987501	0.162967613	0.223114389	0.237285283	0.325182719	11.37033436	0.818191194	8.498657109	1	1	1	0.000746264	0.36570955	0.003554087	0.000570893	0.473410043	0.024193978	ENSG00000047578	KATNIP	katanin interacting protein	1.493320442	0.138377658	0.438004855	-0.916937929
286.4477807	369.4521165	257.8368177	592.049986	220.142619	284.3455075	197.974817	456.7284445	372.7235164	480.0317317	335.7993991	767.4651976	ENSG00000047579	0.051072489	250.3113296	-119.1556648	8.458857065	5.657556253	0.254464889	-0.105229358	0.576799283	0.134326862	0.147798278	0.189894447	0.208885755	26.99066121	1.418710538	7.624858236	1	1	1	2.04E-07	0.233615759	0.005756919	2.67E-07	0.387126203	0.031491094	ENSG00000047579	DTNBP1	dystrobrevin binding protein 1	1.196110864	0.365987184	0.678866633	-0.151257047
1.05	3.425000062	1.45	5.425000685	0.309809916	1.271157307	0.466113486	2.101139557	3.558633679	9.228303499	4.510704077	14.00698604	ENSG00000047597	0.986696843	94.13302328	-41.06651164	1.494371336	0.048790164	1.182311326	0.322773392	0.137143144	0.622748219	0.802214641	0.85034441	1.10137368	5.213733169	0.560308902	0.015505251	1	1	1	0.022409168	0.454135808	0.900903499	0.012699552	0.516363523	0.53850894	ENSG00000047597	XK	X-linked Kx blood group antigen, Kell and VPS13A binding protein	1.390914859	1.110053566	0.538019133	0.25715784
296.698445	357.8450568	481.5597036	494.2646707	206.8139643	250.3104271	332.2727976	345.2458039	425.6480822	511.577109	697.9197507	707.6047326	ENSG00000047621	0.126965742	268.1715798	-128.0857899	8.576978758	5.692716286	0.187383804	0.484313932	-0.161342878	0.184130929	0.228613372	0.260865822	0.325418671	0.437233036	3.967497044	0.245818557	1	1	1	0.508460983	0.046386675	0.620034872	0.183025198	0.175108077	0.452117851	ENSG00000047621	C12orf4	chromosome 12 open reading frame 4	0.037492264	0.269509361	0.464838664	0.696855762
361.4000037	497.9999006	292.6000047	427.4000052	249.9986949	344.7638991	202.2686414	295.7850681	522.4425779	719.3441703	423.2725455	617.5793986	ENSG00000047634	0.174004508	261.2073041	-124.603652	8.538451287	5.889985388	0.320614489	-0.211178884	0.058299361	0.188025352	0.265622079	0.26615249	0.375907516	3.462107722	0.937160668	0.024052797	1	1	1	0.062790228	0.333009116	0.876750649	0.031773092	0.455177834	0.531642894	ENSG00000047634	SCML1	Scm polycomb group protein like 1	0.545106507	0.461456558	-0.22008103	-0.303730979
194.3252921	60.93935206	207.1092509	150.2952518	147.5483452	45.49446469	154.0102404	113.8116483	255.9318377	81.62761459	278.5155174	198.4740844	ENSG00000047644	0.091884414	223.1866505	-105.5933253	7.03807339	5.269533518	-1.159654377	0.063712918	0.839009645	0.140498792	0.202961709	0.204594747	0.288507388	26.89778932	11.02998943	8.457072027	1	1	1	2.15E-07	0.000896497	0.003636268	2.79E-07	0.02430895	0.024424912	ENSG00000047644	WWC3	WWC family member 3	-0.459974387	-1.656950575	1.288438514	0.091462326
8.8	4.825000233	15.8	11.2	4.539990908	2.362471625	8.398745449	5.861329751	17.05730288	9.854352112	29.72348686	21.40128698	ENSG00000047648	0.456456183	137.3914271	-62.69571353	3.099056485	2.174751721	-0.600940938	0.585258219	0.256844777	0.33766669	0.496750619	0.466870928	0.67812941	1.875649177	4.359646308	0.143455207	1	1	1	0.170829472	0.036799945	0.704869947	0.075196447	0.157447345	0.481698843	ENSG00000047648	ARHGAP6	Rho GTPase activating protein 6	-0.461580085	-0.750523642	1.066551136	0.777607579
7	13	9.800000001	23.2	4.035693584	7.864106383	5.817659858	14.41199207	12.1416552	21.49004499	16.508356	37.3466761	ENSG00000047662	0.251908093	140.7454605	-64.37273027	3.514505621	1.945910149	0.619039208	0.336472237	0.242730685	0.280985699	0.380419597	0.386965958	0.52393792	8.155147243	3.230211175	0.21462964	1	1	1	0.004293911	0.072291366	0.643162688	0.002829525	0.218211685	0.46096303	ENSG00000047662	FAM184B	family with sequence similarity 184 member B	1.163975735	0.807354922	0.78958022	0.432959407
517.2926208	930.0504257	344.5514014	1140.963597	402.7769416	724.8578751	263.8973489	888.9030526	664.3668689	1193.328822	449.8554788	1464.499336	ENSG00000047849	0.066658361	284.3762296	-136.1881148	9.303799661	6.248608712	0.586630094	-0.406365427	0.610755066	0.127666224	0.165719459	0.186236697	0.237720093	55.87962073	0.401079407	6.600888124	1	1	1	7.70E-14	0.526532332	0.010192791	2.06E-13	0.548763706	0.042946713	ENSG00000047849	MAP4	microtubule associated protein 4	1.724544427	0.845092453	0.294585451	-0.584866523
71.19255656	269.2343476	251.3981312	304.3067782	47.96638466	183.7489153	160.0995924	207.8199338	105.6652517	394.4901325	394.7606574	445.5906301	ENSG00000047932	0.169752471	245.6095396	-116.8047698	7.494509156	4.26538827	1.330193911	1.261649592	-1.139195442	0.20147338	0.268209971	0.297749951	0.39297201	16.48138252	9.584118262	8.403752242	1	1	1	4.91E-05	0.001962677	0.003744473	4.58E-05	0.035602202	0.024879822	ENSG00000047932	GOPC	golgi associated PDZ and coiled-coil motif containing	0.274558391	1.904289057	0.176048562	1.805779228
0.125	1.300000179	0.5	0.875	0.003107448	0.075574193	0.024729655	0.04838563	5.028241905	22.36213712	10.10932019	15.82339621	ENSG00000047936	9.765556956	72.66174981	-30.33087491	0.505555872	-2.079441542	2.341805944	1.386294361	-1.782190156	1.884955073	2.37906914	2.430252434	3.19291437	0.726422584	0.05038622	0.311554148	1	1	1	0.394045232	0.82239258	0.57672806	0.149807658	0.650640123	0.434769958	ENSG00000047936	ROS1	ROS proto-oncogene 1, receptor tyrosine kinase	0.321928095	1.031708972	-0.294743378	0.415037499
131.258677	79.82250533	121.1009446	102.7286849	92.56576582	55.21929151	84.56890733	72.25349465	186.125401	115.3877962	173.4140744	146.0577477	ENSG00000048028	0.14427128	219.0947136	-103.5473568	6.629931072	4.87717001	-0.497364523	-0.080545559	0.332831458	0.1781891	0.251684132	0.253521121	0.357576864	3.517878877	0.208427293	0.866382981	1	1	1	0.060710098	0.648002878	0.351958603	0.030841717	0.594868681	0.337342718	ENSG00000048028	USP28	ubiquitin specific peptidase 28	-0.235259453	-0.710533397	0.359985931	-0.115288014
1341.606254	722.1787526	1223.551751	575.066544	805.2363227	420.9317476	732.5810155	336.433112	2235.253541	1239.018329	2043.56768	982.9636806	ENSG00000048052	0.282240844	312.4228148	-150.2114074	9.693285858	7.201622872	-0.619350184	-0.092109693	-0.135677232	0.260452586	0.351110578	0.369054633	0.483930127	7.680474335	0.317272621	0.078604721	1	1	1	0.005582149	0.573251328	0.77919723	0.00359262	0.56777829	0.502030174	ENSG00000048052	HDAC9	histone deacetylase 9	-1.087946366	-0.892612072	-0.328116818	-0.132782523
85.87615397	41.92425692	55.10023632	68.26207483	56.97485057	27.60085955	36.17445739	45.37028189	129.4380546	63.6807457	83.92761803	102.7040315	ENSG00000048140	0.135977142	197.0736878	-92.53684389	5.880547019	4.452906188	-0.717041605	-0.443752183	0.931241939	0.209334814	0.251080714	0.296973894	0.352709579	1.951793696	0.00694208	6.970927141	1	1	1	0.162393694	0.933597779	0.008284456	0.072037283	0.678049374	0.038579614	ENSG00000048140	TSPAN17	tetraspanin 17	0.304058758	-1.017167077	0.690272447	-0.630953388
178.5999948	446.3999751	286.9999958	305.6000471	128.2717213	321.866408	206.6330848	220.0791	248.6749054	619.1169156	398.6244395	424.3537382	ENSG00000048162	0.137001713	252.6482581	-120.3241291	8.087915266	5.18514864	0.916066716	0.474333562	-0.853271706	0.16887643	0.237415829	0.237939994	0.335433296	8.48727564	0.071967541	6.470865148	1	1	1	0.00357639	0.788493293	0.010965714	0.002394146	0.639367353	0.044658024	ENSG00000048162	NOP16	NOP16 nucleolar protein	0.090289128	1.316777868	-0.545207258	0.681281482
87.75776683	46.66159399	118.2522866	63.50053677	55.6426805	29.54169332	74.09500026	40.53404696	138.4086024	73.70276071	188.7253289	99.47978236	ENSG00000048342	0.181717158	209.7521264	-98.87606322	6.136763139	4.474580369	-0.631658942	0.298239995	0.009886936	0.232464198	0.283066638	0.321955738	0.399888497	9.638855528	1.424645434	0.000611288	1	1	1	0.001905039	0.232640298	0.980274926	0.001348946	0.386469264	0.558632273	ENSG00000048342	CC2D2A	coiled-coil and C2 domain containing 2A	-0.886633858	-0.897046168	0.436483965	0.426071655
905.3999532	515.0000379	1144.79999	738.3999631	700.4991002	397.9533409	886.0287903	571.0809144	1170.235729	666.4727037	1479.147216	954.7412491	ENSG00000048392	0.08458037	273.3511182	-130.6755591	9.610317971	6.808376783	-0.564209809	0.234608437	0.125710222	0.130910052	0.185586761	0.185010483	0.262147917	14.62213309	5.142201632	0.229957918	1	1	1	0.000131363	0.023351017	0.631555034	0.000113789	0.124881231	0.456159131	ENSG00000048392	RRM2B	ribonucleotide reductase regulatory TP53 inducible subunit M2B	-0.631928354	-0.812776615	0.5189838	0.338135539
1045.6	573.2	1525.8	797	722.8679295	395.9491099	1055.178807	550.8236416	1512.419234	829.799163	2206.323351	1153.198505	ENSG00000048405	0.17638987	293.377534	-140.688767	9.811057046	6.952346162	-0.601111466	0.377927979	-0.048307997	0.18832634	0.266630691	0.2662156	0.376856508	11.01132536	3.525788667	0.016431833	1	1	1	0.000905569	0.060421073	0.898001216	0.000681624	0.1979482	0.537617243	ENSG00000048405	ZNF800	zinc finger protein 800	-0.93605044	-0.866084928	0.474835416	0.544800928
1690.492113	454.5331004	1205.642104	1077.410558	1287.305576	344.6910288	905.219267	819.4825835	2219.957434	599.3783478	1605.768829	1416.52005	ENSG00000048471	0.094312909	301.6859176	-144.8429588	9.880203332	7.432774956	-1.313504217	-0.338007386	1.201052457	0.139014461	0.195896061	0.199526021	0.279600533	26.88872154	3.664742109	18.45219184	1	1	1	2.16E-07	0.055575243	1.74E-05	2.81E-07	0.190328477	0.001041029	ENSG00000048471	SNX29	sorting nexin 29	-0.162091303	-1.892668657	1.243278733	-0.487298621
0.3	3.025	4.05	0.85	0.045106625	0.974533163	1.342788732	0.211649832	1.995272302	9.389752296	12.21524995	3.41365733	ENSG00000048540	1.339334921	80.79448137	-34.39724069	1.147890802	-1.203972804	2.310883896	2.602689685	-3.872119706	0.966710887	1.126281895	1.118829087	1.445309307	0.003290128	0.15890095	7.177545454	1	1	1	0.954258716	0.690170407	0.007382163	0.293758591	0.609206364	0.036070371	ENSG00000048540	LMO3	LIM domain only 3	-1.448758117	1.63047716	-1.121463512	1.957771765
477.7803794	843.0247621	823.9123178	761.6797712	365.5290458	646.1206214	621.8901456	583.9438869	624.5032879	1099.935099	1091.561769	993.5133955	ENSG00000048544	0.086197193	280.9318018	-134.4659009	9.416091726	6.16915117	0.567845162	0.544912944	-0.646383056	0.136635421	0.187738792	0.195885671	0.268417711	3.526176711	2.354705761	5.799059819	1	1	1	0.060406932	0.124905451	0.016034746	0.030697797	0.288895511	0.05601445	ENSG00000048544	MRPS10	mitochondrial ribosomal protein S10	-0.113163344	0.817921294	-0.14620789	0.784876748
880.9123788	1612.9585	2209.213504	2227.695119	633.6513929	1162.680311	1544.079999	1603.062433	1224.658586	2237.61863	3160.862333	3095.715702	ENSG00000048649	0.130034742	318.6507113	-153.3253556	10.60337027	6.780958164	0.604867185	0.919433686	-0.596536285	0.168091436	0.229337939	0.244163725	0.326655667	3.621194166	12.00889171	3.334980795	1	1	1	0.057047911	0.000529473	0.067821199	0.029185991	0.018179839	0.129710693	ENSG00000048649	RSF1	remodeling and spacing factor 1	0.012013533	0.871896252	0.465595789	1.325478508
564.0843924	482.5633168	462.8811302	654.2591306	474.3030718	405.4694332	388.2167986	550.4114408	670.8605123	574.315437	551.9053824	777.7000591	ENSG00000048707	0.024710396	259.9054177	-123.9527089	9.04719996	6.335203872	-0.156091734	-0.197733589	0.502124948	0.088447634	0.103422085	0.125908593	0.146805791	1.615654282	0.297357663	11.69868976	1	1	1	0.203698802	0.58554369	0.000625441	0.087012491	0.573631917	0.009441434	ENSG00000048707	VPS13D	vacuolar protein sorting 13 homolog D	0.49831039	-0.224761537	0.438360746	-0.284711181
4944.682356	731.3033039	4618.854562	1426.104105	3952.822754	582.5191747	3680.929312	1138.66042	6185.423713	918.0891301	5795.7694	1786.110137	ENSG00000048740	0.05212689	320.6438613	-154.3219306	11.07942195	8.506068007	-1.911239716	-0.068165983	0.736039297	0.114225909	0.145894216	0.162350362	0.207034184	224.5886836	5.644364664	12.63915052	1	1	1	9.03E-51	0.01751156	0.000377752	2.25E-49	0.109386703	0.00711621	ENSG00000048740	CELF2	CUGBP Elav-like family member 2	-1.694756854	-2.755656373	0.962577371	-0.098322148
917.2001546	559.4000275	1454.199813	754.8000197	691.3934222	421.2802527	1096.788249	568.7922548	1216.754595	742.8033684	1928.081466	1001.636476	ENSG00000048828	0.102867423	281.0183279	-134.5091639	9.732941946	6.82132572	-0.49446089	0.460885352	-0.161297342	0.144192197	0.20426326	0.20372144	0.288573	15.89702717	6.954574568	0.312423025	1	1	1	6.69E-05	0.008360518	0.576197113	6.09E-05	0.073925482	0.434650178	ENSG00000048828	FAM120A	family with sequence similarity 120A	-0.945140801	-0.712351648	0.43154753	0.664336682
518.442345	89.98338489	457.4713134	117.231101	383.3694281	65.52756423	336.3184835	85.90348898	701.1056319	123.5664663	622.2673234	159.983386	ENSG00000048991	0.087054705	243.4353592	-115.7176796	7.751461607	6.250828826	-1.751203785	-0.125114646	0.389636814	0.153994764	0.194631032	0.219244102	0.276729865	128.5134428	0.126284083	1.982475837	1	1	1	8.67E-30	0.722316377	0.159129825	8.13E-29	0.619729182	0.212284451	ENSG00000048991	R3HDM1	R3H domain containing 1	-1.955221877	-2.513288614	0.377934576	-0.180132161
57	6.800000001	37.6	16.00000006	35.15752449	3.818501481	23.02654585	9.534029477	92.41264984	12.10946237	61.39696371	26.85118631	ENSG00000049089	0.286358959	165.7410875	-76.87054377	4.319918059	4.043051268	-2.126128656	-0.416047217	1.271713331	0.246537043	0.384010472	0.351242693	0.528986507	30.3902586	0.303259172	5.77948656	1	1	1	3.53E-08	0.58184639	0.016214277	5.08E-08	0.571645845	0.056438497	ENSG00000049089	COL9A2	collagen type IX alpha 2 chain	-1.183066096	-2.894506871	1.123988722	-0.587452053
1.394516254	31.08206226	3.477433021	34.56513905	0.478660498	14.37207843	1.383896238	16.89651736	4.062745074	67.22024231	8.738039805	70.70976887	ENSG00000049130	0.544429864	140.4687386	-64.23436929	3.093705358	0.332547583	3.104083293	0.9137468	-0.807532045	0.545566984	0.602812882	0.657636511	0.808472003	42.8056649	0.952144097	0.99767608	1	1	1	6.05E-11	0.329174136	0.317873483	1.21E-10	0.453268311	0.318437983	ENSG00000049130	KITLG	KIT ligand	2.989720048	3.743960749	0.148696922	0.902937622
203.280219	86.67105923	250.0332055	90.53640809	148.8054517	62.95500134	182.9269534	65.33984778	277.6971338	119.3212985	341.7572026	125.4493463	ENSG00000049167	0.099388088	217.3181742	-102.6590871	7.117403432	5.314585416	-0.852465392	0.207008315	-0.16337627	0.159155947	0.207820091	0.224946743	0.293903887	40.46297055	0.538577466	0.309006273	1	1	1	2.00E-10	0.463022869	0.578290617	3.77E-10	0.520975669	0.435307632	ENSG00000049167	ERCC8	ERCC excision repair 8, CSA ubiquitin ligase complex subunit	-1.455460623	-1.220376927	0.062245003	0.297328699
0.475	3.4	0.875	4.6	0.113199394	1.503991999	0.277673789	2.111458218	1.993164377	7.686211102	2.757282212	10.02151017	ENSG00000049192	0.571783447	79.69887363	-33.84943682	1.405169644	-0.744440475	1.968215907	0.610909082	-0.30862821	0.731716321	0.841777204	0.937195983	1.099704933	10.88833103	0.622183799	0.078762392	1	1	1	0.00096772	0.430236929	0.778981638	0.000725225	0.504649176	0.502030174	ENSG00000049192	ADAMTS6	ADAM metallopeptidase with thrombospondin type 1 motif 6	1.578536232	1.576788569	0.347923303	0.346175641
220.5999981	100.4000036	184.3999735	134.0000086	148.212492	67.10437012	123.7847604	89.77584046	328.3418187	150.2161588	274.6973871	200.009292	ENSG00000049239	0.201329794	236.3159351	-112.1579676	7.106751313	5.396351098	-0.787188856	-0.179243931	0.467921552	0.202910254	0.28884435	0.287268561	0.408093762	7.339076893	0.066505642	1.314698554	1	1	1	0.006747148	0.796494212	0.251545715	0.004264246	0.641529388	0.278239937	ENSG00000049239	H6PD	hexose-6-phosphate dehydrogenase/glucose 1-dehydrogenase	-0.457681539	-1.127900166	0.412901796	-0.257316831
1614.111144	1929.223841	1446.65049	2313.124291	1312.789276	1572.9694	1178.454949	1885.405728	1984.594811	2366.164675	1775.882601	2837.874047	ENSG00000049245	0.049443274	306.2108669	-147.1054335	10.78432567	7.386539709	0.178333337	-0.109533553	0.291014903	0.105423642	0.141913161	0.14760524	0.200442263	10.45668941	0.114209247	2.107909048	1	1	1	0.001222061	0.735401933	0.146539427	0.00089883	0.62252196	0.202067381	ENSG00000049245	VAMP3	vesicle associated membrane protein 3	0.676753022	0.257134713	0.261698192	-0.157920117
82.57958999	62.27054586	35.90579218	39.92466254	39.37779235	28.08247973	17.62511329	19.59368582	173.1785424	138.079718	73.1470993	81.35165039	ENSG00000049246	0.438578661	208.5631292	-98.2815646	5.583286427	4.413762555	-0.282274021	-0.832863931	0.388369638	0.377837012	0.432614746	0.521299229	0.612062492	0.083562832	2.245500879	0.402623396	1	1	1	0.772526001	0.134003511	0.525737527	0.252308798	0.298565749	0.415522631	ENSG00000049246	PER3	period circadian regulator 3	0.149123263	-0.401616639	-0.628563522	-1.179303424
225.0499746	40.62499923	4.225000097	6.200000745	42.35334607	7.608795725	0.754266589	1.12571048	1195.832107	216.9056211	23.66620247	34.14733177	ENSG00000049247	3.627363828	162.7260262	-75.36301311	2.740550216	5.416322487	-1.711938865	-3.975303203	2.095468994	0.852181153	1.206899767	1.224345826	1.728335349	0.638173193	11.44689948	1.469963169	1	1	1	0.424373086	0.000716134	0.225351505	0.158776595	0.021700286	0.261079848	ENSG00000049247	UTS2	urotensin 2	0.462565992	-2.441119605	-2.531381285	-5.435066881
608.1119868	2623.685916	164.4016769	2505.836937	392.3536486	1685.406263	102.7551615	1633.112602	942.5175216	4084.313636	263.0321529	3844.939258	ENSG00000049249	0.233411017	304.7705581	-146.3852791	9.69026291	6.410359054	1.461976392	-1.308046371	1.26208899	0.22356911	0.306520765	0.314281669	0.44345965	88.95118721	9.250763364	8.099752283	1	1	1	4.05E-21	0.002353973	0.004427131	2.02E-20	0.03995113	0.027326619	ENSG00000049249	TNFRSF9	TNF receptor superfamily member 9	3.92182239	2.107365391	-0.066276637	-1.880733635
12.32206852	6.409337898	2.939390966	12.07249475	5.385074209	2.538283457	1.119666268	5.124381519	28.19522382	16.18401293	7.716602254	28.44150636	ENSG00000049323	0.587459499	135.7818016	-61.89090081	2.921531427	2.511391843	-0.65363587	-1.433189438	2.066363169	0.422326914	0.546866459	0.63875453	0.78528113	0.836975301	0.516899786	6.924094416	1	1	1	0.360263271	0.47216715	0.008504204	0.139295198	0.525244921	0.039047247	ENSG00000049323	LTBP1	latent transforming growth factor beta binding protein 1	1.730489981	-0.846401574	0.819117958	-1.757773598
190.1813071	282.5783489	201.7342755	236.179167	135.8984033	202.001114	142.7850901	167.4486074	266.1468325	395.2974399	285.0207813	333.1207096	ENSG00000049449	0.122023246	244.8674583	-116.4337291	7.739680377	5.247977865	0.395977988	0.058973499	-0.238338653	0.171464435	0.226114189	0.245606069	0.320073966	2.997819336	0.110701606	0.55448303	1	1	1	0.08337667	0.739346776	0.456491694	0.040723137	0.623770434	0.387595114	ENSG00000049449	RCN1	reticulocalbin 1	0.226387273	0.568805918	-0.257770093	0.084648551
515.5474384	449.8253944	739.8632149	583.0322644	395.0491367	345.705494	553.2200297	448.3667383	672.8002585	585.3042227	989.4753395	758.1441536	ENSG00000049541	0.08262938	282.4979412	-135.2489706	9.04736043	6.245229323	-0.136369828	0.361236001	-0.101852969	0.135826107	0.185323148	0.194778437	0.264455661	1.830687973	4.900482247	0.148334323	1	1	1	0.176046307	0.026849197	0.700132248	0.077126592	0.133464498	0.480100198	ENSG00000049541	RFC2	replication factor C subunit 2	-0.343159131	-0.196332066	0.373479289	0.520306355
724.6	220	1566.4	365.6	479.1361934	145.0493592	1036.490842	241.4491801	1095.816111	333.6795161	2367.226858	553.5879638	ENSG00000049618	0.221292925	277.8980463	-132.9490231	9.044222566	6.585619778	-1.191992232	0.770915493	-0.2630032	0.211038211	0.299508632	0.29820787	0.422969467	39.18835519	9.163700418	0.386637549	1	1	1	3.85E-10	0.002468629	0.534072165	7.00E-10	0.040855599	0.418779916	ENSG00000049618	ARID1B	AT-rich interaction domain 1B	-2.096094711	-1.715128086	0.730160416	1.111127041
249.8	200.4	278.2	202.8	214.0159009	171.2752911	238.5905165	173.3515486	291.5673076	234.4772544	324.3852318	237.2510678	ENSG00000049656	0.027109305	224.2456499	-106.1228249	7.82416294	5.520660598	-0.220345228	0.107679682	-0.095774779	0.078882797	0.112438314	0.111190158	0.158717357	11.43973775	0.584774083	0.364127494	1	1	1	0.000718899	0.444447093	0.546222819	0.000551597	0.511741698	0.42308324	ENSG00000049656	CLPTM1L	CLPTM1 like	-0.45414489	-0.316473665	0.017090368	0.154761593
657	582.4	440.8	470.4	382.7231232	339.2145609	256.6390552	273.8990391	1127.836219	999.9268874	757.1125129	807.8749042	ENSG00000049759	0.37856411	293.1808075	-140.5904038	8.800876542	6.487684018	-0.120526522	-0.399092761	0.18551866	0.275700106	0.389946964	0.390094271	0.551683051	0.010186825	1.233267774	0.113082634	1	1	1	0.919606185	0.266772474	0.736661529	0.286304659	0.409823448	0.490201902	ENSG00000049759	NEDD4L	NEDD4 like E3 ubiquitin protein ligase	0.09355834	-0.173602198	-0.307533628	-0.574694165
1.850000003	0.900000168	1.05	1.825	0.483011423	0.201369921	0.244836248	0.475476907	7.085753771	4.02244933	4.503009706	7.004809175	ENSG00000049768	1.806633704	79.46333549	-33.73166775	1.009555156	0.615185641	-0.720545969	-0.566395476	1.273335792	0.685153376	1.026149995	1.010563623	1.440730549	0.01072531	0.00695796	0.781124688	1	1	1	0.917516093	0.933522051	0.376797391	0.285816157	0.678047546	0.350389928	ENSG00000049768	FOXP3	forkhead box P3	0.462626958	-0.584962374	0.572251321	-0.475338011
4.8	3	6.4	3.6	2.569685551	1.493539297	3.54080129	1.849235712	8.966077579	6.025954602	11.56800301	7.008300736	ENSG00000049769	0.299808504	102.553208	-45.276604	2.277601131	1.568615918	-0.470003629	0.287682072	-0.105360516	0.318792031	0.477762184	0.439135534	0.659534315	2.543607458	0.540926533	0.025520018	1	1	1	0.11074151	0.462048994	0.873078121	0.051979994	0.520506669	0.530352033	ENSG00000049769	PPP1R3F	protein phosphatase 1 regulatory subunit 3F	-0.68589141	-0.5360529	0.201633861	0.35147237
7627.198972	6441.799553	6992.39995	10713.60517	6114.645225	5164.070692	5605.697722	8589.654053	9513.906696	8035.672621	8722.135848	13362.74256	ENSG00000049860	0.063442538	379.1158626	-183.5579313	12.8616995	8.93947595	-0.168912736	-0.086896833	0.595603344	0.112772408	0.159524774	0.159495888	0.225590485	1.308466548	3.499299036	6.970640693	1	1	1	0.252672483	0.06139481	0.008285782	0.103891815	0.199776752	0.038579614	ENSG00000049860	HEXB	hexosaminidase subunit beta	0.615512769	-0.243654764	0.733819073	-0.12534846
18.4	12.6	44.625	8.2	10.25514667	6.909591476	25.40899908	4.378505685	33.01366726	22.97675638	78.37343842	15.35683743	ENSG00000049883	0.390418683	161.7056845	-74.85284227	3.854729905	2.912350665	-0.378653851	0.885943575	-1.315506235	0.298250495	0.427679895	0.414148626	0.606588904	11.59179728	0.812288926	4.703237368	1	1	1	0.000662434	0.367444393	0.030105858	0.000512771	0.474349372	0.080050053	ENSG00000049883	PTCD2	pentatricopeptide repeat domain 2	-2.310118793	-0.512450001	-0.563900885	1.233767906
1082.089969	1078.477857	2289.954786	1307.826128	751.3945173	750.9836182	1548.903191	910.1994512	1558.327449	1548.788096	3385.552405	1879.158661	ENSG00000050130	0.138490959	320.4847666	-154.2423833	10.33000063	6.986649607	-0.003343673	0.749637746	-0.556822086	0.186081005	0.236837358	0.268271165	0.342275689	2.349849084	5.240156818	2.646554241	1	1	1	0.125295137	0.022071284	0.103774619	0.057908121	0.121393589	0.16591046	ENSG00000050130	JKAMP	JNK1/MAPK8 associated membrane protein	-0.807675532	-0.004819439	0.277939804	1.080795898
0.500000002	0.125	0.3	2.425000225	0.050749194	0.00542419	0.024586006	0.32705958	4.926186682	2.880614435	3.66061892	17.98028997	ENSG00000050165	4.811739658	65.42449505	-26.71224752	0.585940001	-0.693147176	-1.386294366	-0.510825627	3.476098786	1.16720019	1.981092608	1.729559165	2.568768459	0.29181052	0.69362927	1.83119376	1	1	1	0.589062636	0.404932668	0.17598661	0.204830308	0.492107955	0.225439799	ENSG00000050165	DKK3	dickkopf WNT signaling pathway inhibitor 3	1.397592459	-0.415037501	1.606179081	-0.206450879
77.13009072	68.30718995	163.3989625	140.9424528	41.12106098	36.0596469	86.88978351	75.45658218	144.6716294	129.3931749	307.2768725	263.2609965	ENSG00000050344	0.311865104	232.809931	-110.4049655	6.618426997	4.345493486	-0.121478455	0.750701347	-0.026364707	0.320904624	0.362875357	0.454752038	0.510714369	0.278656584	3.827909372	0.002664954	1	1	1	0.597583094	0.050405768	0.958828939	0.207171393	0.181890594	0.553380437	ENSG00000050344	NFE2L3	NFE2 like bZIP transcription factor 3	-0.211895052	-0.172873264	1.034229211	1.073251
115.7807964	118.873956	79.7395394	150.1823159	84.9221108	86.94010966	57.9329246	110.4932412	157.8527982	162.5373773	109.7544132	204.1276711	ENSG00000050393	0.093069196	215.7309206	-101.8654603	6.767184101	4.751698717	0.026365021	-0.372933152	0.606719409	0.158145012	0.202603163	0.225966904	0.288852042	5.179175391	0.14258046	4.411892196	1	1	1	0.02285917	0.705729044	0.035689233	0.012937175	0.614547095	0.088218466	ENSG00000050393	MCUR1	mitochondrial calcium uniporter regulator 1	0.904942133	0.037715195	0.334771144	-0.532455793
23.4	28.2	44.8	47.6	15.29022771	18.54903671	29.83052276	31.7343223	35.81110828	42.8723072	67.28142233	71.39777489	ENSG00000050405	0.192934787	176.563083	-82.28154151	5.002668005	3.152736022	0.186585956	0.649472117	-0.125961334	0.217103117	0.304651653	0.30030781	0.422672376	0.329108072	7.68628881	0.088811002	1	1	1	0.56618476	0.005564193	0.765694197	0.198693659	0.060634088	0.497990531	ENSG00000050405	LIMA1	LIM domain and actin binding 1	0.085608715	0.259087221	0.734987945	0.908466451
360.9308587	128.0925664	394.1011316	179.8604382	288.8629057	101.6018065	314.9375446	143.1606733	450.9789322	161.4902937	493.1635005	225.9683229	ENSG00000050426	0.043350935	235.2180017	-111.6090008	7.876243305	5.888686413	-1.035933235	0.087921143	0.251506887	0.113639904	0.13974404	0.161087111	0.197036397	85.36716314	2.566611738	1.629321728	1	1	1	2.48E-20	0.109141273	0.201796889	1.17E-19	0.269689854	0.24397415	ENSG00000050426	LETMD1	LETM1 domain containing 1	-1.127345114	-1.487308191	0.486470937	0.126507859
157.4620899	142.5965957	161.486315	173.4582743	121.9347622	110.3364828	124.955204	134.4307464	203.3407807	184.2889006	208.6974298	223.8161561	ENSG00000050438	0.05215698	216.9364715	-102.4682357	7.290705409	5.05918473	-0.099165095	0.025235672	0.17068177	0.130458451	0.153743856	0.18436738	0.21696314	0.015433053	0.551047142	0.618874173	1	1	1	0.901133298	0.457890148	0.431465958	0.28225972	0.518011313	0.376354372	ENSG00000050438	SLC4A8	solute carrier family 4 member 8	0.102563809	-0.142116187	0.280860477	0.036180481
7.306956123	22.57797014	4.161314467	26.59692344	2.783172741	8.312230359	1.362330598	11.27949538	19.18372044	61.3270703	12.71096613	62.7152468	ENSG00000050628	0.9041823	152.1855748	-70.09278738	3.271748005	1.988826788	1.12814787	-0.562995786	0.726816677	0.492466958	0.636209209	0.679460293	0.981721662	9.844942557	0.177625828	0.548116681	1	1	1	0.001702993	0.673421556	0.45908824	0.001220221	0.603388593	0.388686561	ENSG00000050628	PTGER3	prostaglandin E receptor 3	2.418697003	1.505047681	0.227067921	-0.686581401
49.00000167	3777.802648	8.224994311	2861.600402	15.64079086	1212.974662	2.535254663	918.0209412	153.5088721	11765.94475	26.68391954	8920.010962	ENSG00000050730	1.682837989	276.4962856	-132.2481428	7.236422226	3.891820332	4.345077477	-1.784642727	1.506881246	0.582621445	0.821069049	0.836373144	1.170273606	75.4308947	3.007619001	1.657995072	1	1	1	3.78E-18	0.082873943	0.197874243	1.50E-17	0.233138485	0.240822003	ENSG00000050730	TNIP3	TNFAIP3 interacting protein 3	8.277562558	6.239857221	-0.40060288	-2.438308217
88.6	39.4	149.2	45	64.10234002	28.04462014	108.5405872	32.14578475	122.4598041	55.35321899	205.0904696	62.99426241	ENSG00000050748	0.125050192	192.0068474	-90.00342371	6.073285171	4.484131858	-0.810366041	0.52115583	-0.388259157	0.165128055	0.239485591	0.231554942	0.336389869	35.86282852	4.030019075	1.332163707	1	1	1	2.12E-09	0.044697436	0.248420657	3.54E-09	0.171592061	0.276167811	ENSG00000050748	MAPK9	mitogen-activated protein kinase 9	-1.707179047	-1.149143439	0.187278568	0.745314175
6.8	4.8	3.025	18.4	3.813504192	2.587991398	1.517906928	11.01477412	12.12533084	8.902657101	6.028449328	30.73689903	ENSG00000050767	0.288328557	119.7696159	-53.88480794	2.754735612	1.916922612	-0.348306694	-0.810011521	2.153746267	0.295088832	0.431751905	0.459193733	0.615407606	5.352045058	1.619930489	12.24794863	1	1	1	0.02069798	0.20310148	0.00046577	0.011829598	0.363429231	0.008092126	ENSG00000050767	COL23A1	collagen type XXIII alpha 1 chain	2.268995964	-0.427421224	1.741931847	-0.954485341
0.125	0.700000016	1.075	0.475	0.003940393	0.05059812	0.083664794	0.031155626	3.965340125	9.684154644	13.81256019	7.241870182	ENSG00000050820	7.55465619	69.04695923	-28.52347961	0.506691876	-2.079441542	1.722766621	2.151762203	-2.539527757	1.763792436	2.215314996	2.19270621	2.921750427	0.033107351	0.247853765	0.755474301	1	1	1	0.855618625	0.618590378	0.38474855	0.271898563	0.58576633	0.354831087	ENSG00000050820	BCAR1	BCAR1 scaffold protein, Cas family member	-0.492396382	0.595609758	-0.204819805	0.883186335
278.1088745	304.9276865	142.8017637	327.8711524	207.1144232	227.0131925	105.7171603	244.8357296	373.4387249	409.5836589	192.8953036	439.0678303	ENSG00000051009	0.096887283	245.5855166	-116.7927583	7.905232871	5.628012672	0.092061983	-0.666555271	0.739101319	0.150378195	0.200834569	0.212884845	0.285726808	10.27537731	3.512102593	6.691230253	1	1	1	0.001348173	0.060922093	0.009688832	0.000984279	0.199034684	0.041977686	ENSG00000051009	FHIP1B	FHF complex subunit HOOK interacting protein 1B	1.193441094	0.13236268	0.104331788	-0.956746626
15798.76829	7081.171689	17555.68649	10098.82268	12946.81276	5808.062219	14388.67684	8282.412603	19278.95954	8633.34286	21419.76859	12313.58837	ENSG00000051108	0.031786258	383.8800634	-185.9400317	13.516662	9.667687259	-0.802492594	0.105445934	0.24953353	0.101572623	0.113716108	0.143272936	0.160390067	70.87482631	3.778958591	2.420487705	1	1	1	3.81E-17	0.051900954	0.119757641	1.39E-16	0.18456753	0.179022971	ENSG00000051108	HERPUD1	homocysteine inducible ER protein with ubiquitin like domain 1	-0.797690624	-1.157639677	0.51206624	0.152117187
150.3908984	269.199477	98.69312578	393.9165171	102.6158686	184.2864847	61.41130606	268.957013	220.4086234	393.2375103	158.6081408	576.9331712	ENSG00000051128	0.182841678	248.337267	-118.1686335	7.472653824	5.013237894	0.582214761	-0.421222598	0.801908944	0.195023117	0.274374372	0.307239729	0.402664732	21.95360165	0.016695216	3.966093314	1	1	1	2.79E-06	0.897191507	0.046425364	3.11E-06	0.669019637	0.103542682	ENSG00000051128	HOMER3	homer scaffold protein 3	1.985981775	0.835746409	0.547522826	-0.60271254
7.2	8.4	26.6	13	3.556886497	4.195148272	13.91883507	6.648284178	14.57454435	16.81942936	50.834714	25.42009268	ENSG00000051180	0.50836924	150.3827363	-69.19136813	3.320856148	1.974081026	0.15415068	1.30683019	-0.870112538	0.359793593	0.504910504	0.488511857	0.693675148	0.785444644	6.369240315	1.57339796	1	1	1	0.375481129	0.011611529	0.209714233	0.14401388	0.087445202	0.249963834	ENSG00000051180	RAD51	RAD51 recombinase	-0.97924144	0.197036847	0.574694165	1.750972452
6.634812697	3.518826104	4.619671652	6.96622476	2.708104713	1.325217279	1.672823397	2.541033121	16.25518368	9.343476985	12.7576923	19.09785709	ENSG00000051341	0.708795529	124.9257411	-56.46287056	2.405826405	1.892330438	-0.634202997	-0.362006806	1.044952802	0.457184396	0.619795161	0.682813701	0.855890858	0.042064632	0.091180779	1.490584409	1	1	1	0.837496622	0.762681372	0.222125808	0.2677367	0.630688707	0.258736223	ENSG00000051341	POLQ	DNA polymerase theta	0.503410346	-0.756644725	0.817948145	-0.442106925
516.6	1472.8	463.2	1590.6	413.2735528	1180.787132	370.4122801	1275.343525	645.7600739	1837.028691	579.2309044	1983.785788	ENSG00000051382	0.062879398	279.5795935	-133.7897968	9.721714416	6.247268881	1.047651749	-0.109109954	0.186055907	0.11385671	0.16023609	0.16115732	0.226686012	101.2765151	0.017685772	0.673654911	1	1	1	8.00E-24	0.89420298	0.411780234	4.90E-23	0.668516108	0.368234626	ENSG00000051382	PIK3CB	phosphatidylinositol-4,5-bisphosphate 3-kinase catalytic subunit beta	1.777659376	1.509631236	0.110937045	-0.157091095
553.312202	384.6636353	194.4141001	517.9754685	361.3160532	250.7731214	124.3900313	336.8823175	847.3312774	590.0397599	303.8574871	796.4163508	ENSG00000051523	0.175514141	272.5247453	-130.2623726	8.498580018	6.315922403	-0.363553125	-1.045931982	1.343490587	0.217433334	0.268279971	0.314210087	0.38252624	2.445452923	2.130003389	12.33521698	1	1	1	0.11786586	0.144440437	0.000444492	0.054879438	0.30922359	0.007869632	ENSG00000051523	CYBA	cytochrome b-245 alpha chain	1.409131776	-0.523355647	0.428323226	-1.504164197
47.08553758	18.39628926	51.35345146	15.28039922	30.09944194	11.5162716	32.93638726	9.513808987	73.65744034	29.38654715	80.06879918	24.54228382	ENSG00000051596	0.207698495	175.3016965	-81.65084825	4.713492943	3.851965896	-0.939816923	0.086766253	-0.272344316	0.228295543	0.31398366	0.311972962	0.446490457	23.0120372	0.027456769	0.372059388	1	1	1	1.61E-06	0.868392384	0.541883859	1.86E-06	0.662102975	0.421819606	ENSG00000051596	THOC3	THO complex subunit 3	-1.685148574	-1.309822374	-0.252644597	0.122681604
204.8804299	103.0729456	397.8674441	106.191922	151.9808467	75.96239033	289.2795758	78.26220817	276.1926354	139.8591074	547.2163135	144.0890125	ENSG00000051620	0.101003301	227.4050782	-107.7025391	7.386210672	5.32242654	-0.686989594	0.663692354	-0.633881259	0.152383692	0.208314311	0.222002821	0.298659357	44.94560564	4.447981798	4.50467612	1	1	1	2.03E-11	0.034942519	0.033802297	4.23E-11	0.152444283	0.085578379	ENSG00000051620	HEBP2	heme binding protein 2	-1.895713186	-0.984211621	0.042601109	0.954102674
280.1849556	67.6155782	352.1364831	80.52747201	193.8625059	46.21375881	241.9703513	54.3716346	404.9447777	98.92868559	512.4599028	119.2657494	ENSG00000051825	0.147674449	232.4644222	-110.2322111	7.169411471	5.635449941	-1.421611538	0.228568896	-0.053808905	0.187908554	0.251903392	0.268279976	0.355918817	66.00560628	0.959492151	0.022856326	1	1	1	4.50E-16	0.327314863	0.879831292	1.49E-15	0.452304244	0.53238538	ENSG00000051825	MPHOSPH9	M-phase phosphoprotein 9	-2.11486769	-2.034911345	0.248750124	0.328706469
50.8	83.8	71.2	120.4	34.03837801	56.57302176	47.96792779	81.57161702	75.81559849	124.1305446	105.6839483	177.7108329	ENSG00000052126	0.18898786	203.1106531	-95.55532657	6.198638411	3.927896355	0.500536653	0.337596464	0.024790062	0.204289644	0.286213111	0.28695007	0.402469857	6.501369165	3.029258786	0.003793923	1	1	1	0.010779145	0.081775366	0.950885496	0.006535363	0.231831849	0.55085888	ENSG00000052126	PLEKHA5	pleckstrin homology domain containing A5	0.749697679	0.711112167	0.517632252	0.479046739
13.40000002	8.4	5.4	10.2	7.646956011	4.653625097	2.869836671	5.72950837	23.48123884	15.1623731	10.16085699	18.15862606	ENSG00000052344	0.334918126	132.2975608	-60.14878038	3.089729286	2.595254708	-0.467023003	-0.908855755	1.103011769	0.286197473	0.4155744	0.431195679	0.602755608	0.036230793	1.306441317	3.34871181	1	1	1	0.849039669	0.253039986	0.067257628	0.270345405	0.399988098	0.129050885	ENSG00000052344	PRSS8	serine protease 8	0.807354922	-0.615336152	0.25276607	-1.169925003
306.6378131	212.4726521	470.0756276	225.0676965	221.1990758	153.2577657	336.6972209	161.9718785	425.0774923	294.5666584	656.2902274	312.7423628	ENSG00000052723	0.103299332	249.3929782	-118.6964891	8.13208039	5.725667289	-0.366854005	0.427226302	-0.369638356	0.166634795	0.208004045	0.236710278	0.293882486	13.94667341	1.705799702	1.582000625	1	1	1	0.00018807	0.191531246	0.208472755	0.000159104	0.353432005	0.249223522	ENSG00000052723	SIKE1	suppressor of IKBKE 1	-1.059203837	-0.527181583	0.082703597	0.61472585
4454.996874	244.3998568	1844.201894	313.4001365	2812.562096	153.7917074	1163.951295	197.3584735	7056.5543	388.3908374	2922.012837	497.6712872	ENSG00000052749	0.275168079	308.0314963	-148.0157482	9.632215781	8.401781638	-2.902975997	-0.881979753	1.130654877	0.234658425	0.333040668	0.33194872	0.470863822	98.55623609	1.848096604	5.765931445	1	1	1	3.16E-23	0.174004933	0.016339821	1.85E-22	0.336596143	0.056623525	ENSG00000052749	RRP12	ribosomal RNA processing 12 homolog	-2.55310493	-4.182541908	0.357467436	-1.271969542
2277.199983	5983.998861	888.9999224	6193.598372	1705.970156	4484.521367	665.3858928	4641.641401	3039.701338	7984.852661	1187.763177	8264.460237	ENSG00000052795	0.10813378	329.5250925	-158.7625462	11.50045997	7.73070189	0.96614244	-0.940604742	0.975031929	0.147353396	0.208259364	0.208718158	0.294752607	97.18318312	9.393993169	10.94264637	1	1	1	6.32E-23	0.002176975	0.000939758	3.58E-22	0.038166408	0.011864905	ENSG00000052795	FNIP2	folliculin interacting protein 2	2.799133633	1.393456578	0.049659775	-1.356017279
293.6000001	219	328.2	224	200.9147518	149.6889884	224.6734583	153.1222691	429.0424634	320.4043298	479.4301953	327.6858442	ENSG00000052802	0.183883262	255.3235919	-121.661796	7.90303382	5.682218297	-0.293146567	0.111404882	-0.08883056	0.193539592	0.274130278	0.273575519	0.387560575	3.034996665	0.12005424	0.052534622	1	1	1	0.081486717	0.728975669	0.818710112	0.039955821	0.621071355	0.514126652	ENSG00000052802	MSMO1	methylsterol monooxygenase 1	-0.549039334	-0.421253907	0.032421478	0.160206905
2034.661593	975.7709319	1764.220437	1112.637039	1620.156006	776.385431	1391.874396	885.154321	2555.215538	1226.361126	2236.174299	1398.582315	ENSG00000052841	0.04499865	315.7872019	-151.8936009	10.4105051	7.618084791	-0.734856933	-0.142620598	0.273880927	0.116228096	0.135635612	0.167326578	0.195848909	37.92413041	0.000484624	1.955605576	1	1	1	7.35E-10	0.982436646	0.161984075	1.30E-09	0.68924352	0.214727182	ENSG00000052841	TTC17	tetratricopeptide repeat domain 17	-0.664569256	-1.059405577	0.189186927	-0.205649393
0.475	3.225000001	0.475	2.05	0.093686151	1.051483927	0.093686113	0.629871067	2.408306865	9.891378022	2.408307824	6.672000387	ENSG00000053108	1.324706704	74.6227043	-31.31135215	1.024755465	-0.744440475	1.915373426	4.89E-16	-0.453093157	0.828247158	1.006453885	1.17131822	1.435772845	5.56152787	0.198173028	0.099587203	1	1	1	0.018359385	0.656199584	0.75232557	0.010618708	0.597826552	0.494603912	ENSG00000053108	FSTL4	follistatin like 4	1.048094288	1.518236387	-0.470142099	1.11E-16
1247.6	289.2	1121	606.6	983.9385022	227.1119779	883.9636676	477.7501316	1581.913663	368.2616864	1421.598021	770.2008554	ENSG00000053254	0.07256133	276.7821724	-132.3910862	9.410848794	7.128976985	-1.461858494	-0.107000562	0.847751667	0.121129381	0.172847024	0.171354969	0.24373755	72.20189384	6.555131536	12.09741058	1	1	1	1.94E-17	0.010458211	0.000504919	7.28E-17	0.083457593	0.00833647	ENSG00000053254	FOXN3	forkhead box N3	-0.884878901	-2.105191946	1.06607435	-0.154238695
1.625	1.05	2.45000023	0.875	0.4343883	0.255314664	0.696665642	0.202217049	6.078950564	4.318200858	8.616042999	3.786154554	ENSG00000053328	1.6500925	79.79694862	-33.89847431	1.01715531	0.485507816	-0.436717652	0.410580303	-0.59290186	0.673124623	0.98670783	0.92991924	1.394215736	1.107682562	0.044902264	0.18084465	1	1	1	0.292586263	0.832183847	0.670648365	0.117215074	0.653032254	0.469540312	ENSG00000053328	METTL24	methyltransferase like 24	-0.879705863	-0.356693513	-0.128733314	0.394279035
442.1953414	61.1656742	249.3922251	79.73277044	320.119776	43.56806994	170.0744885	57.01224823	610.8236185	85.87113694	365.70142	111.5078756	ENSG00000053371	0.12414616	231.8413054	-109.9206527	7.159457188	6.091751733	-1.97816558	-0.572724875	0.837819395	0.164824749	0.231222003	0.254314208	0.339263547	87.96278518	0.541825162	6.098547695	1	1	1	6.67E-21	0.461677303	0.013529303	3.28E-20	0.520375528	0.050724647	ENSG00000053371	AKR7A2	aldo-keto reductase family 7 member A2	-1.632963461	-2.833752619	0.377036208	-0.823752951
127.2	177.6	128.6	102.4	89.34826614	125.0544991	90.33998348	71.77975994	181.0873417	252.2241121	183.0635712	146.0824055	ENSG00000053372	0.154524003	229.7867758	-108.8933879	6.898597394	4.845760651	0.33377318	0.010946161	-0.561593279	0.180213681	0.253983349	0.254827363	0.360312666	0.09228992	2.24533565	2.429320109	1	1	1	0.761285934	0.134017825	0.119084538	0.249270074	0.298565749	0.178380266	ENSG00000053372	MRTO4	MRT4 homolog, ribosome maturation factor	-0.325829533	0.478335819	-0.788495895	0.015669456
1.45	2.450000002	0.675	3.650000023	0.379442795	0.696785381	0.143123275	1.082260324	5.541019697	8.614560771	3.183444488	12.30988503	ENSG00000053438	1.64953083	87.03452395	-37.51726197	1.210451251	0.371563556	0.524524469	-0.764606145	1.163245293	0.683987239	0.937751956	1.045964757	1.374876265	2.414867941	0.018108869	0.715839038	1	1	1	0.120188105	0.892952495	0.397512181	0.055831704	0.668427363	0.360963118	ENSG00000053438	NNAT	neuronatin	1.473069628	0.493814613	0.430634361	-0.548620654
508	423.6	500.2	697	438.2417334	365.0600729	431.4782501	602.1273565	588.8622199	491.5272125	579.8670963	806.8210069	ENSG00000053501	0.026429406	248.6435634	-118.3217817	9.012674057	6.230481448	-0.181691834	-0.015473429	0.513469226	0.075362646	0.10694612	0.106607528	0.150651308	1.046839221	10.29163299	11.61670673	1	1	1	0.306236167	0.001336348	0.00065362	0.121903781	0.030145398	0.009629884	ENSG00000053501	USE1	unconventional SNARE in the ER 1	0.477840622	-0.261561285	0.717122665	-0.022279242
74	65.4	30.80000001	87	47.36077471	41.79278786	19.39886625	55.77788989	115.6231086	102.3420599	48.90182696	135.6989304	ENSG00000053524	0.245700136	197.6891587	-92.84457935	5.795459304	4.304065093	-0.123542835	-0.876550403	1.161936263	0.227689156	0.322552063	0.327834626	0.459468577	3.821941073	1.539687365	6.395183077	1	1	1	0.050585604	0.214664346	0.011443043	0.026297821	0.37229126	0.045860184	ENSG00000053524	MCF2L2	MCF.2 cell line derived transforming sequence-like 2	1.468476758	-0.175707354	0.406320282	-1.237863829
33.8	11	23.625	7.2	21.90051247	6.771244136	15.13813993	4.272777314	52.16498936	17.86968503	36.86982866	12.13262386	ENSG00000053702	0.215511579	150.9903321	-69.49516607	3.883999547	3.520460802	-1.12256553	-0.358155329	-0.065658918	0.221403452	0.332119911	0.317155256	0.482443425	22.93630221	2.615793809	0.018522289	1	1	1	1.67E-06	0.105804567	0.891744902	1.93E-06	0.265462686	0.536200623	ENSG00000053702	NRIP2	nuclear receptor interacting protein 2	-1.58642791	-1.5360529	-0.549338591	-0.498963581
4.425	8.8	1.25	1.8	2.19836417	4.664047792	0.476431492	0.760368797	8.906906902	16.60360345	3.279590089	4.261090163	ENSG00000053747	0.410959762	97.09005968	-42.54502984	1.924686497	1.487270278	0.687481443	-1.264126727	-0.322838329	0.356916711	0.481983969	0.607932156	0.817192424	2.183742984	12.61268435	0.156070751	1	1	1	0.139474894	0.000383138	0.692800152	0.063405817	0.015646549	0.477368138	ENSG00000053747	LAMA3	laminin subunit alpha 3	0.315501826	0.853158612	-1.807354922	-1.269698136
352.3350598	711.478954	737.9874116	1109.855421	237.8306191	482.574894	481.0234679	752.5604689	521.9680915	1048.961121	1132.222139	1636.784161	ENSG00000053770	0.15306805	295.8434852	-141.9217426	9.29380193	5.864582597	0.70276324	0.73934417	-0.294704973	0.200522378	0.250011846	0.290786007	0.364971297	9.365422317	7.103863567	0.652014877	1	1	1	0.00221117	0.007691798	0.419393228	0.001545166	0.071042626	0.37114827	ENSG00000053770	AP5M1	adaptor related protein complex 5 subunit mu 1	0.588049367	1.011810491	0.640751757	1.06451288
499.2156691	443.4166562	613.0093295	480.0773782	377.2421453	335.7100867	460.2178107	363.600513	660.6268343	585.6789496	816.5273689	633.8667873	ENSG00000053900	0.068689577	276.5814088	-132.2907044	8.925992588	6.213038205	-0.118528344	0.20534195	-0.125904516	0.142934147	0.170329709	0.202557265	0.241331951	2.166114183	0.768311548	0.272177969	1	1	1	0.141082332	0.380739896	0.6018745	0.064030057	0.479627786	0.445185006	ENSG00000053900	ANAPC4	anaphase promoting complex subunit 4	-0.351991616	-0.170637362	0.114356073	0.295710327
339.0578077	39.08403677	147.5876437	50.29943709	211.199866	23.68194647	86.03954983	30.8498826	544.3194599	64.50322537	253.1639533	82.01111829	ENSG00000053918	0.235522613	226.0516244	-107.0258122	6.497117489	5.826170617	-2.1604565	-0.831748423	1.084028192	0.241513112	0.322193012	0.366765359	0.473034604	51.71349912	0.97452313	5.251644633	1	1	1	6.42E-13	0.323554708	0.021926038	1.56E-12	0.45000369	0.067092065	ENSG00000053918	KCNQ1	potassium voltage-gated channel subfamily Q member 1	-1.534299249	-3.084680305	0.355915189	-1.194465868
1807.199425	2605.000134	2439.0007	3192.400623	1364.901272	1967.871801	1842.41146	2411.836904	2392.824908	3448.408425	3228.770849	4225.584955	ENSG00000054116	0.102010231	344.8352962	-166.4176481	11.1459054	7.499533647	0.365654359	0.299810038	-0.096469585	0.143212383	0.20245284	0.20246091	0.286235209	4.917901622	3.089095918	0.113588591	1	1	1	0.026579781	0.078818589	0.73609499	0.014822067	0.227961488	0.490201902	ENSG00000054116	TRAPPC3	trafficking protein particle complex subunit 3	0.388211994	0.527283358	0.293256397	0.432327762
3992.999499	6105.797205	6609.603738	6568.204958	3062.769985	4683.674012	5070.235602	5038.331848	5205.759842	7959.72551	8616.337583	8562.619072	ENSG00000054118	0.09135938	358.3434762	-173.1717381	12.43748437	8.292297982	0.424695979	0.503981001	-0.430979105	0.135317843	0.191331067	0.191325339	0.270565223	2.390837472	4.546966337	2.537280498	1	1	1	0.12204823	0.032977125	0.111186142	0.056588044	0.147453899	0.172227249	ENSG00000054118	THRAP3	thyroid hormone receptor associated protein 3	-0.009063259	0.612581785	0.105302841	0.726947885
1363.2	452.2	1759.8	517.2	1065.153235	352.5229165	1375.392622	403.3682028	1744.644975	580.0611264	2251.645088	663.1554945	ENSG00000054148	0.078491197	284.7358728	-136.3679364	9.710152373	7.217590156	-1.103465596	0.255365289	-0.121060202	0.125875615	0.178844073	0.177922947	0.252749322	84.84920152	2.390291881	0.229415519	1	1	1	3.22E-20	0.122090831	0.631957552	1.50E-19	0.284396922	0.456334944	ENSG00000054148	PHPT1	phosphohistidine phosphatase 1	-1.76465013	-1.589835401	0.193361154	0.368175883
168	24.2	226.4	28	126.2570363	17.4014322	170.4993786	20.26717753	223.5439768	33.65470113	300.628427	38.68323544	ENSG00000054219	0.10024395	194.9339089	-91.46695447	6.10464388	5.123963979	-1.937611346	0.298339367	-0.15248749	0.145736826	0.222603752	0.20535655	0.312531798	166.3033877	2.255792798	0.238056481	1	1	1	4.75E-38	0.133115268	0.625613364	6.79E-37	0.29748244	0.454115912	ENSG00000054219	LY75	lymphocyte antigen 75	-2.971107449	-2.745527608	0.202629167	0.428209008
3405.200568	3538.400859	4029.400966	4711.601644	2615.570547	2717.861851	3095.149278	3619.370752	4433.216653	4606.665581	5245.650753	6133.43909	ENSG00000054267	0.090319358	336.7296717	-162.3648358	11.90738099	8.133059121	0.038371049	0.168313879	0.118039132	0.13460285	0.190351377	0.190337574	0.269152268	0.523778361	2.853079184	0.19233394	1	1	1	0.469234376	0.091199112	0.660981158	0.172015755	0.245790476	0.466536922	ENSG00000054267	ARID4B	AT-rich interaction domain 4B	0.225600363	0.055341777	0.41301857	0.242759985
41.60000001	47.60000002	45.6	47.20000059	30.97605847	35.58490457	34.04837203	35.27758236	55.86766317	63.67194261	61.07076128	63.15172148	ENSG00000054277	0.089140105	169.4007645	-78.70038225	5.487880773	3.728100167	0.134732594	0.091807549	-0.100246406	0.150451821	0.211342111	0.211777683	0.298236272	0.320293498	0.076561189	0.112983935	1	1	1	0.571431317	0.782012832	0.736772211	0.200140877	0.637190505	0.490201902	ENSG00000054277	OPN3	opsin 3	0.048703209	0.190102884	-0.01192315	0.129476524
1223.400077	1145.400058	1691.599669	1740.200216	970.2251043	908.2815427	1342.032233	1380.62824	1542.639683	1444.421396	2132.221097	2193.419418	ENSG00000054282	0.069154687	292.4892476	-140.2446238	10.46102808	7.109389209	-0.065879959	0.3240407	0.094205501	0.118296479	0.167329407	0.167162664	0.236420196	0.024997437	9.857268218	0.15877546	1	1	1	0.874373447	0.001691621	0.690286432	0.275985269	0.033302362	0.476682607	ENSG00000054282	SDCCAG8	SHH signaling and ciliogenesis regulator SDCCAG8	0.040841315	-0.094964452	0.602971516	0.467165749
1.225	3.825	1.075	14.6	0.44779603	1.778509935	0.376582423	7.531320489	3.351135115	8.226338639	3.06871731	28.30313758	ENSG00000054356	0.501814945	98.98529693	-43.49264846	1.907341687	0.202940844	1.138617623	-0.130620182	1.470083244	0.513448104	0.645197693	0.741646686	0.903743987	17.46162026	4.111948223	2.646019333	1	1	1	2.93E-05	0.042581284	0.103809552	2.83E-05	0.1671544	0.165935478	ENSG00000054356	PTPRN	protein tyrosine phosphatase receptor type N	2.910362788	1.116723606	1.692945182	-0.100694
63.63167518	9.768969138	24.56038609	15.1488619	36.52070892	5.236910323	13.14521786	8.367930437	110.8683321	18.22310334	45.88836574	27.42470417	ENSG00000054392	0.292104088	169.4113393	-78.70566964	4.372975379	4.153111384	-1.873900436	-0.95197656	1.39069102	0.28328159	0.381152882	0.424595011	0.546733113	19.60564941	0.696152433	6.470093319	1	1	1	9.52E-06	0.404079561	0.010970477	9.92E-06	0.491692725	0.044658024	ENSG00000054392	HHAT	hedgehog acyltransferase	-0.662477135	-2.585361231	0.584552339	-1.338331757
916.8805881	755.5792308	856.6133928	1089.825523	692.7513537	571.7202678	645.588679	825.2163466	1213.52345	998.5652181	1136.616128	1439.282771	ENSG00000054523	0.0962647	289.422509	-138.7112545	9.755496669	6.820977244	-0.193492595	-0.067990544	0.434278787	0.143013319	0.197734652	0.199907661	0.279381406	0.028287337	1.09358107	2.41625204	1	1	1	0.866435068	0.295679119	0.120081927	0.274189129	0.431469577	0.179258595	ENSG00000054523	KIF1B	kinesin family member 1B	0.347021021	-0.278815305	0.527857283	-0.097979042
4.8	2.650000001	5.800000003	1.05	2.020899776	1.038136497	2.481556069	0.332827729	11.40086227	6.764524728	13.55601046	3.312524485	ENSG00000054598	0.765676567	101.001777	-44.50088851	1.789822068	1.568615918	-0.594056278	0.189242	-1.115011476	0.441363812	0.650699064	0.618401246	0.97705631	5.02955325	0.289086497	1.302325327	1	1	1	0.024918325	0.59080652	0.253788912	0.013983043	0.575164601	0.279642731	ENSG00000054598	FOXC1	forkhead box C1	-1.729910837	-0.668156436	-0.832272555	0.229481847
755.5751234	317.0859128	455.5197979	536.7915441	558.9993501	234.4951104	328.2871532	398.2985376	1021.278052	428.765768	632.0633758	723.4401701	ENSG00000054611	0.110206249	276.4999054	-132.2499527	8.845617805	6.627479212	-0.868306457	-0.506040032	1.03247711	0.153740256	0.212400186	0.219952669	0.307740367	6.054774743	0.012285224	11.25620332	1	1	1	0.013868744	0.911744232	0.000793574	0.008243598	0.672248242	0.010753251	ENSG00000054611	TBC1D22A	TBC1 domain family member 22A	0.236369644	-1.250066861	0.757630591	-0.728805914
32.71324427	29.54270026	48.59922689	50.39518078	15.01892428	13.5955933	19.76168859	22.45855792	71.25386154	64.19514905	119.5183723	113.0826946	ENSG00000054654	0.522345366	200.6747262	-94.33736309	5.1152709	3.48778002	-0.101943337	0.395827604	0.138231264	0.397178059	0.490866153	0.59886761	0.682706049	0.008104058	0.982786157	0.040996337	1	1	1	0.9282693	0.321511916	0.839544992	0.288285328	0.44860779	0.521234512	ENSG00000054654	SYNE2	spectrin repeat containing nuclear envelope protein 2	0.051315454	-0.142487851	0.750805472	0.557002167
6.625000003	3.825	4.025	2.4	3.089627529	1.690467932	1.789804932	0.988950202	14.20579815	8.654778201	9.051614904	5.824357981	ENSG00000054690	0.606376266	108.9164282	-48.45821411	2.03815953	1.890850372	-0.549291905	-0.498325461	0.032235731	0.389183587	0.570111056	0.56782781	0.837018161	1.638651859	1.343144951	0.001483219	1	1	1	0.200510539	0.24648011	0.969278999	0.085903186	0.39499447	0.556193238	ENSG00000054690	PLEKHH1	pleckstrin homology, MyTH4 and FERM domain containing H1	-0.56358885	-0.660208396	-0.504994196	-0.601613742
23.4	6.825	12.625	5.025	10.65824428	2.959519557	5.65000623	2.127756336	51.37431509	15.7392523	28.21069898	11.86725405	ENSG00000054793	0.762177483	145.9722199	-66.98610997	2.970095172	3.152736022	-1.232143681	-0.617057047	0.31089016	0.401225673	0.585423616	0.573810242	0.838589465	6.64649676	1.269626703	0.137440634	1	1	1	0.009935098	0.259836722	0.710838743	0.006071269	0.406253807	0.48335545	ENSG00000054793	ATP9A	ATPase phospholipid transporting 9A (putative)	-1.177223083	-1.640718491	-0.377129511	-0.840624918
501.6486966	182.5825676	362.0532155	271.0679905	369.7648775	133.9181657	255.5054262	199.3971587	680.5714391	248.9310829	513.0322779	368.5000126	ENSG00000054965	0.112694449	253.8827742	-120.9413871	8.193512598	6.217900067	-1.010697571	-0.326108862	0.721276043	0.155628944	0.215925891	0.23472502	0.318045214	18.42897186	0.109326694	5.143103744	1	1	1	1.76E-05	0.740911991	0.023338887	1.77E-05	0.624437192	0.069155385	ENSG00000054965	FAM168A	family with sequence similarity 168 member A	-0.416213801	-1.453121374	0.567538158	-0.469369416
1266.6	397.4	611.6	595.6	859.1703772	269.1069893	414.5166503	403.6548729	1867.23798	586.8549174	902.387298	878.8184754	ENSG00000054967	0.195281721	292.7528957	-140.3764479	9.211017832	7.144091424	-1.159148094	-0.72801295	1.132638921	0.19802254	0.280662433	0.280348768	0.396918252	8.923239846	0.674323513	8.142932253	1	1	1	0.002815646	0.411548282	0.004322932	0.001926619	0.494885385	0.026934633	ENSG00000054967	RELT	RELT TNF receptor	-0.038181389	-1.669810012	0.58254633	-1.049082293
1210.278464	351.0844672	896.4488939	476.3253244	938.4455677	271.2880849	686.045424	368.7946909	1560.851273	454.3520706	1171.381065	615.2090047	ENSG00000054983	0.068031861	284.015041	-136.0075205	9.291933335	7.098605747	-1.237578906	-0.300164462	0.605238696	0.129786169	0.167606897	0.187123896	0.24159461	61.75845527	0.001567884	6.275941554	1	1	1	3.88E-15	0.968414807	0.012238807	1.18E-14	0.685805671	0.04788864	ENSG00000054983	GALC	galactosylceramidase	-0.910856905	-1.782537081	0.439051299	-0.432628877
1351.900994	1396.472213	1753.494644	966.7360081	1020.326203	1053.840248	1312.274721	728.890236	1791.227443	1850.503095	2343.063856	1282.193756	ENSG00000055044	0.101037237	305.9150896	-146.9575448	10.32757852	7.209267024	0.032437463	0.260098991	-0.627878021	0.143566001	0.201788197	0.203586551	0.286318506	3.817577926	0.150908861	4.80896618	1	1	1	0.050717503	0.697668327	0.028312025	0.026357523	0.611292034	0.076970363	ENSG00000055044	NOP58	NOP58 ribonucleoprotein	-0.858370095	0.046763331	-0.530134148	0.374999278
2901.615103	3261.678803	1547.75146	3474.498766	2227.401059	2503.890371	1157.207714	2667.324921	3779.907608	4248.80767	2070.099042	4525.935922	ENSG00000055070	0.082998196	335.8170414	-161.9085207	11.32566456	7.973022793	0.116974519	-0.628464308	0.691672503	0.134914313	0.182675433	0.200159321	0.2651421	11.32314353	3.396654691	6.805243024	1	1	1	0.00076547	0.065328785	0.009089058	0.000584428	0.207408523	0.040479774	ENSG00000055070	SZRD1	SUZ RNA binding domain containing 1	1.166114391	0.168703689	0.091163066	-0.906247637
1830.527067	3479.732826	1466.09868	5190.915828	1328.799027	2519.841888	1058.868936	3761.654678	2521.697619	4805.277902	2029.944658	7163.232524	ENSG00000055130	0.099164062	335.7831187	-161.8915593	11.33222601	7.512359219	0.642351577	-0.221999026	0.621953651	0.163432854	0.200569447	0.232679259	0.283932523	45.37005002	0.24494548	4.798281924	1	1	1	1.63E-11	0.620656825	0.028488132	3.44E-11	0.586369276	0.077302591	ENSG00000055130	CUL1	cullin 1	1.823301081	0.926344058	0.576875915	-0.320081109
175.1687889	265.6920049	267.7789834	315.1496471	122.6212551	188.4398067	180.47221	223.6582361	250.2347949	374.6142745	397.322025	444.0672602	ENSG00000055147	0.143679899	254.2813898	-121.1406949	7.843992208	5.165750017	0.416587744	0.424411934	-0.253702099	0.181964102	0.247431751	0.255618543	0.349401748	2.575106681	2.625572105	0.527227403	1	1	1	0.108556783	0.105154598	0.467774855	0.05112018	0.264954376	0.392144874	ENSG00000055147	FAM114A2	family with sequence similarity 114 member A2	0.234187275	0.598216225	0.245433034	0.609461983
1065.905674	141.9196365	731.7401186	310.4005204	718.0377709	94.90234513	485.8370034	205.4766371	1582.30521	212.2306167	1102.105433	468.9023745	ENSG00000055163	0.153437208	276.0032434	-132.0016217	8.670563634	6.971580115	-2.016319157	-0.376154693	1.1587572	0.201560174	0.252628631	0.290324549	0.357452135	64.66293271	0.739204927	10.50870259	1	1	1	8.89E-16	0.389915687	0.001188136	2.91E-15	0.484890981	0.013303058	ENSG00000055163	CYFIP2	cytoplasmic FMR1 interacting protein 2	-1.234530252	-2.900156577	1.123567205	-0.542059119
1181.200034	1316.399571	1028.199953	1510.399991	841.7498177	938.1770016	732.6035692	1076.552333	1657.539439	1847.101162	1443.065783	2119.087073	ENSG00000055208	0.148568848	300.2838454	-144.1419227	10.26009433	7.074286179	0.108369512	-0.138721245	0.276195343	0.172858846	0.244426028	0.24451434	0.345684544	2.033175063	9.61E-06	0.638370457	1	1	1	0.153898804	0.997526777	0.424301495	0.068855459	0.691798868	0.37322714	ENSG00000055208	TAB2	TGF-beta activated kinase 1 (MAP3K7) binding protein 2	0.554362223	0.156218818	0.198192534	-0.199950871
619.4	673.8	700.8	932	502.3235049	546.5708609	568.5323813	756.5880402	763.7635035	830.6451596	863.8393452	1148.080532	ENSG00000055211	0.055516008	265.6843895	-126.8421948	9.475701043	6.428751268	0.084182063	0.123471272	0.200928212	0.106891287	0.151080236	0.151042112	0.213377886	3.003741633	4.41382053	0.886712888	1	1	1	0.083072461	0.035648915	0.346369641	0.040607837	0.154420857	0.334240132	ENSG00000055211	GINM1	glycosylated integral membrane protein 1	0.410817133	0.121261287	0.467417107	0.177861261
1028.599926	1388.599755	1051.399603	748.7998505	762.7125568	1029.980091	779.6336464	554.9745988	1387.177644	1872.084031	1417.898176	1010.318702	ENSG00000055332	0.115452036	299.2989075	-143.6494537	9.935200375	6.935953861	0.300097287	0.02192365	-0.639503072	0.152588076	0.215676188	0.215782894	0.305208525	0.015892177	3.806244187	4.390277278	1	1	1	0.899681124	0.051061827	0.036144434	0.281976354	0.183050526	0.088928709	ENSG00000055332	EIF2AK2	eukaryotic translation initiation factor 2 alpha kinase 2	-0.489105166	0.432585551	-0.890091962	0.031598755
2526.6	932.6	1233.200002	971.4	1677.534673	618.8032081	818.4678364	644.5761425	3805.410202	1405.524	1858.08431	1463.935597	ENSG00000055483	0.217910887	320.2609489	-154.1304745	10.19525913	7.834629804	-0.99665342	-0.717262107	0.758024052	0.208953707	0.295741089	0.295642831	0.418328226	8.724186618	2.62149935	3.28345928	1	1	1	0.003140161	0.105424783	0.069981282	0.002128248	0.265177969	0.131877983	ENSG00000055483	USP36	ubiquitin specific peptidase 36	-0.343954403	-1.436891705	0.058745332	-1.034191969
4637.600327	2323.800802	5518.598286	3363.600687	3248.215226	1627.212138	3865.449303	2355.67944	6621.27824	3318.590146	7878.754746	4802.77978	ENSG00000055609	0.164813478	347.3883025	-167.6941513	11.84295776	8.44195234	-0.69099294	0.173926833	0.195881078	0.181679274	0.257037927	0.256920371	0.363466101	10.65021177	2.237667938	0.290440481	1	1	1	0.001100583	0.134683974	0.589938398	0.000815826	0.299293211	0.440025383	ENSG00000055609	KMT2C	lysine methyltransferase 2C	-0.714127977	-0.99658244	0.533328189	0.250873727
0.125	22	2.25	25.2	0.009593726	11.01325662	0.927500131	12.65577107	1.628668567	43.94703736	5.458220256	50.17789878	ENSG00000055732	0.577702899	116.5402889	-52.27014447	2.535388753	-2.079441542	5.170483995	2.890371758	-2.754570217	1.309798159	1.356541922	1.385642437	1.472453596	28.8278317	0.925846436	3.499648776	1	1	1	7.91E-08	0.335944557	0.061381846	1.09E-07	0.45680201	0.12225947	ENSG00000055732	MCOLN3	mucolipin TRP cation channel 3	3.011055189	4.353636955	0.187932951	1.530514717
939.8845394	1192.530183	1750.794913	1376.850114	713.0783507	905.6994587	1310.080518	1045.949673	1238.830132	1570.198837	2339.766745	1812.43542	ENSG00000055917	0.078977985	306.8862955	-147.4431477	10.27802099	6.845757037	0.238075496	0.622068163	-0.478347053	0.140900885	0.179467087	0.202993874	0.256804634	0.002325953	5.950462564	3.469608652	1	1	1	0.961534425	0.014713425	0.062506097	0.295214085	0.099488681	0.123788804	ENSG00000055917	PUM2	pumilio RNA binding family member 2	-0.346414929	0.343145452	0.207183906	0.896744287
213.7649307	191.0670385	224.9585755	217.0725215	172.8360543	154.4481733	180.7372604	175.6753953	264.3860726	236.3680478	279.9996003	268.2246966	ENSG00000055950	0.044320075	242.7885791	-115.3942895	7.664766908	5.364876957	-0.112252603	0.05103932	0.076567825	0.108435446	0.140911407	0.154076393	0.200978852	0.547598381	0.593726759	0.145141597	1	1	1	0.459300658	0.440981612	0.703222143	0.16916353	0.51017999	0.481277199	ENSG00000055950	MRPL43	mitochondrial ribosomal protein L43	-0.051250318	-0.16114848	0.18319804	0.073299878
26	3.4	27.2	8.825000003	15.72771119	1.739542825	16.47498207	5.056330431	42.98146068	6.64542421	44.90687739	15.40259801	ENSG00000055955	0.2904115	142.4190204	-65.20951018	3.547519035	3.258096538	-2.034321106	0.045120435	0.908692736	0.256465478	0.427411091	0.362228758	0.573463496	28.81090015	2.107516918	2.510860343	1	1	1	7.98E-08	0.146576989	0.113064191	1.10E-07	0.310735255	0.173880668	ENSG00000055955	ITIH4	inter-alpha-trypsin inhibitor heavy chain 4	-1.52116585	-2.617383978	1.158953884	0.062735755
43.89203546	4.147948542	25.32471759	6.928519669	21.74218775	1.762557768	9.962065587	3.120496422	88.60703435	9.761652878	64.37834757	15.38357309	ENSG00000055957	0.527329864	157.9619213	-72.98096064	3.569090105	3.781732879	-2.359118994	-0.54995198	1.062984274	0.358407332	0.535305442	0.596716543	0.78510759	25.46490684	0.000260269	1.833138704	1	1	1	4.51E-07	0.987128397	0.175757267	5.60E-07	0.689973811	0.225409223	ENSG00000055957	ITIH1	inter-alpha-trypsin inhibitor heavy chain 1	-1.731294623	-3.124389973	0.623053893	-0.770041457
119.5458789	35.53848289	297.3010045	32.3732989	78.8762786	23.08469093	184.6511728	20.91419978	181.1852363	54.71088049	478.6749305	50.11095298	ENSG00000056050	0.192648384	212.4298585	-100.2149292	6.208967068	4.783700222	-1.213084087	0.911044887	-1.004327046	0.212152903	0.292245832	0.315889608	0.419948669	63.20195161	2.974540418	5.719497815	1	1	1	1.87E-15	0.084584148	0.016777528	5.89E-15	0.235894219	0.057583752	ENSG00000056050	HPF1	histone PARylation factor 1	-3.160002629	-1.722093692	-0.130722431	1.307186505
2928.4	5063.8	3100.600002	5907.8	2532.578708	4380.997855	2681.62568	5111.568516	3386.084916	5853.020542	3585.034423	6828.060845	ENSG00000056097	0.027107845	320.7222081	-154.3611041	11.97586626	7.982211478	0.547660991	0.057139443	0.097016879	0.0740909	0.104643215	0.104763311	0.147957809	64.94519265	2.044441173	0.429950857	1	1	1	7.70E-16	0.152763072	0.512013063	2.53E-15	0.315594845	0.410398066	ENSG00000056097	ZFR	zinc finger RNA binding protein	0.929852527	0.789900099	0.222359867	0.082407439
17.72125826	30.80971666	27.89003556	28.47607224	10.6258448	19.31097019	17.08476743	17.86028347	29.55463779	49.15540914	45.52909992	45.40166969	ENSG00000056277	0.213408387	168.7413573	-78.37067863	4.598905842	2.874764951	0.553065165	0.453504526	-0.532270478	0.260957004	0.326031348	0.345488242	0.452661979	1.495051757	0.494745016	1.382664215	1	1	1	0.221434303	0.481818262	0.239647855	0.093307189	0.529669339	0.270397741	ENSG00000056277	ZNF280C	zinc finger protein 280C	0.028972315	0.764790119	-0.109923226	0.625894578
3357.80093	7204.600794	710.999907	6197.998454	1743.596011	3741.861527	368.9459832	3218.932372	6466.421702	13871.77805	1370.175827	11934.13853	ENSG00000056558	0.558638279	372.1841077	-180.0920538	11.18494279	8.119041554	0.763433546	-1.552369255	1.401875843	0.334355419	0.472748867	0.473143082	0.668856805	19.16981864	6.473311022	4.392915042	1	1	1	1.20E-05	0.010950633	0.03608856	1.23E-05	0.084592609	0.08887364	ENSG00000056558	TRAF1	TNF receptor associated factor 1	3.122086186	1.101172433	-0.217083581	-2.237997335
197.0305591	496.1516203	313.2941465	648.0175145	143.8209434	364.0011432	227.0184926	475.8935815	269.9262034	676.2792781	432.3578272	882.3962234	ENSG00000056586	0.092345353	259.7295172	-123.8647586	8.511156401	5.283358839	0.923522727	0.463783675	-0.196747517	0.160607021	0.196485983	0.227937335	0.279295941	34.61073825	4.194992069	0.496237147	1	1	1	4.03E-09	0.040543543	0.48115817	6.54E-09	0.164096973	0.397486648	ENSG00000056586	RC3H2	ring finger and CCCH-type domains 2	1.046142009	1.327962832	0.384571502	0.666392326
2.450000005	3.625000065	0.675	3.2	0.896708772	1.397449707	0.174186665	1.215666535	6.693923614	9.403290442	2.615728363	8.423362576	ENSG00000056661	0.906718091	90.72689257	-39.36344628	1.449026806	0.896088026	0.39176628	-1.289130615	1.164427118	0.512812329	0.706748092	0.860590549	1.104977891	2.553385143	1.165762065	1.110497142	1	1	1	0.110058218	0.280273736	0.291973906	0.051711636	0.419683003	0.303343803	ENSG00000056661	NA	NA	1.326228232	0.422857022	-0.139064058	-1.042435268
6.4	11	2.625	10.2	3.677639368	6.627297367	1.313318636	6.11235583	11.13757927	18.25781964	5.246727495	17.02126036	ENSG00000056736	0.243252537	116.4393986	-52.21969929	2.805282668	1.85629799	0.541597282	-0.891217094	0.815709542	0.282666796	0.38305722	0.452483659	0.582951167	9.581678815	1.963600994	1.957973157	1	1	1	0.001965286	0.161128722	0.161730252	0.001388836	0.324758928	0.214555984	ENSG00000056736	IL17RB	interleukin 17 receptor B	1.627445832	0.69743723	-0.099535674	-1.029544276
558.963793	458.7553219	119.9489558	481.3895977	333.3421874	273.8533139	66.43999127	287.4305801	937.2966693	768.5006341	216.5525873	806.2327421	ENSG00000056972	0.285595415	275.2927142	-131.6463571	8.295938994	6.3260847	-0.1975677	-1.539018416	1.587178332	0.263732218	0.340231121	0.388173711	0.497541221	4.741581418	6.015295466	10.17638002	1	1	1	0.029441995	0.014182404	0.001422512	0.016253904	0.097932698	0.014548733	ENSG00000056972	TRAF3IP2	TRAF3 interacting protein 2	1.995800483	-0.284467272	0.069332522	-2.210935232
98.99998968	111.6000021	131.5999889	121.2000188	53.30791688	60.1350978	70.97198573	65.33673768	183.85633	207.1096735	244.0196214	224.8267221	ENSG00000057019	0.488660462	232.1785569	-110.0892785	6.657326069	4.595119746	0.119801323	0.284647189	-0.202126029	0.315834128	0.446399802	0.446095838	0.630794505	0.003468691	0.338710706	0.102675939	1	1	1	0.95303527	0.560574374	0.748641731	0.293459926	0.563133837	0.493733077	ENSG00000057019	DCBLD2	discoidin, CUB and LCCL domain containing 2	-0.117836147	0.171207003	0.118037653	0.407080804
2213.200001	6300.204236	2212.999583	7040.997839	1814.214462	5167.295285	1814.027748	5775.042647	2699.931209	7681.498972	2699.720089	8584.464843	ENSG00000057252	0.050993663	346.019472	-167.009736	11.85547139	7.702194711	1.046142619	-9.06E-05	0.111258407	0.101421868	0.143223031	0.14342695	0.202529575	118.3363804	0.302423861	0.301778834	1	1	1	1.46E-27	0.582366853	0.582769394	1.17E-26	0.571844033	0.437103124	ENSG00000057252	SOAT1	sterol O-acyltransferase 1	1.669329834	1.50884203	0.160357213	-0.000130592
77.08127045	2.850812628	54.53362794	6.529607402	35.70032756	1.120008422	24.46939116	2.592502492	166.4276678	7.256313861	121.5361901	16.44579821	ENSG00000057294	0.49632368	170.0299854	-79.01499272	4.020710656	4.344860326	-3.29725624	-0.346042788	1.174785521	0.392704317	0.532644083	0.563589532	0.722568804	52.56646107	0.071429093	2.643374858	1	1	1	4.16E-13	0.789267275	0.103982443	1.03E-12	0.639651635	0.16605934	ENSG00000057294	PKP2	plakophilin 2	-2.882715099	-4.341741696	0.967411718	-0.491614879
0.475	0.5	1.075	0.875	0.05136771	0.055067448	0.143872355	0.112489718	4.392350769	4.539887176	8.032293623	6.806177603	ENSG00000057468	4.334139379	68.64364014	-28.32182007	0.618947501	-0.744440475	0.051293295	0.816761137	-0.257145349	1.134849511	1.598348391	1.529953625	2.168638935	0.006695101	0.403507062	0.01405992	1	1	1	0.934786991	0.525283599	0.905612443	0.289514161	0.54843343	0.539711481	ENSG00000057468	MSH4	mutS homolog 4	-0.146220741	0.024247547	0.321928095	0.492396382
4534.686692	4461.688982	5146.11493	6005.201122	3584.153897	3527.684578	4056.610061	4747.587805	5737.30481	5642.984266	6528.23379	7595.950195	ENSG00000057608	0.037869331	356.0226373	-172.0113187	12.26631624	8.419511274	-0.016228605	0.126486053	0.170612505	0.120017123	0.123677573	0.170417554	0.176031247	0.586905596	2.138799295	0.939381897	1	1	1	0.443618206	0.143614258	0.332436853	0.164524937	0.30837015	0.326387191	ENSG00000057608	GDI2	GDP dissociation inhibitor 2	0.222688788	-0.023407724	0.428539521	0.182443009
1605.8	3071.8	2755.200006	4194.8	973.7838622	1862.850145	1670.805424	2543.825157	2648.014349	5065.332423	4543.393843	6917.27849	ENSG00000057657	0.325484132	351.2377875	-169.6188937	11.3013132	7.381377354	0.648641634	0.539867963	-0.228286009	0.25519795	0.360781736	0.360780937	0.510086067	4.38602577	2.782671056	0.20029572	1	1	1	0.036234682	0.095289128	0.654482255	0.019547584	0.252371723	0.464505106	ENSG00000057657	PRDM1	PR/SET domain 1	0.606265329	0.935363502	0.449392042	0.778490216
748.5999454	1058.200007	962.5999427	1134.399918	598.341502	846.3641595	769.778715	907.4088512	936.5920236	1323.056088	1203.720799	1418.173487	ENSG00000057663	0.063997652	278.7157833	-133.3578917	9.891135634	6.618204722	0.346119914	0.251433175	-0.181898728	0.114307683	0.161414059	0.161470615	0.22811471	5.000042955	1.975060128	0.635847168	1	1	1	0.02534669	0.159911781	0.425218611	0.014201071	0.32341374	0.373880974	ENSG00000057663	ATG5	autophagy related 5	0.23669433	0.498782283	0.100225507	0.36231346
803.9034626	918.6526792	473.8921347	1294.464782	516.4544369	589.9474208	276.2021936	800.9288682	1251.341321	1430.505017	813.0773778	2092.119711	ENSG00000057704	0.24076998	305.406857	-146.7034285	9.514784389	6.689479191	0.133428927	-0.528499459	0.871443934	0.225761286	0.311513558	0.34294347	0.445782898	6.316007012	0.068861594	3.821484449	1	1	1	0.011965277	0.793001566	0.050599391	0.007187758	0.640273766	0.108873002	ENSG00000057704	TMCC3	transmembrane and coiled-coil domain family 3	1.447798029	0.192273347	0.494308782	-0.7612159
517.5617239	626.7863336	469.7190373	775.2787451	392.408126	480.0559671	358.8780842	594.95415	682.6314755	818.3652218	614.7936685	1010.257904	ENSG00000057757	0.0829865	281.4457448	-134.7228724	9.117630474	6.249128791	0.191476916	-0.096994068	0.309610997	0.141237936	0.18636061	0.193380843	0.261169617	6.823719166	0.173484014	1.405359559	1	1	1	0.008995504	0.677033836	0.235828263	0.00554608	0.604568191	0.26828412	ENSG00000057757	PITHD1	PITH domain containing 1	0.721708585	0.275757901	0.306301163	-0.139649521
74.6	18.6	93.60000025	19.8	53.93458343	12.85942297	67.89079255	13.73578514	103.1835169	26.90322891	129.0448928	28.54150644	ENSG00000057935	0.12353692	182.9005671	-85.45028355	5.227929725	4.312140507	-1.388978926	0.226889879	-0.164369522	0.16549419	0.250696004	0.232878673	0.35284725	69.61699934	0.787850974	0.217004684	1	1	1	7.20E-17	0.374750736	0.641331738	2.56E-16	0.477947121	0.460269122	ENSG00000057935	MTA3	metastasis associated 1 family member 3	-2.185256659	-1.94753258	0.085729874	0.323453953
42.6	26.8	42.60000001	47.2	30.02870301	18.61216083	30.02869887	33.35526305	60.43417857	38.58982342	60.43418692	66.79125859	ENSG00000058056	0.135691943	175.5114492	-81.75572461	5.214051127	3.751854253	-0.463452366	1.83E-10	0.565992005	0.178418654	0.257748481	0.252322183	0.360060011	0.928445467	2.38446402	2.470989006	1	1	1	0.335267196	0.122546917	0.115964936	0.131273063	0.285144599	0.175703793	ENSG00000058056	USP13	ubiquitin specific peptidase 13	0.144705011	-0.649243252	0.793948264	2.58E-10
1039.400105	755.4000975	1156.199812	1021.400104	790.8092482	574.4402575	879.7938997	777.0940719	1366.135487	993.3658023	1519.444504	1342.512071	ENSG00000058063	0.096285559	282.3555407	-135.1777703	9.923274542	6.946399003	-0.319151464	0.106494879	0.195187198	0.139460315	0.197409899	0.19717674	0.279020952	2.519543005	2.137505265	0.489360627	1	1	1	0.112443167	0.143735468	0.484212653	0.052714662	0.30837015	0.398928977	ENSG00000058063	ATP11B	ATPase phospholipid transporting 11B (putative)	-0.178678106	-0.459916995	0.434738434	0.153499545
2.6	5.825	0.675	12.22500056	0.820329438	1.977506452	0.154539742	4.287083669	8.240591754	17.15828789	2.948270751	34.8606769	ENSG00000058085	1.347350448	108.8368961	-48.41844806	1.746304417	0.955511445	0.806647554	-1.348554033	2.089878115	0.588551383	0.806347986	0.955069917	1.225476617	7.944416418	0.017516995	2.90825081	1	1	1	0.004823597	0.89470605	0.088127409	0.00314415	0.668564196	0.150770209	ENSG00000058085	LAMC2	laminin subunit gamma 2	2.981034782	0.922832139	0.954366832	-1.103835811
104.599992	925.0000354	119.6000186	1149.400037	77.44475899	692.4614876	88.68654938	860.6892663	141.2769369	1235.628379	161.2889954	1534.956338	ENSG00000058091	0.108033807	243.9961716	-115.9980858	8.390197551	4.650143475	2.179650301	0.134009522	0.08319208	0.153356418	0.212932464	0.216324803	0.300662567	218.3411645	1.389132948	0.076560585	1	1	1	2.08E-49	0.238551579	0.78201367	4.87E-48	0.39058329	0.502790635	ENSG00000058091	CDK14	cyclin dependent kinase 14	3.253833592	3.132402523	0.313051473	0.191620405
2193.375977	5334.135316	711.1660878	4838.892492	1349.242155	3277.002603	385.4896649	2977.830674	3565.629904	8682.629528	1311.986417	7863.066478	ENSG00000058262	0.267348641	356.3053578	-172.1526789	11.10143936	7.693197178	0.888684895	-1.126291178	1.028850254	0.247907567	0.328981756	0.398629503	0.500968832	29.75848157	3.766342952	4.217770302	1	1	1	4.89E-08	0.052293849	0.040002694	6.93E-08	0.184833473	0.094553313	ENSG00000058262	SEC61A1	SEC61 translocon subunit alpha 1	2.764689358	1.28171413	-0.140549861	-1.62352509
3095.400379	6434.995704	5893.202656	8754.601431	2321.121021	4826.073235	4419.713197	6565.974182	4127.963782	8580.302805	7857.939191	11672.76083	ENSG00000058272	0.107621744	364.2066301	-176.103315	12.40645709	8.03767254	0.731833912	0.643882333	-0.336054067	0.146870915	0.207619321	0.207617063	0.293528431	14.74429294	10.50323284	1.310744261	1	1	1	0.00012312	0.001191659	0.252259947	0.000107452	0.02857656	0.278685823	ENSG00000058272	PPP1R12A	protein phosphatase 1 regulatory subunit 12A	0.570909618	1.055571332	0.444042919	0.928704633
5	1.825	3.400000004	1.625	2.417063816	0.747936699	1.566343783	0.647203267	10.34312782	4.453084071	7.38024446	4.080055112	ENSG00000058335	0.487683473	92.65500793	-40.32750396	1.734254012	1.609437912	-1.007857925	-0.38566248	0.269590308	0.370859392	0.587079569	0.542122686	0.84949189	4.292280524	0.436864055	0.100714054	1	1	1	0.038285779	0.508639939	0.750974419	0.02053697	0.540827358	0.494434878	ENSG00000058335	RASGRF1	Ras protein specific guanine nucleotide releasing factor 1	-0.745186102	-1.086711633	-0.105933445	-0.447458976
51.2	11.4	28.8	25.2	36.08593602	7.50486414	19.97012452	17.38378641	72.64436755	17.31676917	41.53404247	36.5305915	ENSG00000058453	0.139758528	161.6507706	-74.82538528	4.612121287	3.935739532	-1.502126177	-0.575364145	1.368594784	0.178487922	0.278125042	0.258368095	0.384886876	16.77767337	0.046631546	12.64397287	1	1	1	4.20E-05	0.829031879	0.000376778	3.96E-05	0.652384121	0.00711621	ENSG00000058453	CROCC	ciliary rootlet coiled-coil, rootletin	-0.185745519	-2.073709686	1.079226691	-0.808737476
511.5999635	188.7999979	661.4000138	121.5999964	357.2385798	131.3657725	462.05783	84.34767641	732.6602932	271.3449518	946.742918	175.3048781	ENSG00000058600	0.165925571	251.291956	-119.645978	8.148794097	6.237542998	-0.996854756	0.256815823	-0.696767126	0.18323426	0.260420964	0.258959909	0.368963043	53.07183021	0.219460492	3.566231815	1	1	1	3.22E-13	0.639451305	0.058965976	8.11E-13	0.592700474	0.119353923	ENSG00000058600	POLR3E	RNA polymerase III subunit E	-2.433743766	-1.433353399	-0.63052104	0.369869327
582.5894721	156.3469761	614.9215397	341.1440212	327.2535565	81.26235147	340.5227378	190.2935684	1037.148371	300.8081417	1110.435393	611.5773861	ENSG00000058668	0.357387823	285.0473197	-136.5236598	8.281448337	6.367482774	-1.315405031	0.054011908	0.726215086	0.294258929	0.401046974	0.416904715	0.560922668	11.53767489	1.55683672	1.676195042	1	1	1	0.000681999	0.212128987	0.19543081	0.000526334	0.369949971	0.239270191	ENSG00000058668	ATP2B4	ATPase plasma membrane Ca2+ transporting 4	-0.848142845	-1.891004404	1.120654284	0.077792725
2303.8	2691.4	2000	3367	1798.721948	2101.53678	1561.366057	2629.376247	2950.703107	3446.827116	2561.859202	4311.5507	ENSG00000058673	0.079286286	320.338819	-154.1694095	11.28648302	7.742315212	0.155501571	-0.141412753	0.365373389	0.126267117	0.178536388	0.178602612	0.25248052	7.176519422	0.1076494	2.094199609	1	1	1	0.007386386	0.742836296	0.147859127	0.004635383	0.625211953	0.203073556	ENSG00000058673	ZC3H11A	zinc finger CCCH-type containing 11A	0.751170971	0.224251196	0.322999377	-0.203920398
162.3999877	201.399994	363.9999959	182.4000364	107.8800254	133.9376594	242.5790311	121.2429036	244.4730237	302.8420667	546.1972392	274.4059428	ENSG00000058729	0.211609269	253.484289	-120.7421445	7.568560342	5.090062352	0.215230599	0.807091505	-0.906182178	0.208695213	0.294733639	0.29398217	0.416121977	1.323660286	2.907997977	4.74230768	1	1	1	0.249936199	0.088141227	0.02942957	0.103068449	0.241922761	0.078985379	ENSG00000058729	RIOK2	RIO kinase 2	-0.992902523	0.308801373	-0.142215322	1.159488573
572.2316431	359.5757426	507.8300874	326.4064337	407.0841838	255.9341168	359.1109133	232.5191517	804.3767514	505.1874924	718.1385698	458.2038046	ENSG00000058799	0.115422528	275.4384235	-131.7192117	8.659119883	6.34954388	-0.464619036	-0.119396962	0.022615452	0.173736671	0.217273248	0.245166715	0.310755992	8.466875724	0.324862728	0.005296287	1	1	1	0.003616721	0.568699874	0.941984692	0.002417654	0.566738269	0.548769118	ENSG00000058799	YIPF1	Yip1 domain family member 1	-0.636101309	-0.668815906	-0.139219672	-0.17193427
182.2000106	32.19999519	167.4000125	36.80000134	122.1805609	21.0835607	112.2034822	24.18086246	271.7031548	49.17763678	249.7495055	56.00462355	ENSG00000058804	0.202348303	213.1822722	-100.5911361	6.104907274	5.205105043	-1.73313874	-0.08471881	0.218250389	0.203880145	0.297065585	0.288498575	0.419305115	59.97357862	0.007893827	0.270925404	1	1	1	9.61E-15	0.929203336	0.602711678	2.81E-14	0.676816136	0.445497868	ENSG00000058804	NDC1	NDC1 transmembrane nucleoporin	-2.155434055	-2.464164649	0.187203253	-0.121527341
255.4	10.8	189.6000022	21.6	165.2594919	6.501108437	122.5360127	13.48341488	394.7074946	17.94155583	293.3681294	34.60251014	ENSG00000058866	0.242724573	205.073747	-96.53687348	5.679888715	5.542830944	-3.163284809	-0.297914342	0.991061523	0.222098993	0.341161749	0.314527824	0.473069993	125.5157308	0.356004812	4.388846861	1	1	1	3.92E-29	0.550733476	0.036174772	3.55E-28	0.558893076	0.088958648	ENSG00000058866	DGKG	diacylglycerol kinase gamma	-3.076153458	-4.441537497	0.937535913	-0.427848126
98.91559936	11.32998555	46.76822046	21.31417578	60.2352899	6.50418858	27.08349651	12.34991138	162.4346096	19.73629317	80.76012059	36.78521045	ENSG00000059122	0.212567083	181.7738498	-84.88692491	4.963150427	4.594266955	-2.166814155	-0.749063033	1.380982614	0.253065594	0.326749546	0.377403576	0.457668484	41.11180314	0.105523349	9.104883813	1	1	1	1.44E-10	0.745299462	0.002549279	2.74E-10	0.625989765	0.019797208	ENSG00000059122	FLYWCH1	FLYWCH-type zinc finger 1	-1.098090614	-3.018538828	0.855789409	-1.064658805
110.0260588	157.0283217	69.88831222	244.1333749	86.67074579	124.2709125	53.78946054	193.8656953	139.6749677	198.4204776	90.80545028	307.4350242	ENSG00000059145	0.057523337	217.8618448	-102.9309224	6.97547893	4.700717236	0.355708946	-0.453818808	0.89510732	0.121735116	0.162035136	0.179828321	0.232379854	45.58031425	0.05027601	14.83724501	1	1	1	1.47E-11	0.82258369	0.000117198	3.11E-11	0.650686404	0.003707469	ENSG00000059145	UNKL	unk like zinc finger	1.789947234	0.50928481	0.63338378	-0.647278644
6768.798397	2375.599381	4725.798981	3523.798234	4727.578656	1658.578042	3300.293109	2460.532128	9691.352607	3402.596851	6767.028039	5046.531947	ENSG00000059377	0.167636154	369.3040229	-178.6520115	11.8115797	8.820078861	-1.047073805	-0.359286939	0.753576613	0.183117562	0.259070818	0.258957369	0.366321812	13.38296583	0.008790469	4.231840266	1	1	1	0.00025392	0.925301794	0.039672404	0.000210659	0.67606972	0.094090884	ENSG00000059377	TBXAS1	thromboxane A synthase 1	-0.423322835	-1.51021414	0.568641946	-0.51824936
263.9874679	395.3785821	249.3299424	361.2986208	176.8622585	265.0427326	166.3037748	242.3098535	394.0319648	589.8076195	373.8064288	538.7180568	ENSG00000059378	0.115708702	258.686366	-123.343183	8.250331246	5.575901632	0.40394211	-0.057124543	-0.033014378	0.204352246	0.219254321	0.289942883	0.310675444	6.233183445	0.091754819	0.011292559	1	1	1	0.012537814	0.761958009	0.915370947	0.007509307	0.630566388	0.542185003	ENSG00000059378	PARP12	poly(ADP-ribose) polymerase family member 12	0.533348449	0.580954879	-0.129699696	-0.082093267
95.6	32.8	57.62500069	17.4	52.63982149	17.83158036	31.58982218	9.302053985	173.6206496	60.33340728	105.1174231	32.54765028	ENSG00000059573	0.452954503	199.3215578	-93.66077891	5.010228301	4.56017282	-1.069744305	-0.506216307	-0.127742002	0.304438737	0.435168317	0.432139521	0.62090111	13.3112904	3.351809193	0.042327495	1	1	1	0.000263813	0.067131193	0.836996769	0.000218476	0.210477015	0.520327351	ENSG00000059573	ALDH18A1	aldehyde dehydrogenase 18 family member A1	-1.671810268	-1.514999943	-0.87731748	-0.720507155
228.9540486	23.3564851	402.3158868	39.21804626	146.30788	14.46210285	258.662064	24.30499886	358.2852569	37.72102868	625.7511066	63.28143283	ENSG00000059588	0.225910989	216.5033192	-102.2516596	6.502827613	5.433521322	-2.282646642	0.563716246	-0.045453921	0.228473548	0.315826773	0.318379986	0.445465169	107.0507286	5.068071019	0.010411546	1	1	1	4.34E-25	0.024370489	0.918727321	2.92E-24	0.126992296	0.543088864	ENSG00000059588	TARBP1	TAR (HIV-1) RNA binding protein 1	-3.325995331	-3.238967741	0.723537047	0.810564637
194.813743	79.35502665	201.4251613	85.01467003	136.5216996	55.28495271	140.3398124	59.37132011	277.9953265	113.9047778	289.0989727	121.7337615	ENSG00000059691	0.108445664	228.3439019	-108.1719509	6.923462349	5.272043938	-0.898112145	0.033373967	0.035518071	0.181408349	0.218054195	0.25588179	0.310738155	31.82623565	0.060687385	0.013065005	1	1	1	1.69E-08	0.80541278	0.908998198	2.53E-08	0.644488446	0.540742272	ENSG00000059691	GATB	glutamyl-tRNA amidotransferase subunit B	-1.234733986	-1.285021842	0.098194461	0.047906605
25617.00564	20072.41238	22863.40041	32792.21547	16808.51529	13159.88909	14990.7858	21494.98001	39041.57903	30615.89167	34870.42543	50027.00143	ENSG00000059728	0.232432222	434.4776822	-211.2388411	14.50453486	10.15101169	-0.24391006	-0.113719017	0.604563817	0.214985099	0.304016928	0.303988748	0.429876049	0.072113331	0.761702992	1.977870282	1	1	1	0.788284263	0.382796101	0.159614948	0.256030286	0.481014787	0.212759126	ENSG00000059728	MXD1	MAX dimerization protein 1	0.520294282	-0.351872278	0.708111481	-0.164055079
524.8139297	679.4574272	513.7929337	1038.206214	384.7070025	501.2396787	377.5108536	766.378567	715.9465752	921.0412006	699.2730837	1406.448704	ENSG00000059758	0.093737988	281.2923983	-134.6461992	9.32410233	6.26304378	0.258250798	-0.021223449	0.445178579	0.158449882	0.197893918	0.221011435	0.277812368	11.8804623	1.423961445	2.56782466	1	1	1	0.000567259	0.232752468	0.109057607	0.000444067	0.386534167	0.170677999	ENSG00000059758	CDK17	cyclin dependent kinase 17	1.013417807	0.37195254	0.610905155	-0.030560111
142	38.2	232.4	51	84.15906927	22.32803382	138.0138117	29.95074015	239.5939044	65.35461259	391.3359058	86.84259511	ENSG00000059769	0.349135929	215.9657604	-101.9828802	6.377480163	4.955827058	-1.312991542	0.492632967	-0.20364285	0.266897126	0.382487423	0.376722851	0.539194921	27.56642713	2.128599012	0.14264178	1	1	1	1.52E-07	0.144572841	0.705668723	2.01E-07	0.309309141	0.481899679	ENSG00000059769	DNAJC25	DnaJ heat shock protein family (Hsp40) member C25	-2.166221033	-1.867089588	0.407657969	0.706789414
25413.12059	16856.03053	15466.6013	22699.53523	14446.13219	9577.553136	8364.466579	12758.83223	44705.8555	29665.79889	28599.04498	40385.27121	ENSG00000059804	0.305937803	439.9882021	-213.994101	14.12228269	10.14302088	-0.410557112	-0.496582655	0.794218617	0.288183107	0.349675306	0.420441796	0.501717085	0.011207556	0.06624566	2.505891976	1	1	1	0.915688871	0.796883649	0.11342125	0.285391774	0.641529388	0.174211828	ENSG00000059804	SLC2A3	solute carrier family 2 member 3	0.553476831	-0.592279891	0.429375895	-0.716380827
137.8498811	43.49819275	70.64757277	62.3572872	92.6326106	28.71308666	42.41639447	41.57517453	205.1393088	65.89652986	117.668642	93.52771964	ENSG00000059915	0.192825212	210.0449711	-99.02248556	5.99686515	4.926165275	-1.153445884	-0.668461522	1.028622672	0.202818382	0.288906661	0.323821935	0.441023043	10.72764812	0.2466832	5.439883791	1	1	1	0.001055465	0.619420283	0.019681979	0.000785396	0.586027459	0.062933426	ENSG00000059915	PSD	pleckstrin and Sec7 domain containing	-0.177407266	-1.641707293	0.509763821	-0.954536206
126.2	96.4	101.2	117.6	87.19427738	66.43609406	69.77960092	81.20352576	182.6546475	139.8781811	146.7683946	170.3098464	ENSG00000060069	0.169995628	215.9002928	-101.9501464	6.68996355	4.83786795	-0.269361748	-0.220769193	0.419552027	0.188637371	0.267690761	0.267506267	0.37859503	0.099165772	0.003567792	1.228066348	1	1	1	0.752833046	0.952369883	0.267783417	0.247305943	0.682271699	0.288921127	ENSG00000060069	CTDP1	CTD phosphatase subunit 1	0.214708814	-0.385104993	0.284110332	-0.315703474
1421.513514	431.4620323	1892.81435	564.2475257	1055.174997	322.0150679	1418.322358	421.7421173	1915.038433	578.1079952	2526.045045	754.9050882	ENSG00000060138	0.106670541	287.2100033	-137.6050016	9.769910467	7.259477438	-1.192297922	0.286342636	-0.018029123	0.152048741	0.208926122	0.209230369	0.294889875	66.64070469	3.500179634	0.003737915	1	1	1	3.26E-16	0.061362173	0.951248913	1.10E-15	0.199732008	0.550937581	ENSG00000060138	YBX3	Y-box binding protein 3	-1.744340234	-1.717796976	0.386309294	0.412852552
1294.087232	1307.059849	1581.374598	1720.302725	1062.601968	1073.820327	1295.126156	1413.45906	1576.001001	1590.960243	1930.889596	2093.758177	ENSG00000060237	0.0327296	311.3757753	-149.6878876	10.48347231	7.165560886	0.009974618	0.200488861	0.074231192	0.100553582	0.116332128	0.14272339	0.165080692	0.314859841	4.219424307	0.202199609	1	1	1	0.574713192	0.039963718	0.652951213	0.201039075	0.163004862	0.46386455	ENSG00000060237	WNK1	WNK lysine deficient protein kinase 1	0.121409674	0.014379276	0.396072294	0.289041896
1523.438142	1585.560863	2188.162051	1961.930023	1239.503792	1291.20288	1778.851943	1598.116614	1872.413612	1947.024196	2691.653558	2408.566048	ENSG00000060339	0.044013793	304.8828586	-146.4414293	10.79062014	7.328724995	0.039968486	0.36209223	-0.149101736	0.105233972	0.134007639	0.148420729	0.189266239	0.132516079	6.341848498	0.62061047	1	1	1	0.715837414	0.011792193	0.430820522	0.237696605	0.088132187	0.376300411	ENSG00000060339	CCAR1	cell division cycle and apoptosis regulator 1	-0.15737001	0.057625256	0.307105877	0.522101143
35.000002	100.5999961	42.59999843	74.99999708	24.87336931	73.05722545	30.45000526	54.2460517	49.24946535	138.5264655	59.59801487	103.6941747	ENSG00000060491	0.123261677	192.3283166	-90.16415829	5.769729192	3.555348119	1.055804101	0.196506098	-0.490170242	0.174260405	0.23876177	0.244364328	0.337155012	23.0865004	0.131212506	2.113657637	1	1	1	1.55E-06	0.717178169	0.145990014	1.79E-06	0.618335923	0.201665279	ENSG00000060491	OGFR	opioid growth factor receptor	0.80167128	1.496831455	-0.418829079	0.276331096
1556.8	2772.2	531.4	3937.8	845.2912912	1505.244583	288.249108	2138.094208	2867.20834	5105.544258	979.659441	7252.378674	ENSG00000060558	0.485402138	346.990838	-167.495419	10.32731696	7.350387711	0.577008796	-1.074872678	1.425853641	0.311584908	0.44048555	0.440878411	0.623015038	17.10257677	1.3440612	5.237847373	1	1	1	3.54E-05	0.246319035	0.022100604	3.37E-05	0.394911976	0.067298056	ENSG00000060558	GNA15	G protein subunit alpha 15	2.887173687	0.832041642	0.506204498	-1.548927547
77.2	164.2	56.20000006	170	55.11966998	118.1684127	39.90686323	122.3721106	108.125466	228.1628347	79.14528356	236.1649223	ENSG00000060642	0.134768597	221.3330268	-104.6665134	6.564067503	4.346399457	0.75468574	-0.317482699	0.352195939	0.171884091	0.240240542	0.245063788	0.341111753	29.69459214	0.633707761	1.066044471	1	1	1	5.06E-08	0.425998536	0.301840618	7.15E-08	0.502504998	0.309084203	ENSG00000060642	PIGV	phosphatidylinositol glycan anchor biosynthesis class V	1.579909272	1.078973174	0.049782638	-0.451153459
1.825	0.675	0.3	1.850000138	0.445342496	0.130255103	0.039316765	0.452354833	7.478794472	3.497943569	2.289099803	7.565964295	ENSG00000060656	2.041455497	71.57101603	-29.78550801	0.851955001	0.601579987	-0.994622575	-1.805552791	2.813781093	0.719638584	1.105651916	1.262076429	1.677445051	0.07507498	0.065480356	2.813740289	1	1	1	0.784086051	0.798034774	0.093460239	0.255059928	0.641908417	0.155752594	ENSG00000060656	PTPRU	protein tyrosine phosphatase receptor type U	1.132450366	-0.754089772	0.766800894	-1.119739244
491.6	710.8001007	829.9998828	768.2000002	396.9876116	574.6491618	671.2619944	621.1719373	608.7609611	879.2091187	1026.275599	950.0288163	ENSG00000060688	0.057439047	271.1500277	-129.5750139	9.387010034	6.197665378	0.36872586	0.523760182	-0.446101304	0.109061379	0.153828938	0.153697384	0.217117314	1.778961421	7.647491222	4.221609627	1	1	1	0.18227691	0.005685133	0.039912281	0.07936863	0.060976201	0.094447402	ENSG00000060688	SNRNP40	small nuclear ribonucleoprotein U5 subunit 40	-0.111489511	0.531055509	0.111886626	0.754431646
149.9615695	83.60029953	287.0788711	92.09929068	115.445661	63.96423712	220.0500733	70.57774704	194.7970339	109.2643389	374.5251115	120.1834813	ENSG00000060749	0.07326323	216.8785457	-102.4392729	7.032111256	5.010379058	-0.584331955	0.649377932	-0.552557793	0.133458728	0.182127604	0.187808828	0.257372659	43.67178584	7.390545819	4.609253537	1	1	1	3.88E-11	0.006556759	0.031799873	7.87E-11	0.065601063	0.082540703	ENSG00000060749	QSER1	glutamine and serine rich 1	-1.62962177	-0.835446651	0.138107405	0.932282523
765.2848999	236.394039	1093.264335	378.9236675	571.0991661	175.672632	815.1319682	279.1013041	1025.497869	318.1038561	1466.298653	514.4481365	ENSG00000060762	0.104728183	266.7072977	-127.3536489	8.99081963	6.640248183	-1.174748113	0.35667512	0.11515959	0.149329243	0.20753151	0.210867448	0.293592246	57.7527116	7.144622265	0.153854804	1	1	1	2.97E-14	0.007518911	0.694878456	8.31E-14	0.070492432	0.477841427	ENSG00000060762	MPC1	mitochondrial pyruvate carrier 1	-1.526179791	-1.690597168	0.678425879	0.514008502
1257.6	1016.2	711.8000058	1924.4	857.7017802	692.9281844	485.159423	1312.829518	1843.948324	1490.28783	1044.31497	2820.865396	ENSG00000060971	0.189833356	319.2995351	-153.6497676	9.989381724	7.136960422	-0.213134963	-0.56916344	1.207707491	0.195257122	0.276208303	0.276358146	0.390657077	3.999078539	0.032545869	9.557231986	1	1	1	0.045525146	0.856834836	0.001991632	0.023989932	0.660178926	0.017415675	ENSG00000060971	ACAA1	acetyl-CoA acyltransferase 1	1.433588942	-0.307216481	0.920554828	-0.820250594
590.3999196	3918.199057	559.3998415	4098.800973	434.7154386	2890.239373	411.8384497	3023.471544	801.8396267	5311.768982	759.8323636	5556.582616	ENSG00000060982	0.120268023	305.7381542	-146.8690771	10.54019246	6.380800137	1.892587266	-0.05393564	0.098998001	0.156177798	0.220211049	0.220914855	0.311459704	155.5223081	0.000703842	0.101029713	1	1	1	1.08E-35	0.978834594	0.75059742	1.34E-34	0.68817735	0.494337966	ENSG00000060982	BCAT1	branched chain amino acid transaminase 1	2.871025422	2.728352897	0.064995026	-0.0776775
200.8	85.4	106.6000001	108.2	148.3356772	62.5580485	78.31348803	79.50266053	271.8202442	116.5822812	145.1034849	147.2559525	ENSG00000061273	0.114380406	221.5691624	-104.7845812	6.785649381	5.302309388	-0.854963287	-0.633225875	0.869861141	0.154505915	0.221562487	0.220509042	0.313952881	7.218117976	1.690997406	7.676635407	1	1	1	0.007217134	0.193469541	0.005594037	0.004535922	0.355211296	0.031054173	ENSG00000061273	HDAC7	histone deacetylase 7	0.021294777	-1.223822957	0.337869639	-0.907248095
42.00000035	98.6	7.600000248	178	22.5413787	53.36990827	3.828693239	96.62112834	78.25608419	182.161827	15.08608817	327.9199958	ENSG00000061337	0.480255802	201.87727	-94.93863502	5.35527579	3.737669627	0.853401635	-1.709521347	2.300233635	0.31750865	0.445970329	0.472415271	0.64685803	36.31766357	2.236867622	12.64520726	1	1	1	1.68E-09	0.134753716	0.00037653	2.84E-09	0.2993224	0.00711621	ENSG00000061337	LZTS1	leucine zipper tumor suppressor 1	4.379479076	1.211809071	0.84574194	-2.321928065
18.4	17.60000009	5.22500004	31.20000002	11.43826147	10.91917352	2.938452166	19.75495862	29.59890373	28.36844772	9.29081839	49.2757297	ENSG00000061656	0.239790294	145.3446819	-66.67234096	3.889527031	2.912350665	-0.044451758	-1.258895859	1.831415047	0.242544214	0.343728794	0.380872008	0.5086785	9.765131954	0.8456354	12.96244098	1	1	1	0.001778527	0.357790001	0.000317803	0.001271003	0.469002468	0.006495336	ENSG00000061656	SPAG4	sperm associated antigen 4	2.370914938	-0.060754024	0.791758061	-1.639910901
382.8000669	124.0000055	426.9999552	82.79998657	276.8786692	89.11653462	308.9471591	59.23170951	529.2422547	172.5381426	590.1622862	115.7460731	ENSG00000061794	0.133962755	244.2864173	-116.1432087	7.542954096	5.947512834	-1.127231225	0.109271074	-0.513124784	0.165272164	0.236051534	0.233615022	0.334946971	68.10759467	0.702781851	2.346896155	1	1	1	1.55E-16	0.401850528	0.125532732	5.35E-16	0.490284569	0.18342584	ENSG00000061794	MRPS35	mitochondrial ribosomal protein S35	-2.352588728	-1.618426805	-0.57690624	0.157255683
21.99310969	51.15552729	20.82665957	44.93472889	10.01285243	23.51655537	8.586254247	20.2935643	48.3076004	111.278541	50.51676046	99.49606836	ENSG00000061918	0.507439503	193.2701765	-90.63508827	4.846765499	3.090729209	0.844141338	-0.054495332	-0.075164247	0.40145903	0.468755336	0.592154028	0.670842744	5.822837576	0.04141571	0.012553972	1	1	1	0.015819404	0.838737601	0.910788114	0.009285192	0.654732382	0.541333736	ENSG00000061918	GUCY1B1	guanylate cyclase 1 soluble subunit beta 1	1.073493962	1.181618557	-0.183234839	-0.075110244
664.8	675.6000005	547.8000018	805.2	552.6183743	561.6240065	455.0580674	669.6922121	799.7545152	812.7062864	659.4429666	968.1268921	ENSG00000061936	0.04295359	258.7224769	-123.3612385	9.364039991	6.499486244	0.016114942	-0.193575983	0.369065492	0.094295194	0.133335679	0.133594537	0.188609405	4.523062236	0.007957742	3.828954369	1	1	1	0.033440926	0.928918058	0.050374349	0.018203568	0.676790858	0.108633274	ENSG00000061936	SFSWAP	splicing factor SWAP	0.554857297	0.023214308	0.252834605	-0.278808384
209.9391603	26.68073054	130.9405949	99.78115983	118.3537216	14.66664352	73.62372941	45.21372865	372.3959874	48.53607992	232.8792569	220.2047952	ENSG00000061938	0.391091019	226.8788497	-107.4394248	6.287772545	5.346817776	-2.062876173	-0.472074029	1.791111813	0.292418365	0.406668077	0.415020826	0.634689544	17.96584118	0.807637934	7.963843348	1	1	1	2.25E-05	0.368819519	0.004772098	2.21E-05	0.474718997	0.028455702	ENSG00000061938	TNK2	tyrosine kinase non receptor 2	-0.38866255	-2.929873028	1.864272041	-0.676938437
1187.303505	1366.134682	1025.330275	1655.692335	978.6092274	1126.362747	843.6610399	1365.1076	1440.503086	1656.947528	1246.119143	2008.132626	ENSG00000061987	0.022584951	301.772727	-144.8863635	10.31137399	7.079440052	0.140300579	-0.146669994	0.338903892	0.098626349	0.096877933	0.14001892	0.137921433	19.80449504	0.041367141	6.037951063	1	1	1	8.58E-06	0.83883089	0.014001525	9.00E-06	0.654732382	0.05179549	ENSG00000061987	MON2	MON2 homolog, regulator of endosome-to-Golgi trafficking	0.690810637	0.202252014	0.277150329	-0.211408295
5097.199525	5856.401864	4898.20046	7288.997988	4202.814732	4829.025367	4038.633629	6010.68179	6181.914897	7102.352998	5940.7141	8839.178902	ENSG00000062194	0.048259481	344.5418542	-166.2709271	12.46184246	8.536446555	0.138844122	-0.039823392	0.258654079	0.098437143	0.139188885	0.139216542	0.196827307	7.424624123	0.828062815	1.726903085	1	1	1	0.006433726	0.362833285	0.188806886	0.004085099	0.472406465	0.234790088	ENSG00000062194	GPBP1	GC-rich promoter binding protein 1	0.573372093	0.200273042	0.315657538	-0.057441513
149.4	386.4000001	70.2	635.2	96.64815855	250.8749456	45.11356384	412.7830097	230.9444932	595.1369902	109.2363267	977.460386	ENSG00000062282	0.240223673	252.4540062	-120.2270031	7.660286887	5.006627273	0.95024583	-0.755278962	1.252345769	0.222219449	0.312955718	0.316659155	0.444060207	50.14527101	0.28472086	7.953619138	1	1	1	1.43E-12	0.59362356	0.004799131	3.39E-12	0.575869425	0.028585469	ENSG00000062282	DGAT2	diacylglycerol O-acyltransferase 2	3.159531226	1.365019387	0.715656418	-1.078855421
2148.841629	1387.870053	1366.279301	1776.341051	1677.094514	1082.626415	1050.416003	1385.858883	2753.285702	1779.176323	1777.123656	2276.846198	ENSG00000062485	0.058310886	320.3679715	-154.1839858	10.62962493	7.672684199	-0.437158683	-0.452837713	0.699623136	0.126462286	0.153771583	0.184213308	0.223201683	0.879975597	0.39629587	9.825018952	1	1	1	0.348208363	0.529008451	0.001721539	0.135402235	0.549403532	0.016184702	ENSG00000062485	CS	citrate synthase	0.378412565	-0.630318762	0.355808921	-0.652922406
0.675	0.875000002	0.125	1.075000001	0.066601016	0.091386597	0.004991504	0.116443028	6.841111864	8.377869673	3.130318904	9.924381264	ENSG00000062524	5.499740624	68.28142333	-28.14071167	0.577443751	-0.393042588	0.259511197	-1.686398954	1.892251007	1.18162901	1.650687949	2.023905188	2.590504644	0.652752199	0.17692976	0.533566728	1	1	1	0.419130412	0.674025142	0.465111181	0.157305935	0.603523119	0.391360783	ENSG00000062524	LTK	leukocyte receptor tyrosine kinase	0.883186336	0.162729501	0.14622074	-0.574236094
875.7951269	447.0811753	323.5476562	431.6351181	580.6213171	295.8266956	208.1410575	286.9178856	1321.02815	675.6711964	502.9429902	649.3456301	ENSG00000062582	0.190695085	278.6155476	-133.3077738	8.828393528	6.77513219	-0.672392012	-0.995785773	0.960626192	0.20971093	0.278242229	0.301295116	0.400866743	1.087631694	5.222187989	5.742602974	1	1	1	0.296996545	0.022300476	0.016558236	0.118704896	0.122347841	0.057164867	ENSG00000062582	MRPS24	mitochondrial ribosomal protein S24	0.41472044	-0.968479662	-0.05060934	-1.433809443
812.5605753	980.1362302	492.0138222	1145.022078	556.3660812	672.1306462	302.9716723	784.0961804	1186.727068	1429.286159	799.0106778	1672.085124	ENSG00000062598	0.18325306	306.815359	-147.4076795	9.491061934	6.700190466	0.187501107	-0.501683656	0.657171281	0.193246923	0.271878165	0.305810038	0.403819207	5.451757925	0.423638443	2.648397741	1	1	1	0.019548646	0.515127093	0.103654325	0.011233662	0.54422309	0.165861735	ENSG00000062598	ELMO2	engulfment and cell motility 2	1.216934838	0.270203699	0.224109465	-0.722621674
939.5998641	1671.999813	1990.599592	2154.000235	629.0592905	1119.857451	1333.371395	1442.851281	1403.441485	2496.374312	2971.78022	3215.658517	ENSG00000062650	0.208529476	320.1761063	-154.0880532	10.59159029	6.845454108	0.576321574	0.750737067	-0.497430782	0.204708467	0.289334754	0.289299729	0.409001516	2.562733192	6.021707958	1.479161102	1	1	1	0.109409283	0.014130965	0.223905822	0.051448452	0.097906978	0.260035178	ENSG00000062650	WAPL	WAPL cohesin release factor	0.113760401	0.830784255	0.365250742	1.082274596
8181.393301	6546.006584	20576.3828	10401.61016	5263.295321	4210.37122	13237.14192	6690.55586	12717.35524	10177.2979	31984.81454	16171.07699	ENSG00000062716	0.253356964	397.811616	-192.905808	13.26506938	9.009617745	-0.223007284	0.922281486	-0.45917605	0.225053647	0.318329662	0.318243124	0.450148769	4.04225772	9.472776971	1.040510156	1	1	1	0.044374419	0.002085434	0.307702853	0.023460894	0.037316913	0.312294563	ENSG00000062716	VMP1	vacuole membrane protein 1	-0.984113934	-0.321687455	0.668038231	1.330464711
198.432066	1148.742535	323.989953	1442.136294	143.2836275	841.7258252	236.3557435	1059.385015	274.8065882	1567.742575	444.1165173	1963.173974	ENSG00000062725	0.102740694	280.3368032	-134.1684016	9.091534668	5.290446805	1.755976371	0.490265701	-0.262808046	0.166133025	0.2081803	0.227762784	0.292047904	120.6669679	4.278813281	0.80978388	1	1	1	4.52E-28	0.038590283	0.368184154	3.76E-27	0.160545842	0.345328698	ENSG00000062725	APPBP2	amyloid beta precursor protein binding protein 2	2.150740535	2.527341531	0.327896727	0.704497724
68.28182157	11.32953724	25.94702645	22.55097446	38.58238277	5.93367228	13.29463913	12.26336281	120.8429035	21.6322048	50.64057585	41.46875999	ENSG00000062822	0.340110124	178.2946756	-83.14733782	4.53104764	4.223643576	-1.796230345	-0.96758656	1.655951608	0.291248882	0.40463617	0.4432923	0.589141228	12.07000127	0.167267924	7.900534079	1	1	1	0.000512397	0.682551392	0.00494202	0.000404054	0.606494266	0.029002849	ENSG00000062822	POLD1	DNA polymerase delta 1, catalytic subunit	-0.194339328	-2.49035821	0.933668103	-1.362350779
70.4	43.80000005	44.2	89	44.60937633	27.55480473	27.81121448	56.53681706	111.1013067	69.62270365	70.24648281	140.1033948	ENSG00000063015	0.256730686	204.4237826	-96.21189131	5.679503956	4.254193263	-0.474559445	-0.465468474	1.174471025	0.232780201	0.33181099	0.331748565	0.468574053	0.238316168	0.276711225	6.282436989	1	1	1	0.625424921	0.598864943	0.01219403	0.214418622	0.577691697	0.047742925	ENSG00000063015	SEZ6	seizure related 6 homolog	0.993602229	-0.67242534	1.006426268	-0.659601302
4627.6	2022	7677	3047.6	3521.184907	1537.923505	5842.169193	2318.534729	6081.66919	2658.444316	10088.09007	4005.920482	ENSG00000063046	0.096969292	340.1613422	-164.0806711	11.88069958	8.439793654	-0.827951255	0.506190471	-0.095923196	0.139408582	0.197307065	0.197109189	0.278945311	39.44448686	10.7982161	0.118252177	1	1	1	3.38E-10	0.00101598	0.73093793	6.18E-10	0.026205819	0.488722137	ENSG00000063046	EIF4B	eukaryotic translation initiation factor 4B	-1.33258369	-1.194079572	0.59165055	0.730154669
16.8	2.8	10.8	6.2	10.12877049	1.395725396	6.353684159	3.477898079	27.86517874	5.617150783	18.35785303	11.05265282	ENSG00000063127	0.273715947	125.330085	-56.66504252	2.926676176	2.821378886	-1.791759469	-0.441832752	1.236762627	0.258162729	0.439112575	0.374045116	0.594207877	14.23965241	0.027545678	4.332074301	1	1	1	0.000160943	0.868181419	0.037400641	0.000137866	0.662101574	0.090703019	ENSG00000063127	SLC6A16	solute carrier family 6 member 16	-0.712718048	-2.227805918	0.921997488	-0.593090382
16.4	18.6	27.2	18	11.94512317	13.66815794	20.43203581	13.19783285	22.51630195	25.31138443	36.20980341	24.54948503	ENSG00000063169	0.069780148	139.4031918	-63.7015959	4.313567537	2.797281335	0.125880246	0.505935638	-0.538725461	0.161713389	0.225521652	0.217853726	0.311827244	1.00200423	2.430231327	2.98474265	1	1	1	0.316826028	0.119015334	0.084052648	0.125408464	0.281070639	0.146635249	ENSG00000063169	BICRA	BRD4 interacting chromatin remodeling complex associated protein	-0.569695744	0.171766348	-0.044854236	0.696607857
73.78560674	20.37465681	40.20458156	32.72017936	46.80396277	12.50853414	24.00806902	20.15436881	116.3216839	33.18747309	67.3277129	53.12049945	ENSG00000063176	0.230711826	187.2565855	-87.62829274	5.072884165	4.301163682	-1.286871867	-0.607182724	1.080882902	0.232242759	0.325779494	0.348973642	0.464682942	10.63941045	0.057345613	5.410580136	1	1	1	0.00110703	0.81074159	0.020015063	0.000820211	0.646697358	0.063596706	ENSG00000063176	SPHK2	sphingosine kinase 2	-0.28919255	-1.806859379	0.657710954	-0.859955875
4082.6	2161.4	2783.4	3212.2	3408.002606	1803.412989	2322.909595	2681.034539	4890.730638	2590.449325	3335.17739	3848.599743	ENSG00000063177	0.042213196	335.1275428	-161.5637714	11.49462816	8.314489319	-0.63597788	-0.383060838	0.779260739	0.092146769	0.130482847	0.130400576	0.184506504	7.125216744	0.00446821	17.83783865	1	1	1	0.007600723	0.946705363	2.41E-05	0.004759581	0.681002095	0.001254443	ENSG00000063177	RPL18	ribosomal protein L18	0.206644302	-0.91720814	0.571377365	-0.552475077
14.2	1.05	9.6	5.225	7.950026527	0.383568571	5.258066283	2.713272492	25.36343738	2.874323092	17.52735607	10.06188102	ENSG00000063180	0.367516543	114.6494407	-51.32472034	2.574160808	2.653241965	-2.6044518	-0.391478866	1.9961435	0.295952398	0.592931112	0.426526105	0.746783063	13.94449466	0.5501742	7.1448744	1	1	1	0.000188288	0.458246525	0.007517854	0.000159231	0.518179683	0.036484757	ENSG00000063180	CA11	carbonic anhydrase 11	-0.767918522	-2.890375509	1.602449928	-0.520007059
181.2	46	103.8	43.8	113.6790248	28.48103878	64.90106756	27.09520653	288.8258416	74.29504296	166.0132938	70.80366771	ENSG00000063241	0.277389925	217.5899936	-102.7949968	6.059424411	5.199601394	-1.370959997	-0.557135423	0.508127844	0.237868617	0.341185441	0.337618392	0.483587438	21.38083281	1.639104768	1.104068363	1	1	1	3.77E-06	0.200448342	0.293374999	4.14E-06	0.360943409	0.304066115	ENSG00000063241	ISOC2	isochorismatase domain containing 2	-1.226068079	-1.954790297	-0.069162025	-0.797884242
131.6	208	77.2	219.2	84.04918328	133.1624997	49.08082681	140.3623771	206.0526863	324.896274	121.4290872	342.3185115	ENSG00000063244	0.25405442	244.2666294	-116.1333147	6.91228167	4.879767019	0.457771061	-0.533367562	0.585814037	0.22875759	0.322647464	0.325162825	0.457410241	10.7325331	1.076954146	1.640241444	1	1	1	0.001052682	0.299379935	0.200292344	0.000783577	0.433825903	0.242718649	ENSG00000063244	U2AF2	U2 small nuclear RNA auxiliary factor 2	1.493573956	0.656422167	0.075311527	-0.761840263
95	86.4	49.40000002	99.2	68.11845812	61.87715233	35.03272723	71.16663869	132.4897869	120.6416216	69.65943547	138.2760263	ENSG00000063245	0.133478691	205.3013768	-96.65068839	6.211796268	4.553876892	-0.094889216	-0.653926467	0.792076806	0.169708506	0.240440257	0.244019242	0.342444044	2.980985356	2.162030979	5.350019412	1	1	1	0.084247968	0.14145761	0.02072204	0.041101059	0.306409024	0.064743308	ENSG00000063245	EPN1	epsin 1	0.991386869	-0.135401126	0.197177324	-0.929610672
2543.923265	1092.9334	1191.175462	1775.592693	1940.956509	831.452521	906.7795465	1349.910863	3334.204321	1436.646576	1564.767297	2335.509326	ENSG00000063322	0.089959438	311.8843746	-149.9421873	10.55102519	7.841462761	-0.844842208	-0.75876688	1.244035884	0.138023768	0.190592567	0.194589738	0.269678574	2.757727081	0.956179277	21.28006399	1	1	1	0.096785657	0.328151387	3.97E-06	0.046287155	0.45263664	0.000325199	ENSG00000063322	MED29	mediator complex subunit 29	0.575516379	-1.218097249	0.699588054	-1.094025573
21.20000075	622.800043	16.20000095	569.5998548	12.04289815	365.2305408	9.112643664	333.992656	37.319923	1062.013852	28.79954932	971.410565	ENSG00000063438	0.369132904	229.0927557	-108.5463779	6.501601264	3.054001217	3.380224292	-0.268989916	0.179698513	0.288533722	0.396723337	0.411598883	0.563668563	151.5259831	0.379204032	0.101634542	1	1	1	8.04E-35	0.538029533	0.749876867	9.71E-34	0.553164234	0.49412816	ENSG00000063438	AHRR	aryl hydrocarbon receptor repressor	5.05199883	4.812452022	-0.128604272	-0.368151081
77.00000576	37.39999858	192.9999858	47.5999998	50.86147908	24.3960419	128.4172726	31.21086541	116.5715389	57.33552595	290.0621837	72.59523089	ENSG00000063587	0.21084825	198.1788317	-93.08941585	6.112028154	4.343805497	-0.72213483	0.918884619	-0.677722528	0.211581457	0.3037829	0.296600814	0.426451331	25.00130908	7.691772166	2.525601895	1	1	1	5.73E-07	0.005547313	0.112012033	7.02E-07	0.060604374	0.172942586	ENSG00000063587	ZNF275	zinc finger protein 275	-1.997028334	-1.022367973	0.33985005	1.314510411
159.8	21.2	141.4	36.4	112.5193337	14.30981046	99.47476593	25.05968961	226.94802	31.40782341	200.9952958	52.87216326	ENSG00000063601	0.153908976	196.6312612	-92.31563059	5.932020183	5.073923033	-2.019921852	-0.12233028	0.662897873	0.178978557	0.268791934	0.253435456	0.375128758	80.24393796	0.93045015	3.122716319	1	1	1	3.31E-19	0.334745981	0.077207981	1.42E-18	0.455834155	0.139703407	ENSG00000063601	MTMR1	myotubularin related protein 1	-1.928838971	-2.856635825	0.752478594	-0.17531826
0.675	0.675	0.85	1.2	0.153577085	0.153577039	0.20978988	0.326545063	2.966751191	2.966752087	3.443922074	4.409804844	ENSG00000063660	1.371379809	64.89468773	-26.44734386	0.784962501	-0.393042588	2.80E-16	0.230523659	0.344840486	0.755362279	1.068243834	1.039298994	1.446256706	0.068254106	0.319621657	0.056851997	1	1	1	0.793895968	0.571835104	0.811542508	0.25752715	0.567644028	0.511822331	ENSG00000063660	GPC1	glypican 1	0.249978253	0	0.393342428	0.143364175
89.90344479	14.7145418	60.34863794	24.2163381	61.53461	9.571713504	39.46416589	16.10047458	131.3509484	22.62058306	92.28519136	36.42321397	ENSG00000063761	0.156641747	182.9081077	-85.45405386	5.117362291	4.498736259	-1.809900016	-0.398597881	0.896789171	0.193436979	0.281038522	0.278734477	0.395726377	46.66805485	0.005422614	5.13559436	1	1	1	8.41E-12	0.941298113	0.02344006	1.84E-11	0.680550365	0.069155385	ENSG00000063761	ADCK1	aarF domain containing kinase 1	-1.28267253	-2.53223476	0.682258577	-0.567303653
589.2931062	124.6243886	515.8631637	188.2582105	418.1842909	87.87644905	362.3421449	132.7453422	830.4146583	176.7394836	734.4296196	266.9860445	ENSG00000063854	0.110858235	255.5069774	-121.7534887	8.12700708	6.378923694	-1.553619371	-0.13308215	0.545592308	0.17500075	0.215398377	0.249907766	0.306900482	69.99140834	0.477475053	3.160394799	1	1	1	5.96E-17	0.489568245	0.075444936	2.14E-16	0.531983532	0.138114026	ENSG00000063854	HAGH	hydroxyacylglutathione hydrolase	-1.449426497	-2.232314919	0.591239315	-0.191649107
1155.197506	2019.204991	712.9404374	2167.04039	914.8128654	1600.35552	557.0723964	1717.823195	1458.747825	2547.676904	912.4201282	2733.729563	ENSG00000063978	0.056289378	307.5637762	-147.7818881	10.38570013	7.052026609	0.558432535	-0.48262873	0.553287226	0.119034226	0.151446872	0.172734416	0.217587438	57.10487227	2.241597923	6.465969485	1	1	1	4.13E-14	0.134342087	0.010995964	1.14E-13	0.298908132	0.044674863	ENSG00000063978	RNF4	ring finger protein 4	1.602516011	0.805113826	0.101889943	-0.695512242
912.3452007	365.2146331	1021.395093	663.5414088	684.1677377	272.6787606	760.6886231	497.0138035	1216.622356	489.1533465	1371.452002	885.865137	ENSG00000064012	0.084154619	278.9583592	-133.4791796	9.397710329	6.816018428	-0.915533211	0.112906282	0.484199763	0.146844546	0.18616856	0.209799461	0.264652658	26.32247726	4.8013285	3.347315323	1	1	1	2.89E-07	0.0284378	0.067314716	3.69E-07	0.136916816	0.129086331	ENSG00000064012	CASP8	caspase 8	-0.621521812	-1.318470794	0.85966966	0.162720679
23.80000004	1.075	18.6	1.025	13.24310156	0.39038076	10.27079748	0.365925193	42.77245773	2.96025091	33.68384985	2.871146944	ENSG00000064042	0.405245675	118.4592362	-53.22961812	2.478081192	3.169685582	-3.097364921	-0.246524001	0.198895952	0.299086124	0.597116511	0.425739856	0.851188216	49.68330209	0.284871642	0.054601011	1	1	1	1.81E-12	0.593525803	0.815242272	4.24E-12	0.57585051	0.513262824	ENSG00000064042	LIMCH1	LIM and calponin homology domains 1	-3.274859842	-3.579156881	-0.035189428	-0.339486468
143.539816	142.7877053	169.8753199	215.564386	114.4626232	113.9066543	135.1247761	172.6843187	180.0035523	178.9915517	213.562791	269.0922075	ENSG00000064102	0.043854388	218.2295133	-103.1147567	7.347388454	4.96661246	-0.005253511	0.168452295	0.243448395	0.115491901	0.142849125	0.163439356	0.201122718	1.346102204	5.236050142	1.465181991	1	1	1	0.245960692	0.022123449	0.226107408	0.101718624	0.121603034	0.261673734	ENSG00000064102	INTS13	integrator complex subunit 13	0.341851972	-0.007526641	0.590855689	0.241477076
143.8	14.8	244.8	19.2	112.6760062	10.68623677	192.692601	14.12643767	183.5212366	20.49739348	310.9981374	26.09575099	ENSG00000064115	0.070475526	179.9141404	-83.95707022	5.808949318	4.968423445	-2.273796265	0.532018105	-0.271735007	0.12444232	0.207592223	0.174349975	0.287260045	283.4379991	9.716266423	0.894830406	1	1	1	1.34E-63	0.001826442	0.344171662	5.59E-62	0.034431715	0.332782297	ENSG00000064115	TM7SF3	transmembrane 7 superfamily member 3	-3.605057718	-3.196065139	0.354430735	0.763423313
27.3539966	7.963292088	37.45611408	7.474049965	18.75416497	5.027458838	25.63295586	4.628838916	39.89733114	12.61353358	54.73268436	12.06812851	ENSG00000064199	0.137001787	141.0414195	-64.52070975	3.991876095	3.308862646	-1.234020153	0.31430731	-0.377712787	0.192574891	0.295488191	0.271992746	0.416776972	46.54254041	0.588351615	0.821326708	1	1	1	8.97E-12	0.443057248	0.364792553	1.96E-11	0.511071767	0.344020355	ENSG00000064199	SPA17	sperm autoantigenic protein 17	-2.182089448	-1.661451487	-0.080977076	0.439660886
933.5131577	175.9544094	392.8259403	238.2389814	649.8401731	121.732129	258.7871363	163.8038411	1341.017148	254.3285361	596.2901464	346.498665	ENSG00000064201	0.154347798	270.1220146	-129.0610073	8.32941815	6.838955058	-1.668730134	-0.865588444	1.168637814	0.184810517	0.251760589	0.276575555	0.363440001	37.41919675	1.593015	10.33937815	1	1	1	9.53E-10	0.206895903	0.001302219	1.66E-09	0.365409302	0.013884707	ENSG00000064201	TSPAN32	tetraspanin 32	-0.719105661	-2.400837266	0.435074769	-1.246656836
1643.199487	2231.799267	1978.001364	2816.800712	1106.658126	1503.261373	1332.236105	1897.452914	2439.872344	3313.414458	2936.783788	4181.587956	ENSG00000064225	0.202827072	328.4320968	-158.2160484	11.01444084	7.404400527	0.306162858	0.185441675	0.047351961	0.201683914	0.285158728	0.285180087	0.403210114	2.675897147	1.07563978	0.013791551	1	1	1	0.1018779	0.299675019	0.906513422	0.04842272	0.433912714	0.539949249	ENSG00000064225	ST3GAL6	ST3 beta-galactoside alpha-2,3-sialyltransferase 6	0.509796974	0.441468207	0.335716025	0.267387258
1.85	2.2	2.225	4.6	0.697618244	0.858706068	0.870279074	1.989103363	4.905978352	5.636387326	5.688548822	10.63795899	ENSG00000064270	0.697420438	94.17669583	-41.08834791	1.610797361	0.615185639	0.173271721	0.184571276	0.553027667	0.49758617	0.691364589	0.690625564	0.943567201	0.998623537	1.044091635	0.34351685	1	1	1	0.317643801	0.306871771	0.55780623	0.125667771	0.438264763	0.427738272	ENSG00000064270	ATP2C2	ATPase secretory pathway Ca2+ transporting 2	0.796127667	0.167109986	0.807354922	0.178337241
0.700000004	1.275	0.85	0.675	0.102361956	0.213043606	0.130807289	0.097671133	4.78693477	7.630480123	5.52339251	4.664889068	ENSG00000064300	3.382247341	70.94489908	-29.47244954	0.710451251	-0.356674938	0.599621117	0.194156009	-0.830144775	0.980900624	1.339955152	1.368908563	1.918325716	0.041181697	0.056806816	0.187267745	1	1	1	0.839187603	0.811615999	0.665200446	0.268110859	0.646858151	0.467815784	ENSG00000064300	NGFR	nerve growth factor receptor	-0.143364175	0.420331796	-0.44170545	0.121990521
959.4262413	972.6174503	1224.081467	1165.478625	777.5426566	788.9289204	989.8972997	945.9314566	1183.856223	1199.074695	1513.667567	1435.981873	ENSG00000064313	0.049528746	284.5569797	-136.2784898	10.04736576	6.866335441	0.013655399	0.243610578	-0.0627143	0.107243334	0.142338158	0.151181862	0.201466394	0.030072661	3.560787654	0.096900926	1	1	1	0.862325465	0.059159661	0.755580826	0.273299117	0.196146234	0.495210271	ENSG00000064313	TAF2	TATA-box binding protein associated factor 2	-0.07071782	0.019680204	0.26073294	0.351130963
782.703299	3357.111392	672.6374871	3995.797904	624.5941161	2684.733652	534.3825283	3194.761246	980.8360958	4197.88268	846.6616425	4997.682035	ENSG00000064393	0.043659298	319.7140984	-153.8570492	10.62767748	6.662753696	1.456082483	-0.151547163	0.325709549	0.115128404	0.133904854	0.163851095	0.190937713	284.1211094	0.012862609	2.909896547	1	1	1	9.50E-64	0.909702782	0.088037522	4.04E-62	0.672025177	0.150720261	ENSG00000064393	HIPK2	homeodomain interacting protein kinase 2	2.568800295	2.099270611	0.251194539	-0.218335145
683.9263467	1048.911681	560.4281564	1290.696204	503.2669952	778.095255	401.5729688	958.2257743	929.4375594	1413.985895	782.1236559	1738.522106	ENSG00000064419	0.104981108	305.0151483	-146.5075742	9.609997081	6.527850232	0.42765818	-0.199149175	0.406577808	0.15649459	0.208140253	0.220431804	0.29595713	16.28916989	0.003535383	1.887251269	1	1	1	5.44E-05	0.952586452	0.169512277	5.02E-05	0.682271699	0.220615838	ENSG00000064419	TNPO3	transportin 3	1.202093476	0.616247212	0.298998827	-0.286847438
389.6000127	151.0000292	230.3999833	224.2000134	277.2836541	106.9807174	163.6514602	159.2261837	547.4111715	213.1319491	324.3732272	315.6870612	ENSG00000064490	0.147962918	253.4367898	-120.7183949	7.727414061	5.965120604	-0.947840575	-0.525303748	0.920562289	0.17351	0.247027536	0.246101905	0.349238344	7.786606172	0.152436321	6.948043359	1	1	1	0.005263498	0.696217911	0.008391096	0.003405982	0.611056456	0.038880613	ENSG00000064490	RFXANK	regulatory factor X associated ankyrin containing protein	-0.039181847	-1.361620396	0.567135313	-0.755303236
161.6	28	58.2000014	35.6	87.30488391	14.85491362	31.22891284	18.97476359	299.1191194	52.7771497	108.4648761	66.79187302	ENSG00000064545	0.48723936	210.15141	-99.07570502	5.382925136	5.085124146	-1.752919636	-1.021238767	1.261379895	0.314141704	0.450861329	0.446731718	0.638142458	12.39357532	1.596488333	3.907117999	1	1	1	0.000430814	0.206401576	0.048081985	0.000343638	0.365257438	0.105649153	ENSG00000064545	TMEM161A	transmembrane protein 161A	-0.693753561	-2.487202452	0.335790748	-1.457658142
206	103.4	113.4	161.2	156.8378427	78.19747479	85.86093446	122.4971815	270.5724542	136.7251312	149.7719549	212.1309215	ENSG00000064547	0.091909398	214.7435669	-101.3717834	7.089804778	5.327876169	-0.689271207	-0.596954777	1.040995645	0.139114156	0.19917021	0.198741565	0.281845009	1.445393955	0.317002358	13.64197124	1	1	1	0.229268472	0.573414711	0.000221185	0.096023453	0.56777829	0.005376243	ENSG00000064547	LPAR2	lysophosphatidic acid receptor 2	0.503686767	-0.987509056	0.635652108	-0.855543716
4880.399858	3389.398646	2573.201263	3266.799415	3342.34793	2320.911358	1761.865646	2236.920529	7126.218836	4949.789721	3758.155312	4770.834851	ENSG00000064601	0.186377105	363.8450948	-175.9225474	11.56064273	8.492982434	-0.36457464	-0.640076403	0.603234622	0.193139603	0.273174095	0.273202789	0.386365506	0.106533869	3.069415614	2.437675125	1	1	1	0.74412532	0.079778145	0.118451667	0.245297299	0.228590582	0.177967339	ENSG00000064601	CTSA	cathepsin A	0.344194576	-0.525840018	-0.053135486	-0.92317008
534.5967901	464.4927664	190.8494644	570.8024935	381.4115988	331.1872937	130.230103	407.0228085	749.3052881	651.4547331	279.6858576	800.4845913	ENSG00000064607	0.118894545	270.9920257	-129.4960128	8.581077023	6.281512799	-0.140566814	-1.030027827	1.236125095	0.172262089	0.220200622	0.260162127	0.328033948	6.652903529	3.652101273	14.19996475	1	1	1	0.009899438	0.05599852	0.000164374	0.006053467	0.190911198	0.0045772	ENSG00000064607	SUGP2	SURP and G-patch domain containing 2	1.575542174	-0.202388565	0.296758162	-1.481172577
[truncated: 14,499 more rows]
