# Supplementary material for: Age is an intrinsic driver of inflammatory responses to malaria
Source: Nat Commun. 2025 Sep 30;16:8665. doi: 10.1038/s41467-025-63638-1 (PMC12485045; doi:10.1038/s41467-025-63638-1)
Supplement: Supplementary file 4 — Supplementary Data 2 [file 41467_2025_63638_MOESM4_ESM.txt]

y_unstim_Child	y_stim_Child	y_unstim_Adult	y_stim_Adult	LCI_unstim_Child	LCI_stim_Child	LCI_unstim_Adult	LCI_stim_Adult	UCI_unstim_Child	UCI_stim_Child	UCI_unstim_Adult	UCI_stim_Adult	gene.id	res.Dispersion	res.AIC	res.logLik	res.meanExp	coef..Intercept.	coef.state_boolstim	coef.age_boolAdult	coef.state_boolstim.age_boolAdult	stdErr..Intercept.	stdErr.state_boolstim	stdErr.age_boolAdult	stdErr.state_boolstim.age_boolAdult	Chisq.state_bool	Chisq.age_bool	Chisq.state_bool.age_bool	Df.state_bool	Df.age_bool	Df.state_bool.age_bool	pvals.state_bool	pvals.age_bool	pvals.state_bool.age_bool	qvals.state_bool	qvals.age_bool	qvals.state_bool.age_bool	ENSEMBL	SYMBOL	GENENAME	State_AdultFC	State_ChildFC	Age_stim	Age_unstim
0.700000025	3.825	16.225	15.02500034	0.102805038	0.721335277	3.205935206	2.965374002	4.766303709	20.2826972	82.11352011	76.12889132	ENSG00000000003	3.360652742	129.0698731	-58.53493654	2.14720143	-0.356674909	1.698233376	3.143228171	-1.775071136	0.978696944	1.29702142	1.28152881	1.747049462	0.686326722	6.311180878	1.032336118	1	1	1	0.407416616	0.01199789	0.309610612	0.21795841	0.140861886	0.388548075	ENSG00000000003	TSPAN6	tetraspanin 6	-0.104179596	1.504994175	1.73172354	3.340897311
135.6429814	299.5888102	317.3084971	292.3862963	61.44646215	138.9387309	145.4949335	137.26875	299.4316966	645.9930546	692.0150407	622.7910305	ENSG00000000419	0.250754112	321.5513487	-154.7756743	7.2085833	4.910026298	0.792384604	0.84984818	-0.874183221	0.404010222	0.397267813	0.560929222	0.528319894	1.339982643	0.646113542	2.737858528	1	1	1	0.247037029	0.421505626	0.097996011	0.146785796	0.724608919	0.182781822	ENSG00000000419	DPM1	dolichyl-phosphate mannosyltransferase subunit 1, catalytic	-0.117624183	1.137379945	-0.034989818	1.220014311
32.892284	343.5099945	162.3309068	307.9536229	15.10933864	160.3771195	74.7366751	143.0073697	71.60487779	735.7602924	352.5889167	663.1506758	ENSG00000000457	0.21696255	284.1084138	-136.0542069	6.823070082	3.493238101	2.345978106	1.596398785	-1.705665796	0.396900559	0.327640206	0.559633323	0.468633577	41.54699525	1.979053442	13.247108	1	1	1	1.15E-10	0.15949016	0.000273001	4.31E-10	0.724608919	0.002719681	ENSG00000000457	SCYL3	SCY1 like pseudokinase 3	0.919592476	3.345517069	-0.157155546	2.268769047
4.25	44.4	30.025	60.6	1.679438431	19.24849294	12.95243646	26.34449412	10.75508317	102.4163297	69.60085292	139.3976283	ENSG00000000460	0.886706178	181.0405111	-84.52025554	4.023831333	1.446918983	2.346320487	1.955111385	-1.644055961	0.473703833	0.637366367	0.639054218	0.877987955	11.39780207	6.120348246	3.506356553	1	1	1	0.000735311	0.013363447	0.06113376	0.000811371	0.155048468	0.132013373	ENSG00000000460	C1orf112	chromosome 1 open reading frame 112	0.989499141	3.11230297	0.440238053	2.563041882
635.3897032	406.2607364	728.8719105	383.4608425	593.4219253	369.0837666	661.9666858	334.9478303	680.3255117	447.1824579	802.5392717	439.0003589	ENSG00000000938	0.400710833	344.4724534	-166.2362267	8.090770543	6.454238517	-0.447243355	0.137259494	-0.195017146	0.034863705	0.034396443	0.034980594	0.034652146	172.159057	15.48290365	31.67271615	1	1	1	2.50E-39	8.33E-05	1.82E-08	2.34E-38	0.001301556	2.46E-07	ENSG00000000938	FGR	FGR proto-oncogene, Src family tyrosine kinase	-0.924806633	-0.643957761	-0.083116066	0.197732806
3.07500011	6.875000412	143.0250114	18.82500334	0.678467997	1.589003312	34.29500618	4.458543031	13.93673057	29.74545761	596.4761685	79.48353268	ENSG00000000971	2.647114925	157.3682421	-72.68412104	3.004797142	1.123304937	0.804586766	3.839714583	-2.832420335	0.771032094	1.073783076	1.060823356	1.491281743	0.793930388	10.41744069	3.607414159	1	1	1	0.372914302	0.001248308	0.057522494	0.203768709	0.018015941	0.126490751	ENSG00000000971	CFH	complement factor H	-2.860926358	0.950479901	1.331969205	5.143375463
89.80615549	172.9613336	277.6096583	173.0522946	44.79397897	86.54931568	139.0574731	86.55472472	180.049769	345.6482897	554.2105766	345.9903174	ENSG00000001036	0.212976495	301.2375484	-144.6187742	6.749334315	4.49765352	0.655414545	1.1285625	-1.128036735	0.354887647	0.298124911	0.500355613	0.419983912	0.171711504	1.536544683	7.214083712	1	1	1	0.678595198	0.215132856	0.007233373	0.315172439	0.724608919	0.030129247	ENSG00000001036	FUCA2	alpha-L-fucosidase 2	-0.678724437	0.937904672	0.00075416	1.617383269
114.7136056	192.3150399	226.2739987	172.3844711	54.32488734	93.31707	106.880149	81.75944284	242.2317275	396.3377181	479.0405234	363.4614528	ENSG00000001084	0.314818753	289.4911924	-138.7455962	6.738101966	4.742438636	0.516696224	0.679308013	-0.788715594	0.381355196	0.395842124	0.535696636	0.570624557	0.236262291	0.382474928	1.910468757	1	1	1	0.626918815	0.536281664	0.166911198	0.298717736	0.729070356	0.261100617	ENSG00000001084	GCLC	glutamate-cysteine ligase catalytic subunit	-0.39045795	0.740395377	-0.156979192	0.973874136
97.83774334	409.276603	256.8139229	350.5591385	46.67677397	197.2146679	123.0684328	168.8484394	205.0746701	849.3655139	535.9082709	727.8225967	ENSG00000001167	0.148502653	324.6691689	-156.3345844	7.426935886	4.583310426	1.431080792	0.965041361	-1.119903161	0.377583536	0.281519767	0.531554211	0.392072806	18.82340447	0.619481756	8.158822786	1	1	1	1.43E-05	0.431239934	0.004285218	2.26E-05	0.724608919	0.021004886	ENSG00000001167	NFYA	nuclear transcription factor Y subunit alpha	0.44743722	2.053462907	-0.222829487	1.3831962
15.66457895	130.7948474	51.11295905	140.0512351	7.7667371	67.80840225	23.05948076	61.89805327	31.59358049	252.2886771	113.2954644	316.8815078	ENSG00000001460	0.524429302	220.3519383	-104.1759692	5.386142777	2.751402046	2.122227999	1.182636021	-1.114257745	0.357934646	0.483319516	0.515470957	0.673350718	21.34665177	2.608404788	2.738348181	1	1	1	3.83E-06	0.106298642	0.097965985	6.79E-06	0.653431811	0.182781822	ENSG00000001460	STPG1	sperm tail PG-rich repeat containing 1	1.436505218	2.983437196	0.097925331	1.644857309
385.0544604	2359.291008	824.9574022	1656.399586	173.5373254	1068.036081	371.1294163	747.3323341	854.3806767	5211.672301	1833.739621	3671.271085	ENSG00000001461	0.113479224	436.7554507	-212.3777254	9.351489955	5.95338478	1.812731653	0.761946971	-1.115661802	0.406628608	0.250656379	0.575230283	0.358302786	49.48471105	0.124230045	9.695378268	1	1	1	2.00E-12	0.724491192	0.001847321	9.26E-12	0.749408237	0.011946446	ENSG00000001461	NIPAL3	NIPA like domain containing 3	1.004782184	2.612088458	-0.510043278	1.097262996
288.1909253	983.6994891	533.8802497	883.2725433	126.1244898	434.2847563	233.1755508	391.0939883	658.5081894	2228.180176	1222.375674	1994.841162	ENSG00000001497	0.178139846	380.4943671	-184.2471836	8.503285499	5.663623196	1.227697258	0.616548367	-0.724235011	0.421609062	0.32318212	0.595015772	0.448290169	13.95242158	0.191749397	2.610000567	1	1	1	0.000187496	0.661464581	0.106191724	0.000232285	0.737743368	0.193020462	ENSG00000001497	LAS1L	LAS1 like ribosome biogenesis factor	0.72527516	1.767661228	-0.155192416	0.887193652
50.12304172	632.445875	226.6308592	765.2603311	21.46762577	273.8810031	96.52423653	330.1293245	117.0282796	1460.443697	532.1103609	1773.9211	ENSG00000001561	0.207986978	318.4064408	-153.2032204	7.558700343	3.914480817	2.535113827	1.508841706	-1.318220272	0.432619793	0.333887122	0.613046805	0.479786053	62.0427974	2.157397449	7.548848908	1	1	1	3.36E-15	0.141884827	0.006004842	1.99E-14	0.724608919	0.02630872	ENSG00000001561	ENPP4	ectonucleotide pyrophosphatase/phosphodiesterase 4	1.751138468	3.631175772	0.274613267	2.154650571
0.650000052	0.874999918	0.475000019	0.899999918	0.011123262	0.015546003	0.007707414	0.016038533	37.98346898	49.24898298	29.27376392	50.50336152	ENSG00000001617	20	101.7780369	-44.88901843	0.618051406	-0.430782836	0.29725135	-0.313657598	0.341828479	2.075476467	2.921648203	2.954404666	4.144738531	0.050802749	0.00456341	0.006801774	1	1	1	0.821672272	0.94614146	0.934270692	0.357894541	0.791479706	0.651221899	ENSG00000001617	SEMA3F	semaphorin 3F	0.365284383	0.184424462	0.019108824	-0.161751097
266.0472838	1395.035158	596.2304377	1180.77021	112.7776547	604.8301397	254.4497584	512.1739329	627.6168572	3217.635771	1397.095981	2722.157846	ENSG00000001629	0.282833954	355.8062103	-171.9031051	8.806059831	5.583674052	1.657000845	0.806953181	-0.973705853	0.437885627	0.398896766	0.61277218	0.548332316	16.82200779	0.30620266	3.153318784	1	1	1	4.11E-05	0.580019787	0.075772706	5.86E-05	0.732470042	0.152609509	ENSG00000001629	ANKIB1	ankyrin repeat and IBR domain containing 1	0.984589939	2.38616816	-0.240385738	1.161192483
33.79694167	43.13659961	66.80591535	54.38927975	30.66070884	37.72575647	58.2529108	45.13331269	37.25397453	49.32349673	76.61471786	65.54346612	ENSG00000001630	0.455215603	222.5337045	-105.2668523	4.999258018	3.520370315	0.2440015	0.681421315	-0.449626059	0.04968792	0.049140455	0.049385872	0.048687032	21.68730695	187.6626798	85.28572455	1	1	1	3.21E-06	1.03E-42	2.58E-20	5.78E-06	2.29E-41	3.86E-19	ENSG00000001630	CYP51A1	cytochrome P450 family 51 subfamily A member 1	-0.29180436	0.343014973	0.327631293	0.962450627
124.665031	522.6538319	304.6481725	476.9693509	51.49369147	217.4454183	124.398706	197.4664356	301.8111446	1256.255617	746.0729454	1152.093322	ENSG00000001631	0.237224627	322.7980741	-155.3990371	7.730651542	4.825630389	1.433288967	0.89352719	-0.98499431	0.451107696	0.352670851	0.641064374	0.507945244	14.14524378	0.432979442	3.760396559	1	1	1	0.000169224	0.510530591	0.052480131	0.000211845	0.726736097	0.11851308	ENSG00000001631	KRIT1	KRIT1 ankyrin repeat containing	0.645046169	2.05903017	-0.131695304	1.282288696
110.1156822	466.6667312	219.7967747	363.4421895	45.85086694	202.2497258	92.59975642	156.8442486	264.4543991	1076.776926	521.7143549	842.17449	ENSG00000002016	0.407823768	294.2846817	-141.1423408	7.433305335	4.70153147	1.444083896	0.691171899	-0.941167018	0.447008859	0.46204327	0.618848411	0.632363134	8.661516625	0.147888361	2.215135576	1	1	1	0.003250007	0.700561539	0.136663056	0.003163253	0.74323451	0.228374164	ENSG00000002016	RAD52	RAD52 homolog, DNA repair protein	0.722970883	2.073418358	-0.35979082	0.990656654
319.0534582	457.5153695	449.5979005	499.5341425	162.0354734	235.3455312	213.2277643	258.0499162	628.2273077	889.4169875	947.9922688	967.0003509	ENSG00000002330	0.287205351	338.7084932	-163.3542466	7.881696534	5.765358669	0.360451809	0.342994959	-0.255129489	0.345685401	0.383929959	0.503698058	0.558045758	0.713316822	0.258413033	0.209017041	1	1	1	0.398344902	0.611212524	0.64753893	0.214224557	0.73435823	0.565715727	ENSG00000002330	BAD	BCL2 associated agonist of cell death	0.15162789	0.518657197	0.126498388	0.493527694
567.8991504	1248.391896	1019.767528	886.7533766	264.3258197	583.5626611	465.7455245	411.1778704	1220.120854	2670.634072	2232.819761	1912.38782	ENSG00000002549	0.169768617	400.4321241	-194.216062	9.087120527	6.341943851	0.787667668	0.585386116	-0.927430733	0.390184359	0.291137771	0.557427905	0.431230203	2.925969003	0.041847022	4.625350254	1	1	1	0.08716488	0.837911654	0.031502829	0.060359844	0.772918159	0.082863371	ENSG00000002549	LAP3	leucine aminopeptidase 3	-0.201423493	1.134981246	-0.492995229	0.843409509
753.6893802	2358.088765	1658.00857	2497.917221	350.9526683	1109.88566	776.543119	1192.312278	1618.587727	5010.049975	3540.038347	5233.184759	ENSG00000002586	0.183857993	445.6705189	-216.8352595	9.702324446	6.624980321	1.140626404	0.788392184	-0.730786357	0.389963752	0.352211718	0.546126031	0.470663489	9.346377616	0.697659314	2.410792556	1	1	1	0.002234266	0.403571318	0.120501344	0.002245967	0.724608919	0.20992037	ENSG00000002586	CD99	CD99 molecule (Xg blood group)	0.590981773	1.644274825	0.083073408	1.136366461
0.125	1.100000001	0.900000001	1.25	0.001209436	0.019985062	0.01603821	0.022948654	12.9192458	60.5452226	50.50438993	68.08678115	ENSG00000002587	20	95.92090136	-41.96045068	0.610532656	-2.079441542	2.174751722	1.974081027	-1.846247657	2.366407992	3.127552401	3.134028322	4.261923097	0.308731807	0.211056921	0.187658697	1	1	1	0.578459444	0.645940259	0.66487245	0.282175643	0.735821883	0.571686311	ENSG00000002587	HS3ST1	heparan sulfate-glucosamine 3-sulfotransferase 1	0.243925582	0.900464327	0.099535673	0.756074418
5.70000252	0.874999778	0.125000007	0.875000106	0.111172982	0.015545875	0.00120938	0.015545691	292.2475243	49.24937536	12.91984655	49.24999412	ENSG00000002726	20	97.45357483	-42.72678741	0.670342801	1.740466617	-1.873998263	-3.819908103	3.819908477	2.008742098	2.874634953	3.104036686	4.25347482	0.003721937	0.707914587	0.806525648	1	1	1	0.951353092	0.400136989	0.369149442	0.391923391	0.724608919	0.430192957	ENSG00000002726	AOC1	amine oxidase copper containing 1	0.736965666	-1.837271213	2.52E-07	-2.574236628
1.025	16.825	1.85	12.45000001	0.17195189	3.480095874	0.341694125	2.562108566	6.10999392	81.34276619	10.01626819	60.49802191	ENSG00000002745	3.172512468	124.5749353	-56.28746765	2.018921571	0.024692613	2.798173263	0.590493026	-0.891638279	0.910833248	1.214908233	1.253882305	1.693860624	7.636662413	0.014611066	0.277090773	1	1	1	0.005719365	0.90378906	0.598614398	0.005263197	0.786550082	0.547652566	ENSG00000002745	WNT16	Wnt family member 16	2.238572349	3.137908264	-0.406295903	0.493040011
294.3708566	664.1622381	394.4800653	619.6640469	119.0987062	273.4277194	159.8867987	258.0186118	727.5830605	1613.265398	973.2793651	1488.200903	ENSG00000002822	0.259424915	348.8724239	-168.436212	8.126265863	5.684840389	0.813686065	0.292728218	-0.362077201	0.461677437	0.404929082	0.647509775	0.545102732	4.765931686	0.030806527	0.441210299	1	1	1	0.029028344	0.860672722	0.506538873	0.022661103	0.777884025	0.50641691	ENSG00000002822	MAD1L1	mitotic arrest deficient 1 like 1	0.650207602	1.171178781	-0.09989369	0.421077489
426.8402955	1525.175332	545.0865374	1322.440787	189.6215723	681.1143244	242.0181253	592.4232535	960.8223136	3415.226653	1227.67389	2952.02733	ENSG00000002834	0.15759464	400.5444036	-194.2722018	8.966137295	6.056409928	1.273454726	0.244534638	-0.387164904	0.413969167	0.298219153	0.584720591	0.415014093	26.08695301	0.006842625	0.870294572	1	1	1	3.26E-07	0.934074056	0.350873772	7.08E-07	0.789986386	0.417243028	ENSG00000002834	LASP1	LIM and SH3 protein 1	1.277092152	1.834776441	-0.205627066	0.352057224
109.9286659	379.9942125	166.7147484	400.9102887	48.89948685	170.5259967	74.42373498	180.742238	247.1255296	846.7659147	373.4535406	889.2722665	ENSG00000002919	0.159227545	327.9442819	-157.972141	7.266512796	4.699831663	1.240324359	0.416452595	-0.362870934	0.413298347	0.306961614	0.582036972	0.421685137	24.02330867	0.178809654	0.740504631	1	1	1	9.52E-07	0.672398207	0.389499275	1.89E-06	0.740414052	0.442501167	ENSG00000002919	SNX11	sorting nexin 11	1.260863949	1.780136852	0.077104427	0.59637733
0.125	0.475	2.275	0.9	0.001209346	0.007707146	0.043245307	0.01603821	12.92020588	29.27478006	119.6806177	50.50438986	ENSG00000002933	20	93.25615019	-40.62807509	0.566511737	-2.079441542	1.335001067	2.901421594	-2.262341635	2.366445906	3.16562761	3.112553003	4.28151705	0.002124757	0.636987833	0.279203604	1	1	1	0.963234461	0.424803656	0.597223678	0.394857956	0.724608919	0.546852001	ENSG00000002933	TMEM176A	transmembrane protein 176A	-0.785495488	0.390789953	0.365284464	1.541569905
327.3803593	1799.320014	724.300896	1757.56139	145.1680128	801.475283	321.9103561	786.4825829	738.302451	4039.4914	1629.682854	3927.642019	ENSG00000003056	0.132496713	423.7695568	-205.8847784	9.112829445	5.791122673	1.704041429	0.794084235	-0.817565784	0.414913721	0.282747994	0.585114828	0.388727248	41.9639967	0.461881717	4.423392192	1	1	1	9.30E-11	0.496745861	0.035449496	3.53E-10	0.726375774	0.089907591	ENSG00000003056	M6PR	mannose-6-phosphate receptor, cation dependent	1.277744163	2.454813628	-0.033857675	1.14321179
0.124999986	0.124999992	0.299999999	6.075000954	0.00120944	0.001209421	0.004348073	0.118611963	12.91920432	12.91940496	20.69882209	311.1459905	ENSG00000003096	20	85.03514053	-36.51757027	0.489780781	-2.079441657	4.90E-08	0.87546885	3.008154904	2.366406412	3.346585053	3.204107068	4.460783044	0.585431217	1.185647415	0.454755741	1	1	1	0.444191297	0.276209286	0.500085138	0.232317126	0.724608919	0.503595798	ENSG00000003096	KLHL13	kelch like family member 13	2.44421872	7.85E-09	2.652805352	0.208586639
6.05	0.65	23.2	4.825	1.750375736	0.129882877	6.975250378	1.378028328	20.91122451	3.252930723	77.16425516	16.8941556	ENSG00000003147	1.836691061	122.7750504	-55.38752518	2.171358956	1.800058272	-2.230841188	1.344094007	0.660499644	0.632769286	1.037026742	0.881111133	1.363880392	7.53546021	5.800101012	0.234526869	1	1	1	0.006049628	0.016025254	0.628187351	0.005530493	0.180447701	0.560317814	ENSG00000003147	ICA1	islet cell autoantigen 1	-2.054677093	-2.095157233	1.819792025	1.779311885
0.500000041	0.674999957	0.299999995	1.499999781	0.008193104	0.011613037	0.004347951	0.027894469	30.51347214	39.23391896	20.69940684	80.66112902	ENSG00000003249	20	92.63341795	-40.31670898	0.535940001	-0.693147098	0.300104447	-0.510825724	1.309333337	2.097609895	2.948934763	3.011077269	4.182824629	0.206723215	0.006436308	0.097985348	1	1	1	0.649347928	0.93605703	0.754260823	0.305940486	0.790251637	0.603104316	ENSG00000003249	DBNDD1	dysbindin domain containing 1	0.943416351	0.159198518	0.57776691	-0.206450923
81.09282614	375.3571567	178.3820763	248.6868786	38.9285314	184.9626609	87.70475681	123.4103969	168.9261376	761.7375007	362.8100264	501.1341439	ENSG00000003393	0.225410559	302.0014603	-145.0007302	6.985398357	4.3955945	1.53228349	0.788333245	-1.200016646	0.374421971	0.370226624	0.517590022	0.49463478	12.07277116	0.135053663	5.885796483	1	1	1	0.000511636	0.713248716	0.015263492	0.000579983	0.745550629	0.050177989	ENSG00000003393	ALS2	alsin Rho guanine nucleotide exchange factor ALS2	0.477084263	2.196774346	-0.591982398	1.127707685
94.49716443	297.0433061	136.8191564	160.7273108	90.04122213	277.4376521	127.8269065	145.9267622	99.17362153	318.0344305	146.4439849	177.0289977	ENSG00000003400	0.432039619	281.9317431	-134.9658715	6.643801506	4.548569828	1.145308112	0.3700902	-0.984258932	0.024643999	0.024919483	0.02469539	0.024870374	2102.917668	232.407035	1566.224781	1	1	1	0	1.78E-52	0	0	4.22E-51	0	ENSG00000003400	CASP10	caspase 10	0.230786895	1.64199217	-0.881958645	0.529246631
759.2813576	3742.885533	2005.117666	3691.89338	347.79393	1717.239773	919.9612401	1696.558885	1657.614266	8157.970912	4370.289397	8033.954408	ENSG00000003402	0.070613392	553.2425216	-270.6212608	10.35723501	6.632372404	1.595239722	0.97108562	-0.98480303	0.398348089	0.209545832	0.562327956	0.289896799	55.13689881	0.755851721	11.54016216	1	1	1	1.12E-13	0.384629842	0.000681087	5.89E-13	0.724608919	0.005705265	ENSG00000003402	CFLAR	CASP8 and FADD like apoptosis regulator	0.880345383	2.299931005	-0.019784716	1.399800906
1.100000001	5.825	1.9	10	0.109031614	0.654891333	0.200876943	1.138572592	11.09769868	51.81107655	17.97120144	87.82927039	ENSG00000003436	6.044725255	117.2878808	-52.6439404	1.58592086	0.09531018	1.666848819	0.546543706	-0.006117612	1.179299786	1.622965155	1.644668404	2.275330185	2.139289381	0.228560545	7.23E-06	1	1	1	0.143568382	0.632593223	0.997854754	0.092940359	0.73528325	0.665712352	ENSG00000003436	TFPI	tissue factor pathway inhibitor	1.923378718	1.700439718	0.688602573	0.465663572
79.06355807	299.7874956	206.5033145	328.9523658	34.56937716	132.3254437	90.55101898	145.8641341	180.8261163	679.1780929	470.9347213	741.8524068	ENSG00000003509	0.210288336	307.1053374	-147.5526687	7.091517535	4.370252061	1.332821814	0.960064401	-0.867225322	0.422083584	0.343965313	0.594713379	0.477051941	13.54873841	0.895150961	3.304703996	1	1	1	0.000232448	0.344085253	0.06908179	0.000282585	0.724608919	0.143630433	ENSG00000003509	NDUFAF7	NADH:ubiquinone oxidoreductase complex assembly factor 7	0.669123381	1.909526956	0.13351317	1.373916745
753.9520192	3860.478567	1545.641756	3853.447716	373.7219986	1919.475565	767.2620371	1919.064473	1521.033414	7764.253447	3113.679972	7737.655253	ENSG00000003756	0.090015556	522.1054429	-255.0527215	10.14129032	6.625328731	1.633217705	0.717865748	-0.719688647	0.358069658	0.229544708	0.505221365	0.318451791	61.35075484	0.537842707	5.107423987	1	1	1	4.78E-15	0.463328156	0.023823668	2.78E-14	0.724608919	0.067967402	ENSG00000003756	RBM5	RNA binding motif protein 5	1.31738509	2.354696502	-0.002629205	1.034682206
5.425000005	14.62500011	17.82500002	19.80000006	1.794439719	5.040132762	6.17023784	6.867813708	16.40101072	42.43749884	51.49406457	57.08366868	ENSG00000003987	1.408699953	157.3570353	-72.67851763	3.197345699	1.6910179	0.9917145	1.189584067	-0.886634527	0.564451562	0.783593043	0.78202562	1.09490269	0.964870665	1.81444833	0.655749901	1	1	1	0.32596276	0.177975531	0.41806441	0.183777066	0.724608919	0.46018201	ENSG00000003987	MTMR7	myotubularin related protein 7	0.143933666	1.282087839	0.412727332	1.550881506
406.5700458	1072.62554	606.4247031	1213.397658	202.5441622	536.5654314	301.7605538	608.8635509	816.1143741	2144.240911	1218.684536	2418.167213	ENSG00000004059	0.113968259	433.1262509	-210.5631255	8.799406397	6.007756229	0.970108469	0.399824342	-0.276509355	0.355509327	0.260711229	0.502218853	0.362497074	20.13507256	0.304727839	0.581849473	1	1	1	7.22E-06	0.58093356	0.445588298	1.21E-05	0.732470042	0.473851579	ENSG00000004059	ARF5	ADP ribosylation factor 5	0.999463426	1.397370967	0.177750017	0.575657557
24.19999952	52.40001104	39.02500017	62.60000485	10.35743712	22.65513571	16.82204031	27.10371822	56.54294299	121.1981774	90.53305132	144.583875	ENSG00000004139	0.896049783	201.9157881	-94.95789405	4.730006974	3.186352613	0.772554189	0.477849858	-0.299991304	0.432983566	0.60868876	0.609763429	0.858629709	2.097751065	0.578626727	0.122069034	1	1	1	0.147515973	0.446851104	0.726801199	0.09515566	0.724608919	0.593601415	ENSG00000004139	SARM1	sterile alpha and TIR motif containing 1	0.668125466	1.083416334	0.252186835	0.667477703
292.593992	1003.334195	336.9582307	1057.206253	145.3215482	501.5497044	167.3345702	530.1382382	589.1159654	2007.138071	678.5259564	2108.289839	ENSG00000004142	0.12993378	392.5956657	-190.2978329	8.455118604	5.678785955	1.232297972	0.141173023	-0.088871853	0.357059742	0.272832424	0.503646371	0.377456194	37.64997664	0.042028376	0.055436444	1	1	1	8.46E-10	0.837565692	0.813859909	2.80E-09	0.772877485	0.620530665	ENSG00000004142	POLDIP2	DNA polymerase delta interacting protein 2	1.646703992	1.774345058	0.075381438	0.203022505
238.9938999	844.4120102	280.9629127	585.7093118	98.41418385	355.5584007	110.9207513	247.8943199	580.3846758	2005.385449	711.6807034	1383.877606	ENSG00000004399	0.440323894	320.3204326	-154.1602163	8.003714005	5.476438028	1.262202511	0.161784649	-0.527601577	0.452680148	0.479952308	0.646497235	0.669918778	8.305873007	0.049712293	0.620251561	1	1	1	0.003951708	0.823564663	0.43095382	0.003778519	0.7683452	0.466163184	ENSG00000004399	PLXND1	plexin D1	1.057140476	1.816656872	-0.527008718	0.232507677
265.7922116	1326.742651	594.7366569	1095.75179	111.3959023	562.1493573	251.5603939	468.0093606	634.1840075	3131.278262	1406.070668	2565.487117	ENSG00000004455	0.175516698	384.7948288	-186.3974144	8.742543692	5.582714844	1.607767239	0.80540387	-0.99668998	0.443685868	0.335539112	0.622333644	0.450750201	21.40925686	0.249083887	4.88931847	1	1	1	3.71E-06	0.617720881	0.027023352	6.59E-06	0.73528325	0.074213404	ENSG00000004455	AK2	adenylate kinase 2	0.880490422	2.315187088	-0.275738484	1.158958183
19.13074912	252.8485333	15.89775339	26.10588464	18.73575071	245.6108642	15.49649633	25.12324929	19.53407513	260.2994822	16.30940035	27.1269534	ENSG00000004468	0.814449338	218.6974581	-103.3487291	5.191805916	2.951296942	2.581493685	-0.185119139	-2.085510733	0.010644613	0.010301971	0.010645703	0.010304899	62856.69332	297.0372523	40957.86855	1	1	1	0	1.46E-66	0	0	3.88E-65	0	ENSG00000004468	CD38	CD38 molecule	0.681774644	3.656495159	-3.227289927	-0.252569412
161.9796902	328.7477576	207.3471127	354.2616982	74.72125529	152.952574	93.38396322	164.7000658	351.1373029	706.59215	460.3876689	761.9993969	ENSG00000004478	0.228812058	320.5097016	-154.2548508	7.299928613	5.087470959	0.707819804	0.246923303	-0.172178165	0.394748145	0.349562451	0.563946357	0.502931593	5.912925819	0.098471234	0.117202888	1	1	1	0.015030188	0.753671983	0.732088209	0.012579816	0.753639203	0.595510167	ENSG00000004478	FKBP4	FKBP prolyl isomerase 4	0.769893049	1.016670655	0.107519308	0.354296913
127.5383449	352.6619024	243.5900481	231.4889284	123.2974829	337.4997348	233.5501793	217.7053237	131.9250728	368.5052299	254.0615114	246.1452162	ENSG00000004487	0.218333562	313.0516654	-150.5258327	7.289007279	4.848417064	1.017092751	0.647069618	-1.068047385	0.017253606	0.012049493	0.017268597	0.016244096	6907.779956	1397.476229	4323.046778	1	1	1	0	7.43E-306	0	0	5.98E-304	0	ENSG00000004487	KDM1A	lysine demethylase 1A	-0.073203691	1.460172015	-0.605208802	0.928166904
1372.62971	7863.273144	3506.377516	7077.979622	600.6671223	3558.720749	1542.28783	3186.6763	3136.699595	17374.51992	7971.717759	15721.01802	ENSG00000004534	0.331734464	426.1963053	-207.0981526	11.14404721	7.224483675	1.745474554	0.937855062	-1.043069509	0.421654473	0.420317414	0.586177865	0.579906544	16.34680723	0.615340493	3.235269637	1	1	1	5.27E-05	0.432784077	0.072068439	7.34E-05	0.724608919	0.147658946	ENSG00000004534	RBM6	RNA binding motif protein 6	1.013148699	2.517320282	-0.151772008	1.352399575
41.825	59.6	79.02500022	74.8	17.00017194	24.29865655	32.27520304	30.54011894	102.9007607	146.187506	193.49067	183.2029538	ENSG00000004660	1.031016474	217.0177261	-102.508863	4.811028449	3.733494247	0.354161327	0.636270014	-0.409107703	0.459321831	0.648479363	0.647842044	0.915484821	0.105803924	0.888208906	0.199697679	1	1	1	0.744972835	0.345963139	0.654964981	0.335694445	0.724608919	0.568528712	ENSG00000004660	CAMKK1	calcium/calmodulin dependent protein kinase kinase 1	-0.078252927	0.500864547	0.322880055	0.901997529
255.0506087	1127.178118	727.6090257	1116.327047	102.9447923	459.5018354	294.5115989	457.557088	631.8999879	2765.017267	1797.602866	2723.564138	ENSG00000004700	0.236317305	367.8233807	-177.9116903	8.727921731	5.541461991	1.486010557	1.048301861	-1.057975255	0.46289242	0.372322447	0.652046971	0.513306843	12.94520383	0.708903817	4.248121331	1	1	1	0.000320742	0.399807958	0.039293776	0.000379084	0.724608919	0.096712697	ENSG00000004700	RECQL	RecQ like helicase	0.61683476	2.139493966	-0.013943328	1.508715878
28.95057413	199.2226086	183.6670636	230.3636465	13.97761712	98.70008248	88.17203679	109.9162822	59.96270577	402.1237549	382.5883065	482.7984405	ENSG00000004766	0.353564813	266.5093042	-127.2546521	6.381007839	3.365590036	1.9288328	1.847534646	-1.70229835	0.371496308	0.407906969	0.522844994	0.587755634	14.27088863	5.276554716	8.388373417	1	1	1	0.000158294	0.021614477	0.003776287	0.00019929	0.231280363	0.019415016	ENSG00000004766	VPS50	VPS50 subunit of EARP/GARPII complex	0.325235619	2.740949325	0.208557307	2.624271012
14.025	18	24.825	12	5.004037968	6.460204548	8.961007253	4.262408727	39.30837981	50.15321072	68.77358846	33.78371461	ENSG00000004777	1.311105196	166.2469072	-77.1234536	3.459542163	2.640841451	0.249530306	0.571009759	-0.976474867	0.525814424	0.74149353	0.739430614	1.048320651	0.20789742	0.026420965	0.867628595	1	1	1	0.6484204	0.870876482	0.351612651	0.305648086	0.779621064	0.417565552	ENSG00000004777	ARHGAP33	Rho GTPase activating protein 33	-0.990256726	0.338634428	-0.547487795	0.781403358
82.09077824	712.922814	329.6173697	608.0400113	38.73732629	343.7433464	158.4256421	295.9997719	173.9638875	1478.600078	685.7956132	1249.030204	ENSG00000004779	0.19368876	339.3923999	-163.6961999	7.693594338	4.407825687	2.161547473	1.390106809	-1.549239281	0.383174514	0.352521629	0.531872591	0.467882018	29.56359156	1.508637598	10.96388046	1	1	1	5.41E-08	0.219347095	0.000929051	1.35E-07	0.724608919	0.007160799	ENSG00000004779	NDUFAB1	NADH:ubiquinone oxidoreductase subunit AB1	0.881374489	3.10300783	-0.229231095	1.992402247
0.125	0.3	1.675	0.5	0.001209342	0.004347899	0.031358592	0.008192926	12.92024589	20.69965098	89.46910041	30.51412764	ENSG00000004799	20	88.11939009	-38.05969504	0.484803997	-2.079441542	0.875468737	2.595254707	-2.084429083	2.366447485	3.204182287	3.117610259	4.33431265	0.014933574	0.490476625	0.231277709	1	1	1	0.90273825	0.48371477	0.63057804	0.380238827	0.724608919	0.561272024	ENSG00000004799	PDK4	pyruvate dehydrogenase kinase 4	-0.834576391	0.208586622	0.206450877	1.24961389
36.825	9.825	24.45	11.225	11.22816374	2.924942252	7.421903332	3.355228169	120.7749243	33.00257464	80.54571358	37.55351906	ENSG00000004838	1.809021176	164.8230753	-76.41153766	3.193574756	3.606176962	-1.321246805	-0.409546746	0.542760022	0.605995776	0.865674263	0.85861035	1.224334404	2.941431868	0.054288483	0.196524	1	1	1	0.08633417	0.815762268	0.657541324	0.059879019	0.767083139	0.569475107	ENSG00000004838	ZMYND10	zinc finger MYND-type containing 10	-1.057831191	-1.804973057	0.17546744	-0.571674426
37.01291249	33.64824109	112.1412747	47.48519539	13.20283054	12.81811116	43.00835082	17.9621284	103.7622718	88.32846851	292.4005514	125.533218	ENSG00000004864	0.597210724	224.1581968	-106.0790984	5.14964126	3.611266838	-0.095306054	1.10849262	-0.764035417	0.525936529	0.540698158	0.694800061	0.769008062	1.540180094	1.569404908	0.987109192	1	1	1	0.214591	0.210293457	0.320449941	0.130584457	0.724608919	0.395538653	ENSG00000004864	SLC25A13	solute carrier family 25 member 13	-1.222509127	-0.13370745	0.484762182	1.573563859
51.39373556	566.7669124	156.2594092	787.7710355	24.5797869	274.7043202	74.84475257	381.5076065	107.4588671	1169.347219	326.2353354	1626.660108	ENSG00000004866	0.167686844	316.9854657	-152.4927328	7.423352451	3.939516289	2.400431841	1.112001217	-0.782741863	0.376322375	0.29692909	0.530662719	0.419329516	90.19928578	2.112106947	3.484385974	1	1	1	2.15E-21	0.146137989	0.06195034	1.61E-20	0.724608919	0.133167931	ENSG00000004866	ST7	suppression of tumorigenicity 7	2.326460236	3.437832544	0.474307799	1.585680108
151.7523572	656.9466031	377.3897089	578.5893061	70.92781381	310.359018	176.9719278	274.2801305	324.6790882	1390.579343	804.7773121	1220.524376	ENSG00000004897	0.191433062	349.2894925	-168.6447462	7.898596859	5.022249963	1.465352778	0.911028401	-1.038038232	0.38805475	0.335892795	0.54582616	0.463330818	15.54261235	0.58592083	5.019313506	1	1	1	8.07E-05	0.444000858	0.025066105	0.000108215	0.724608919	0.070369762	ENSG00000004897	CDC27	cell division cycle 27	0.615158124	2.106775861	-0.182939528	1.308678209
36.11266017	442.2584848	123.1010784	595.4091044	17.61062156	224.0178853	61.0121298	301.9372845	74.0532763	873.1113905	248.3747995	1174.124627	ENSG00000004961	0.309118263	284.1543832	-136.0771916	6.964562669	3.586643501	2.505251017	1.226362293	-0.929008071	0.366398614	0.406921584	0.503864501	0.550974635	51.1997504	3.214834768	2.842992819	1	1	1	8.34E-13	0.072973559	0.091773136	4.01E-12	0.540090095	0.174214216	ENSG00000004961	HCCS	holocytochrome c synthase	2.264786629	3.578164928	0.428154034	1.741532333
205.5356048	709.8207518	204.0531597	687.1534102	85.97232742	300.7331132	82.64745137	292.7844455	491.3777038	1675.390829	503.7988626	1612.721633	ENSG00000004975	0.337254806	323.6248972	-155.8124486	7.882950673	5.325619278	1.239393198	-0.007238731	-0.025216173	0.444690718	0.42870055	0.635272239	0.612495081	15.23378963	0.001423609	0.001694935	1	1	1	9.50E-05	0.969902366	0.967160695	0.000125568	0.796475798	0.657675707	ENSG00000004975	DVL2	dishevelled segment polarity protein 2	1.746732246	1.78309529	-0.046755579	-0.010392535
4.425	3.625	4.625	14.025	1.204740204	0.972586435	1.262833008	4.000185537	16.25298545	13.51100995	16.93860143	49.1728754	ENSG00000005001	1.977028379	127.2236371	-57.61181856	2.155316068	1.487270278	-0.19941599	0.044206093	1.308781071	0.663778742	0.944021779	0.937683484	1.318896771	0.510653845	1.14547842	0.984719187	1	1	1	0.474855948	0.284497679	0.321036486	0.243903143	0.724608919	0.395823937	ENSG00000005001	PRSS22	serine protease 22	1.417439989	-0.230169772	1.69983972	0.052229959
163.825	192.8	218.8	182.8	66.55121777	78.35074055	88.94106358	74.27802437	403.2778291	474.4287002	538.2602599	449.8751856	ENSG00000005007	1.050132822	261.8260818	-124.9130409	6.869921068	5.098798785	0.162854597	0.289359286	-0.342620009	0.459605583	0.649848098	0.649743775	0.918882313	0.000342747	0.066021506	0.139029083	1	1	1	0.985229263	0.797220071	0.709248149	0.400464905	0.763573392	0.587812965	ENSG00000005007	UPF1	UPF1 RNA helicase and ATPase	-0.25805462	0.233633489	-0.076431804	0.415256305
121.5574319	175.1638061	435.8278667	215.8046308	112.5868386	157.062426	396.8335205	188.7787009	131.2427761	195.3513628	478.6539432	246.699646	ENSG00000005020	0.609567933	287.4778981	-137.7389491	7.023725301	4.800386841	0.36533473	1.276860523	-1.068208582	0.039113275	0.039511858	0.039431422	0.039662311	6.175374794	1049.838278	725.3641623	1	1	1	0.012954047	2.64E-230	9.13E-160	0.011014955	1.55E-228	2.79E-158	ENSG00000005020	SKAP2	src kinase associated phosphoprotein 2	-1.010669321	0.523459573	0.299478028	1.833606922
1171.07397	2685.09742	3309.018659	2358.368509	555.2076663	1279.808778	1579.015126	1131.119047	2470.092412	5633.457344	6934.45193	4917.167684	ENSG00000005022	0.1145045	520.4410212	-254.2205106	10.13674541	7.06567653	0.82979576	1.038730417	-1.168477357	0.380782813	0.273848256	0.534988386	0.369142821	1.136275193	0.772559451	10.0196315	1	1	1	0.286440776	0.379426429	0.001548805	0.165764689	0.724608919	0.010522	ENSG00000005022	SLC25A5	solute carrier family 25 member 5	-0.48843858	1.196448008	-0.18711086	1.497775728
484.1455918	3412.497112	687.2866438	3916.27614	236.9431419	1682.518089	339.6204837	1947.910427	989.2540134	6921.254886	1390.855244	7873.677658	ENSG00000005059	0.135390546	438.3364076	-213.1682038	9.798202076	6.182385671	1.952813922	0.350365774	-0.21266885	0.364574217	0.295061612	0.510776742	0.39582049	83.45402436	0.26484527	0.288676361	1	1	1	6.52E-20	0.60681076	0.59107	4.70E-19	0.733889412	0.544471974	ENSG00000005059	MCUB	mitochondrial calcium uniporter dominant negative subunit beta	2.508769412	2.814760862	0.1986003	0.504591751
118.5791651	405.6799543	292.8980958	361.9377698	52.94983561	183.5817341	131.6472855	165.3927155	265.5535798	896.4738576	651.6601856	792.0478767	ENSG00000005075	0.201874373	329.0557021	-158.5278511	7.412843519	4.775580797	1.229983762	0.904243955	-1.018336224	0.411344811	0.353672408	0.576573885	0.476318767	7.804215498	0.513542324	4.570745061	1	1	1	0.005212449	0.473609419	0.032522418	0.004851244	0.724608919	0.084487076	ENSG00000005075	POLR2J	RNA polymerase II subunit J	0.304406189	1.765927838	-0.164171679	1.297349969
62.54549136	249.7451578	206.1737202	293.9805452	26.93588032	110.7474245	88.18301138	129.1098366	145.2315069	563.1972403	482.038459	669.3878888	ENSG00000005100	0.332901841	284.5402071	-136.2701036	6.909602905	4.135894154	1.384546876	1.192824962	-1.029752399	0.429813732	0.414567489	0.603923575	0.585293537	8.602502923	1.577343748	3.095409905	1	1	1	0.003357013	0.20914372	0.078513376	0.003260498	0.724608919	0.156306245	ENSG00000005100	DHX33	DEAH-box helicase 33	0.509778797	1.980360168	0.234397967	1.704979338
3.275	0.125	0.125	0.125	0.063073048	0.001209413	0.001209425	0.001209398	170.0508442	12.91948581	12.91936581	12.91964582	ENSG00000005102	20	81.7537101	-34.87685505	0.454050892	1.186317869	-3.265759411	-3.265759411	3.265759411	2.015193677	3.108188248	3.108180279	4.56729819	0.592691826	0.592697487	0.511269212	1	1	1	0.44138009	0.441377909	0.47458994	0.231139588	0.724608919	0.490779366	ENSG00000005102	MEOX1	mesenchyme homeobox 1	0	-1.925999419	0	-1.925999419
101.003142	500.7383653	194.1325862	545.9396641	45.63169857	239.2893125	83.93905296	253.9961773	223.5646495	1047.848347	448.9860166	1173.443317	ENSG00000005156	0.469436846	287.8379614	-137.9189807	7.53558013	4.615151625	1.600932114	0.653389734	-0.56696501	0.405382146	0.480284173	0.553768574	0.651737497	14.63418486	0.674664705	0.756775559	1	1	1	0.000130525	0.411429991	0.384339491	0.00016735	0.724608919	0.439464594	ENSG00000005156	LIG3	DNA ligase 3	1.486926969	2.298321665	0.124446433	0.935841129
87.10250607	424.8865586	264.5138033	370.5031332	35.8586509	178.1406275	109.6635032	155.4973215	211.5764641	1013.404916	638.0203993	882.7970179	ENSG00000005175	0.259284928	309.4115784	-148.7057892	7.372862124	4.467085656	1.584736557	1.11080778	-1.247768092	0.452806536	0.381588923	0.635497096	0.528354485	12.35643694	0.649576615	5.57720944	1	1	1	0.000439469	0.420264091	0.018195693	0.000505658	0.724608919	0.05625652	ENSG00000005175	RPAP3	RNA polymerase II associated protein 3	0.484587514	2.273214236	-0.19709482	1.591531902
9.05	10.225	67.025	20.05000006	2.367190622	2.684217395	18.02311582	5.336764429	34.59903027	38.95013317	249.2549385	75.32700905	ENSG00000005187	2.230352457	164.6419008	-76.32095042	3.154036503	2.202764758	0.122070944	2.002300926	-1.328907472	0.684214743	0.966322039	0.957692341	1.356040437	0.664764431	3.902867491	0.960382429	1	1	1	0.414882942	0.048203767	0.327090544	0.22089133	0.419460645	0.400426747	ENSG00000005187	ACSM3	acyl-CoA synthetase medium chain family member 3	-1.692244814	0.159519944	0.907104792	2.75886955
11.82500032	6.8	11.62500006	16.62500002	3.437644208	1.939074138	3.377967559	4.869983492	40.67629581	23.84643222	40.00649032	56.75391428	ENSG00000005189	1.901976146	152.2226863	-70.11134314	2.87947997	2.470215962	-0.55329335	-0.017058005	0.911042981	0.630321198	0.8983889	0.891569746	1.263765878	0.021616651	0.476918289	0.519690146	1	1	1	0.883111481	0.489821531	0.470973887	0.375512701	0.724907968	0.488886468	ENSG00000005189	REXO5	RNA exonuclease 5	0.481339864	-0.717412833	1.17607723	-0.022675467
115.562045	910.3277216	326.8242831	844.9725426	59.39387741	473.5200911	169.2978288	442.2547445	224.8478603	1750.076874	630.9242876	1614.405739	ENSG00000005194	0.14386547	366.7720218	-177.3860109	8.013426019	4.749807572	2.063997096	1.039615094	-1.114115629	0.339600217	0.293841993	0.475590685	0.398675329	52.08468987	1.156084013	7.809474504	1	1	1	5.32E-13	0.282279165	0.005197302	2.61E-12	0.724608919	0.024050359	ENSG00000005194	CIAPIN1	cytokine induced apoptosis inhibitor 1	1.367688115	2.966871859	-0.107359114	1.49182463
139.4242353	89.8015511	231.0501799	158.6193586	70.26530153	48.64798346	100.679365	78.67236591	276.6531554	165.7688152	530.2395941	319.8086217	ENSG00000005238	0.447989788	265.4653367	-126.7326684	6.323374996	4.937521337	-0.439919089	0.505113578	0.063791534	0.349613897	0.448159608	0.459897527	0.608235099	1.56328113	2.390560397	0.010999758	1	1	1	0.211185446	0.122069863	0.916471242	0.128800669	0.689424488	0.647626034	ENSG00000005238	ATOSB	atos homolog B	-0.539801184	-0.629003099	0.813846784	0.72464487
0.300000016	5.049999909	2.0500001	0.474999962	0.013190734	0.335516507	0.130760628	0.024383215	6.822971859	76.00967024	32.13888211	9.253290106	ENSG00000005243	9.371008346	96.13582801	-42.067914	0.922847627	-1.203972752	2.823360977	1.921812594	-4.285641375	1.594014227	2.110615819	2.124304725	2.953262086	0.184684488	0.040123015	2.105851161	1	1	1	0.667377994	0.841240252	0.146736673	0.311804613	0.773794517	0.239952602	ENSG00000005243	COPZ2	COPI coat complex subunit zeta 2	-1.048094373	2.21842348	-2.036220204	1.230297649
10.85000001	12.625	16.22500002	22.4	3.126171752	3.652204171	4.719313381	6.550004192	37.65708011	43.64230956	55.78155216	76.60453112	ENSG00000005249	1.92316892	159.6146121	-73.80730606	3.03684689	2.384165081	0.151513895	0.402388183	0.170993801	0.634875463	0.89640378	0.894439919	1.262556234	0.141800029	0.598090164	0.018342531	1	1	1	0.706498057	0.439307644	0.892268268	0.323802761	0.724608919	0.641434639	ENSG00000005249	PRKAR2B	protein kinase cAMP-dependent type II regulatory subunit beta	0.442004546	0.20136917	0.7802523	0.539616924
222.2362638	1262.547325	684.1892126	1058.792401	105.4649374	603.3449827	324.991015	505.522004	468.2974094	2641.980613	1440.393294	2217.591598	ENSG00000005302	0.137453406	398.8437605	-193.4218803	8.679536364	5.403741067	1.737145578	1.124493439	-1.30049579	0.380286998	0.277771993	0.536610574	0.389880064	30.19255253	0.842285596	11.12643014	1	1	1	3.91E-08	0.358743906	0.000851062	1.00E-07	0.724608919	0.006733674	ENSG00000005302	MSL3	MSL complex subunit 3	0.629207345	2.500836389	-0.253698011	1.617931032
767.174108	1949.431371	1285.832231	1773.01196	356.8394127	910.8925329	599.9736477	831.22395	1649.358482	4172.042839	2755.728577	3781.85856	ENSG00000005339	0.11617529	451.307564	-219.653782	9.730249988	6.642713774	0.93257923	0.516447664	-0.611305617	0.390524448	0.262217133	0.550340827	0.360039996	11.23674418	0.153530176	2.882805055	1	1	1	0.000801937	0.695184367	0.089529937	0.000878562	0.742297985	0.171619746	ENSG00000005339	CREBBP	CREB binding protein	0.46319176	1.344287993	-0.1367775	0.744318734
292.247145	828.4352037	237.9530363	744.2461643	124.8708079	359.0058774	101.2093657	324.6463422	683.9740624	1911.681479	559.4506703	1706.17155	ENSG00000005379	0.223209279	347.6937896	-167.8468948	8.18684007	5.677599831	1.041938793	-0.205526504	0.098359725	0.433836819	0.37003667	0.611124598	0.506815727	16.92720319	0.078173668	0.037664694	1	1	1	3.88E-05	0.779787826	0.846117986	5.57E-05	0.759350185	0.628950569	ENSG00000005379	TSPOAP1	TSPO associated protein 1	1.640989945	1.500012218	-0.154412236	-0.295389963
0.125	0.125	0.9	3.475	0.001209309	0.001209357	0.016038242	0.067037216	12.92060595	12.92008586	50.50428748	180.1331515	ENSG00000005381	20	86.7447633	-37.37238165	0.514905798	-2.079441542	1.21E-15	1.974081026	1.350954995	2.366461704	3.346680002	3.1340691	4.41362633	0.126736478	1.447847116	0.093689439	1	1	1	0.721840063	0.228873715	0.759538172	0.32861549	0.724608919	0.604548993	ENSG00000005381	MPO	myeloperoxidase	1.235888264	2.78E-16	1.991962681	0.756074417
98.09872897	414.9900559	209.2211048	408.9581193	42.79877884	183.0200785	91.59493196	181.6713585	224.8512898	940.9718756	477.9027592	920.6004992	ENSG00000005436	0.242067999	310.0016411	-149.0008205	7.356993139	4.58597441	1.442280148	0.757417201	-0.772059006	0.423196347	0.368285666	0.595630321	0.505707301	16.46811027	0.447118905	2.33078674	1	1	1	4.95E-05	0.503706326	0.126837758	6.94E-05	0.726720867	0.216889691	ENSG00000005436	GCFC2	GC-rich sequence DNA-binding factor 2	0.96356902	2.069610583	-0.021072508	1.084969055
79.74539754	326.2143902	268.3969299	302.0264832	39.26290314	162.6305401	132.339419	152.4999493	161.9678608	654.3409883	544.3345038	598.1641105	ENSG00000005448	0.241878189	307.6876632	-147.8438316	7.09847444	4.378839029	1.408715775	1.213627938	-1.290668035	0.361509641	0.370114151	0.507643584	0.504332309	8.014859595	1.559095405	6.549309692	1	1	1	0.004639507	0.21179772	0.010492486	0.004365614	0.724608919	0.039074042	ENSG00000005448	WDR54	WD repeat domain 54	0.169710475	2.018784262	-0.110792312	1.738281475
70.6599767	99.90758345	238.5404665	92.73643778	35.76590912	50.69519764	121.440736	47.01267428	139.5975226	196.8929148	468.554095	182.9303911	ENSG00000005469	0.293967096	268.3433361	-128.171668	6.212613089	4.257879312	0.346366281	1.216659655	-1.29114378	0.347389863	0.350273572	0.489205696	0.493635122	1.514407418	1.835435435	6.841275987	1	1	1	0.218467783	0.175486886	0.008907519	0.132565558	0.724608919	0.035013343	ENSG00000005469	CROT	carnitine O-octanoyltransferase	-1.353587522	0.493795121	-0.106352726	1.741029917
0.125	7.600000014	3.450000206	5.250000097	0.004628211	0.846095416	0.373656078	0.578495208	3.376034189	68.26653252	31.85416245	47.64516735	ENSG00000005471	6.140841766	114.6248828	-51.31244141	1.563115547	-2.079441542	4.107589791	3.317815833	-3.687735987	1.681705737	2.020545874	2.028360746	2.575838845	2.15212054	0.680185104	2.049662078	1	1	1	0.142373131	0.409522991	0.152239977	0.092286585	0.724608919	0.245399939	ENSG00000005471	ABCB4	ATP binding cassette subfamily B member 4	0.490050809	2.934411661	-0.46048045	1.983880402
4263.544214	15423.07163	9972.487324	14802.52119	2121.614394	7684.236683	4965.262769	7379.302487	8567.91381	30955.72773	20029.25284	29693.13615	ENSG00000005483	0.058635874	728.8621035	-358.4310517	12.44380649	8.357856069	1.285763757	0.849729244	-0.890796274	0.35608341	0.187978445	0.503291106	0.263477392	39.61144928	0.675153591	11.43062746	1	1	1	3.10E-10	0.41126058	0.000722433	1.10E-09	0.724608919	0.005950325	ENSG00000005483	KMT2E	lysine methyltransferase 2E (inactive)	0.569770428	1.854720194	-0.059243279	1.225706487
468.9979511	2399.252717	882.4632653	2444.074249	213.574517	1108.637209	401.3962539	1137.61448	1029.893834	5192.333029	1940.081421	5250.899177	ENSG00000005486	0.200817625	416.1770733	-202.0885366	9.409851085	6.1505984	1.6323142	0.632118763	-0.613609662	0.40133296	0.359991514	0.563597413	0.489532053	26.14007441	0.381548948	1.571166146	1	1	1	3.18E-07	0.536775429	0.210037742	6.90E-07	0.729070356	0.304053822	ENSG00000005486	RHBDD2	rhomboid domain containing 2	1.468636222	2.352459939	0.026691964	0.910515681
0.875	3.85	1.25	10.225	0.092186477	0.474180035	0.139742017	1.297599571	8.305176901	31.25922418	11.1813185	80.57233319	ENSG00000005513	5.448610673	110.7244116	-49.36220581	1.440099562	-0.133531393	1.481604541	0.356674944	0.62008761	1.14816859	1.568428303	1.602500664	2.195215109	2.685009269	0.393598184	0.079790639	1	1	1	0.101296636	0.530414081	0.777581332	0.068818693	0.728548562	0.610090287	ENSG00000005513	SOX8	SRY-box transcription factor 8	2.318718538	1.371094152	1.210658793	0.263034406
153.9074624	620.3470259	610.9778744	645.1153824	74.85913883	303.9598865	295.3366327	316.0606525	316.427725	1266.05664	1263.960924	1316.75314	ENSG00000005700	0.196735798	352.8007272	-170.4003636	8.087053911	5.036351528	1.393927512	1.378709218	-1.33955907	0.367726189	0.322490142	0.520855432	0.455927203	10.06326765	2.192097528	8.632423285	1	1	1	0.001512547	0.138720294	0.00330232	0.001573409	0.723132274	0.017655357	ENSG00000005700	IBTK	inhibitor of Bruton tyrosine kinase	0.078312328	2.003992602	0.056392575	1.982072849
116.8142928	563.4428909	340.2742942	536.0119064	51.78048753	251.1182631	150.8651057	238.862675	263.5274339	1264.216658	767.4842681	1202.819837	ENSG00000005801	0.124782701	363.3841545	-175.6920772	7.758005512	4.760585433	1.573480548	1.069166607	-1.119076214	0.415087777	0.265589009	0.586511738	0.373432109	28.88316525	0.792141245	8.98040691	1	1	1	7.69E-08	0.373453445	0.002728899	1.86E-07	0.724608919	0.01545428	ENSG00000005801	ZNF195	zinc finger protein 195	0.654022325	2.260313047	-0.071873544	1.534417178
787.7827621	1878.343881	1940.704248	1758.869765	377.4598133	902.7076096	930.2693586	847.1090571	1644.152989	3908.436906	4048.647785	3651.977068	ENSG00000005810	0.110898667	472.0312307	-230.0156153	9.81027671	6.669222369	0.868923384	0.901583831	-0.967302882	0.375386868	0.255654754	0.530162653	0.35600684	4.357622416	0.670603747	7.382581984	1	1	1	0.036843693	0.412841193	0.006585855	0.028094155	0.724608919	0.028244938	ENSG00000005810	MYCBP2	MYC binding protein 2	-0.141854803	1.252529146	-0.094760405	1.299623544
149.8057886	226.347162	543.2083517	296.172679	80.96893863	123.9955383	295.4499409	162.3018735	277.1652275	413.184526	998.7320102	540.4636059	ENSG00000005812	0.186493041	327.8895578	-157.9447789	7.457893658	5.009339713	0.412730223	1.288153239	-1.019280515	0.31391536	0.311939843	0.439236717	0.434864242	0.220743066	4.096050063	5.49389113	1	1	1	0.638474322	0.042983522	0.019083026	0.302343164	0.389500458	0.058060945	ENSG00000005812	FBXL3	F-box and leucine rich repeat protein 3	-0.872857611	0.592205188	0.386404491	1.85146729
1729.379247	2132.379762	2658.706485	1669.491703	769.5057718	953.7471005	1174.91288	745.1398273	3886.588885	4767.556774	6016.378142	3740.509423	ENSG00000005844	0.142460975	462.1832171	-225.0916086	10.23752921	7.455517806	0.209476088	0.430077193	-0.674796598	0.413147629	0.287668043	0.585147298	0.408715604	0.297727125	0.022371586	2.725858653	1	1	1	0.58531083	0.88110282	0.09873501	0.284588442	0.781744467	0.183707396	ENSG00000005844	ITGAL	integrin subunit alpha L	-0.670994227	0.302052534	-0.352867985	0.620178776
76.04710983	234.6261897	110.0913117	184.8253304	29.95116948	95.26606305	42.19280187	75.73355053	193.0863807	577.849521	287.2550857	451.0603625	ENSG00000005882	0.414290613	272.1247054	-130.0623527	6.55684692	4.331353014	1.126640551	0.369957114	-0.60853946	0.475400328	0.481159964	0.67157767	0.659143601	5.567736167	0.005579372	0.852348909	1	1	1	0.018294399	0.940457229	0.355888691	0.015023554	0.79100603	0.42066537	ENSG00000005882	PDK2	pyruvate dehydrogenase kinase 2	0.742201183	1.612687158	-0.34255273	0.527933245
21.43619811	56.3533356	35.39836531	43.27150415	7.670929973	22.19672119	12.4607867	15.81492465	59.90285288	143.0706097	100.5590014	118.3959528	ENSG00000005884	0.673911872	208.9921322	-98.49606612	4.704152095	3.065080994	0.966560439	0.501584648	-0.765731765	0.524307723	0.609314276	0.705467602	0.824617803	1.755304219	0.04387901	0.862279207	1	1	1	0.185211305	0.834078876	0.353101657	0.115469671	0.771163211	0.418527071	ENSG00000005884	ITGA3	integrin subunit alpha 3	0.282504732	1.354049167	-0.373499003	0.698045432
348.5947441	1395.135732	826.0993732	1090.10908	141.4362935	573.8904314	333.6084779	449.0178288	859.173361	3391.594637	2045.631989	2646.526997	ENSG00000005889	0.274070078	363.6019859	-175.800993	8.989688915	5.853910056	1.386836932	0.862805017	-1.109518962	0.460235032	0.383741638	0.649440262	0.53392897	9.138504562	0.234947993	4.31819735	1	1	1	0.002502856	0.627878992	0.037706847	0.002493777	0.73528325	0.093988392	ENSG00000005889	ZFX	zinc finger protein X-linked	0.399662758	1.997683806	-0.355643869	1.242377179
160.1114801	1296.430293	634.8008216	1034.535466	74.48046343	603.3356182	294.7409038	481.4896041	344.1934286	2785.732275	1367.207869	2222.817732	ENSG00000005893	0.145819025	387.8512533	-187.9256266	8.563035957	5.075870323	2.091499515	1.37744096	-1.603103018	0.390476259	0.030677534	0.552019509	0.029995115	4781.953506	0.260293726	2856.418318	1	1	1	0	0.609918433	0	0	0.734181837	0	ENSG00000005893	LAMP2	lysosomal associated membrane protein 2	0.703730179	3.009525826	-0.325280064	1.980515583
1323.782854	2951.969443	2572.705781	2712.857903	642.0105922	1432.991951	1248.991942	1318.143127	2729.551608	6081.069461	5299.32565	5583.307192	ENSG00000005955	0.049510301	668.1750667	-328.0875333	10.34266606	7.188248715	0.801979119	0.664464742	-0.748934641	0.369206078	0.173280494	0.52154355	0.240484567	11.80125626	0.318071743	9.698697547	1	1	1	0.000591908	0.572768767	0.001843987	0.0006638	0.731943061	0.011932727	ENSG00000005955	NA	NA	0.076498046	1.156410522	-0.121821244	0.958091232
5.225	29.6	16.65	20.2	1.749219367	10.48859922	5.842968324	7.116319118	15.60731919	83.5345103	47.44549082	57.33863157	ENSG00000005961	1.367169877	163.5008799	-75.75043996	3.438544125	1.653454798	1.734319563	1.158955419	-1.541047175	0.558308768	0.769347539	0.77275679	1.077344914	3.101340158	0.462303012	2.04607871	1	1	1	0.078227872	0.49654962	0.152598784	0.054906799	0.726375774	0.245623967	ENSG00000005961	ITGA2B	integrin subunit alpha 2b	0.264396081	2.297385911	-0.529467388	1.503522441
166.1269632	980.1049294	309.7637312	836.9134037	82.0462963	489.7363585	152.3872905	418.9547933	336.3731107	1961.4751	629.6691073	1671.83681	ENSG00000006007	0.180035238	353.2941691	-170.6470845	8.201421329	5.112752335	1.774907302	0.623057515	-0.780996547	0.359932989	0.31836753	0.507666982	0.443587364	36.65394164	0.22790877	3.099844399	1	1	1	1.41E-09	0.633078798	0.078299778	4.54E-09	0.73528325	0.156007228	ENSG00000006007	GDE1	glycerophosphodiester phosphodiesterase 1	1.430983014	2.553462934	-0.227606289	0.894873631
313.1992581	480.2943995	650.3050507	448.6424858	144.5744186	224.7367859	297.656829	211.0758313	678.500223	1026.457281	1420.752416	953.5913177	ENSG00000006015	0.211330849	363.7309852	-175.8654926	8.022211462	5.746839595	0.427559653	0.730601966	-0.798774889	0.394410823	0.356895296	0.556018006	0.490763481	0.010988417	0.396662901	2.649136466	1	1	1	0.916514156	0.528817726	0.103606163	0.38388109	0.728138936	0.189764682	ENSG00000006015	REX1BD	required for excision 1-B domain containing	-0.534555055	0.615239862	-0.098141277	1.05165364
10.62500018	7.2	13.42500034	7.400000114	3.905907467	2.602103051	4.972702533	2.678179054	28.90253538	19.92234703	36.24400068	20.44672914	ENSG00000006016	1.209294893	144.7567402	-66.37837008	2.906204155	2.363209731	-0.389128705	0.233908934	-0.206509944	0.510571219	0.728231202	0.719333369	1.027601787	0.920097402	0.066746426	0.04038613	1	1	1	0.337449399	0.796134258	0.840727501	0.188827822	0.763259474	0.627845168	ENSG00000006016	CRLF1	cytokine receptor like factor 1	-0.7801101	-0.503534923	0.034765438	0.311340614
329.7001074	2197.327646	497.581525	2074.648333	139.2525158	939.1027822	204.3808623	890.4397244	780.6118274	5141.342222	1211.401944	4833.753017	ENSG00000006025	0.269723956	377.2000605	-182.6000302	9.084304907	5.798183476	1.896813719	0.411575936	-0.469026191	0.439742107	0.400136337	0.627395411	0.56830824	32.12094016	0.086793283	0.681124159	1	1	1	1.45E-08	0.768294116	0.409199893	3.97E-08	0.757371516	0.454788047	ENSG00000006025	OSBPL7	oxysterol binding protein like 7	2.057660706	2.732811007	-0.082844391	0.59230591
1.700000001	0.5	0.125	3.87500001	0.031851876	0.008192697	0.001209327	0.074969081	90.73249053	30.51498312	12.92040592	200.2909037	ENSG00000006071	20	94.06611245	-41.03305623	0.636080752	0.530628252	-1.223775432	-2.610069793	4.657762639	2.029228194	2.918553946	3.117369345	4.262639395	0.203587063	0.003127282	1.193981279	1	1	1	0.651840919	0.955403857	0.274527954	0.306728082	0.793341781	0.360950701	ENSG00000006071	ABCC8	ATP binding cassette subfamily C member 8	2.11547722	-0.847996907	1.700439721	-1.263034406
0.700000001	1.425	0.5	4.450000002	0.018933635	0.041677449	0.012732422	0.137133865	25.87986962	48.72239203	19.63491244	144.4026972	ENSG00000006074	15.53479252	109.4175421	-48.70877104	0.926547656	-0.356674942	0.710846756	-0.336472238	1.475204521	1.841908354	2.576795415	2.626696651	3.646722688	0.630123466	0.055403789	0.163643587	1	1	1	0.42731003	0.813913734	0.68582387	0.225738038	0.766482348	0.579724345	ENSG00000006074	NA	NA	1.86129373	0.51245	1.168271483	-0.180572246
371.4253219	5637.584983	440.5809502	8063.719403	127.4629442	1988.182618	157.6748409	2957.16611	1082.328441	15985.63641	1231.087804	21988.47417	ENSG00000006075	0.400395284	388.4588637	-188.2294319	9.815584315	5.917347826	2.719863232	0.170746371	0.187172764	0.54567456	0.559029738	0.75025432	0.714376822	61.68249536	0.168195221	0.068648428	1	1	1	4.04E-15	0.681720778	0.793314927	2.37E-14	0.741658768	0.614430992	ENSG00000006075	NA	NA	4.190874498	3.920310087	0.516291178	0.245726768
206.0738296	987.8816758	371.6435077	1019.859947	89.26044024	430.8608379	162.6210847	450.1427509	475.7586129	2265.024155	849.3295756	2310.632147	ENSG00000006114	0.190409455	364.1368372	-176.0684186	8.377566756	5.328234501	1.567328429	0.589700582	-0.557842921	0.426875566	0.348904747	0.599145391	0.469941499	28.54395085	0.306091048	1.409081967	1	1	1	9.16E-08	0.580088839	0.235208852	2.19E-07	0.732470042	0.328143687	ENSG00000006114	NA	NA	1.453916924	2.255652672	0.045915143	0.847650891
0.875	2.625	5.1	3.25	0.048757099	0.162176223	0.323265209	0.202833778	15.7028414	42.48850334	80.46025142	52.07465982	ENSG00000006118	9.707941683	109.2621913	-48.63109567	1.153672024	-0.133531393	1.098612289	1.762771932	-1.549197832	1.473149525	2.046449189	2.037391228	2.858648488	0.04546514	0.466241058	0.29369209	1	1	1	0.831151032	0.49472156	0.587864209	0.360656073	0.726308399	0.543004392	ENSG00000006118	TMEM132A	transmembrane protein 132A	-0.521346401	0.9510904	0.229481846	1.701918647
343.093003	2766.58206	614.1750836	3017.767944	145.2871354	1176.923986	261.4773333	1293.086253	810.2080643	6503.373527	1442.614657	7042.781058	ENSG00000006125	0.144685659	423.9966492	-205.9983246	9.45138565	5.838001556	2.087366367	0.582278484	-0.495373662	0.438413024	0.302513989	0.617148776	0.410539397	76.9718503	0.320160826	1.455982462	1	1	1	1.73E-18	0.57151101	0.227570436	1.18E-17	0.731943061	0.321102303	ENSG00000006125	AP2B1	adaptor related protein complex 2 subunit beta 1	2.294890884	3.007755633	0.125333766	0.838198515
75.60593506	179.2189734	113.8662695	216.7719036	40.38386893	97.18440233	60.12658634	117.1562208	141.5480381	330.4999534	215.6371768	401.0888868	ENSG00000006194	0.281801991	271.326832	-129.663416	6.509043287	4.325534786	0.863073587	0.409489899	-0.219252607	0.319951207	0.37038172	0.449898447	0.510764038	8.424193797	0.65908356	0.18426757	1	1	1	0.003702608	0.416883668	0.667731122	0.003563717	0.724608919	0.572612808	ENSG00000006194	ZNF263	zinc finger protein 263	0.922862621	1.234222831	0.273066927	0.584427138
229.2604076	223.7594997	227.753347	190.9079749	106.5299412	108.1924984	99.4898291	92.08550453	493.3855581	462.7706584	521.3757781	395.7827572	ENSG00000006282	0.385643323	297.7011492	-142.8505746	6.910434111	5.434858509	-0.024286696	-0.006595277	-0.152185031	0.391036951	0.444712643	0.550739494	0.618902318	0.079280433	0.040335731	0.060464387	1	1	1	0.778274925	0.840825582	0.805763457	0.345592494	0.773593473	0.618388398	ENSG00000006282	SPATA20	spermatogenesis associated 20	-0.253378187	-0.034884272	-0.227967429	-0.009473514
0.3	2.675	0.3	0.5	0.004348207	0.051175638	0.004348053	0.008193138	20.69818836	139.8248321	20.69891965	30.51333803	ENSG00000006283	20	94.51316711	-41.25658356	0.594436251	-1.203972804	2.187922185	1.87E-15	-1.677096561	2.160213766	2.956539424	3.054995109	4.219864653	0.418467878	0.173942283	0.157949805	1	1	1	0.517702535	0.676631681	0.691051139	0.260119333	0.74086899	0.581711129	ENSG00000006283	CACNA1G	calcium voltage-gated channel subunit alpha1 G	0.206450877	1.499232627	-1.292781749	7.22E-16
176.2249753	218.1999519	232.6250367	768.4001174	91.0040372	112.7469042	120.219533	397.7968225	341.2512552	422.2840472	450.1299114	1484.272138	ENSG00000006327	0.562886308	293.1905682	-140.5952841	6.916837704	5.171761447	0.213650406	0.277666425	0.981232305	0.337172233	0.476595109	0.47654333	0.673306499	4.387430868	5.218436581	2.123821746	1	1	1	0.03620483	0.022348635	0.145024267	0.027659955	0.238059814	0.237863711	ENSG00000006327	TNFRSF12A	TNF receptor superfamily member 12A	1.719539159	0.306665553	1.811486568	0.398612962
31.62580914	129.0261184	63.48701335	127.3646335	12.68912904	52.86544016	26.03203469	53.0083331	78.82273091	314.9077955	154.8323407	306.0226368	ENSG00000006432	0.313824189	249.8205646	-118.9102823	5.807709142	3.453973532	1.406041319	0.696861838	-0.709822588	0.465932595	0.432127233	0.648862685	0.578939612	12.19593773	0.324663459	1.503256529	1	1	1	0.000478937	0.568818463	0.220170971	0.000546858	0.731943061	0.313861307	ENSG00000006432	MAP3K9	mitogen-activated protein kinase kinase kinase 9	0.993167212	1.99471586	-0.018553675	0.982994972
83.65538437	1005.027967	249.8638228	1040.483106	46.19250141	561.5576806	138.6706418	581.3439022	151.5012853	1798.713202	450.2173578	1862.245548	ENSG00000006451	0.116053472	369.3077185	-178.6538592	7.959098459	4.426705793	2.486064854	1.094210268	-1.059540506	0.303004243	0.254036284	0.425700131	0.353690645	117.8955187	2.002527085	8.974039642	1	1	1	1.83E-27	0.157037202	0.002738425	1.53E-26	0.724608919	0.015490403	ENSG00000006451	RALA	RAS like proto-oncogene A	2.053663098	3.57092477	0.049969026	1.567230698
6.85	13.025	13.625	13.025	1.617473689	3.133113896	3.280433809	3.133115583	29.00974545	54.14760862	56.59026696	54.14757946	ENSG00000006453	2.565580103	150.7673711	-69.38368555	2.731563536	1.924248652	0.642621935	0.687657688	-0.687657688	0.736419985	1.03478917	1.03446174	1.458444671	0.165269588	0.219578681	0.222312913	1	1	1	0.684350556	0.63936113	0.637283217	0.317130637	0.73528325	0.563126208	ENSG00000006453	BAIAP2L1	BAR/IMD domain containing adaptor protein 2 like 1	-0.060435854	0.837236212	2.22E-15	0.897672066
213.9601537	1256.054288	491.7892769	1379.951126	99.74604068	588.9370427	229.9659625	648.7231491	458.9550326	2678.847246	1051.70648	2935.404901	ENSG00000006459	0.131669061	390.5367044	-189.2683522	8.739979432	5.3657898	1.769940769	0.832260526	-0.738187733	0.38936859	0.277262897	0.548923347	0.384119665	51.20516485	0.783261635	3.69318077	1	1	1	8.32E-13	0.376145468	0.054635332	4.00E-12	0.724608919	0.121884709	ENSG00000006459	KDM7A	lysine demethylase 7A	1.486619493	2.547905794	0.135615305	1.196901606
236.2273809	708.5579644	585.9207783	605.5414469	106.4783931	321.5157867	264.2006514	274.4217697	524.0816831	1561.523289	1299.403149	1336.192986	ENSG00000006530	0.148047533	374.9834919	-181.4917459	8.283066001	5.46479482	1.098437049	0.90838977	-1.065498628	0.406557519	0.286306616	0.574010812	0.402597445	7.719081683	0.456738561	7.004284223	1	1	1	0.005464018	0.499152169	0.008131488	0.005060953	0.726487696	0.032734243	ENSG00000006530	AGK	acylglycerol kinase	0.047440449	1.580650008	-0.226314311	1.306895248
0.649999983	2.849999794	19.84999993	2.850000062	0.067011405	0.362671099	2.673549843	0.362670344	6.304896594	22.39632234	147.3780256	22.39637316	ENSG00000006534	5.180814692	115.7358217	-51.86791087	1.609491859	-0.430782943	1.478101865	3.418986946	-3.418986852	1.159239547	1.56530196	1.545982026	2.145400038	0.102026825	2.351192833	2.539675876	1	1	1	0.74941079	0.125187183	0.111017574	0.336703939	0.700726863	0.198637494	ENSG00000006534	ALDH3B1	aldehyde dehydrogenase 3 family member B1	-2.437117005	1.222392359	1.00E-07	3.659509464
34.38968325	133.2323473	55.12289319	136.7160342	14.04806169	54.94544253	22.62447659	56.38521914	84.18601374	323.0633435	134.3029237	331.4924426	ENSG00000006555	0.822431761	233.1222767	-110.5611384	5.546814699	3.537756614	1.354337962	0.4718085	-0.445997045	0.456771523	0.580051071	0.644264915	0.81895664	7.623594074	0.249161201	0.296580194	1	1	1	0.005760956	0.617666322	0.586034317	0.005294947	0.73528325	0.542116417	ENSG00000006555	TTC22	tetratricopeptide repeat domain 22	1.295035254	1.92333162	0.036964168	0.665260534
95.84396005	196.6814066	232.6676681	115.1694267	45.64472678	98.21204628	114.3132164	57.29506615	201.2513893	393.8781154	473.5606739	231.5032992	ENSG00000006576	0.319269586	278.2145783	-133.1072892	6.613789981	4.562721453	0.718863741	0.886889665	-1.42207054	0.378486412	0.407725543	0.515769722	0.556252597	0.007705525	0.115516264	6.535791308	1	1	1	0.930050643	0.733949281	0.010572518	0.387259373	0.75065187	0.039238832	ENSG00000006576	PHTF2	putative homeodomain transcription factor 2	-1.008227695	1.029443202	-0.766946749	1.270724148
73.11121193	248.7179657	156.4596142	241.0667418	32.21406116	113.8291964	69.80821876	110.4978235	165.9290731	543.4513152	350.6694673	525.9214359	ENSG00000006607	0.300939548	288.4541293	-138.2270647	6.707347976	4.291981733	1.224337854	0.760816188	-0.792061942	0.418152395	0.417125942	0.577906084	0.563719507	7.538627207	0.48084669	1.97420463	1	1	1	0.006039004	0.488039051	0.160002271	0.005522831	0.724608919	0.253657559	ENSG00000006607	FARP2	FERM, ARH/RhoGEF and pleckstrin domain protein 2	0.620423028	1.752535896	-0.044894741	1.087218126
37.61351809	100.2304852	105.9904408	79.00182751	35.23459552	91.7188402	97.92830191	70.66542912	40.1530576	109.5320235	114.716311	88.32167055	ENSG00000006625	0.67854951	242.3246084	-115.1623042	5.552598126	3.62736351	0.980108876	1.035985399	-1.2739868	0.033334226	0.031358605	0.033550904	0.03281829	960.3969916	463.7915257	1506.946932	1	1	1	7.29E-211	7.19E-103	0	1.61E-209	2.38E-101	0	ENSG00000006625	GGCT	gamma-glutamylcyclotransferase	-0.419377041	1.390465908	-0.339538957	1.470303993
513.4554314	415.5444592	1560.59174	449.2165088	260.6778198	211.4293019	793.6573364	228.9190764	1011.349873	816.7136532	3068.637392	881.5144417	ENSG00000006634	0.084444522	475.6283347	-231.8141674	8.458905082	6.241163232	-0.211573622	1.111657117	-1.033741753	0.345856119	0.222451321	0.488060379	0.30880654	22.51356523	1.618015644	11.20601339	1	1	1	2.09E-06	0.2033687	0.000815327	3.89E-06	0.724608919	0.006534984	ENSG00000006634	DBF4	DBF4 zinc finger	-1.794326462	-0.304575611	0.112148472	1.601899324
46.22501441	17.42499911	14.19999927	13.87499926	11.4618993	4.278427097	3.474197276	3.393144371	186.4221541	70.96780831	58.03930038	56.73663817	ENSG00000006638	2.509410582	163.5828515	-75.79142573	2.992721119	3.833521089	-0.975615183	-1.180279176	0.952461876	0.711475846	1.009728434	1.011015808	1.432406351	0.491948218	0.971126893	0.442142973	1	1	1	0.483059534	0.324399296	0.506089943	0.246928115	0.724608919	0.506173745	ENSG00000006638	TBXA2R	thromboxane A2 receptor	-0.031181658	-1.357886687	-0.308774953	-1.635479982
5243.209207	1898.960379	11961.13586	2109.065823	2616.145624	955.6255945	6008.035288	1064.369229	10508.2999	3773.497216	23812.9046	4179.149984	ENSG00000006652	0.140514716	498.5420022	-243.2710011	11.1723462	8.564689034	-1.015627188	0.824728961	-0.719790417	0.354710029	0.283637973	0.497510612	0.387875601	49.37855028	0.999796341	3.44371496	1	1	1	2.11E-12	0.317359792	0.063492778	9.74E-12	0.724608919	0.13525506	ENSG00000006652	IFRD1	interferon related developmental regulator 1	-2.5031151	-1.464755907	0.151318671	1.189677864
107.0686381	356.1202751	326.384588	326.6244694	43.39079935	145.5983298	132.0691841	134.0750596	264.1964066	871.0378098	806.5992081	795.700142	ENSG00000006695	0.229996662	320.5296011	-154.2648005	7.364663297	4.673470106	1.201798419	1.114606297	-1.201063723	0.4608279	0.360147426	0.650887846	0.502525958	5.42471103	0.680364867	5.712353825	1	1	1	0.019853721	0.409461112	0.016845937	0.016161925	0.724608919	0.053590277	ENSG00000006695	COX10	cytochrome c oxidase assembly factor heme A:farnesyltransferase COX10	0.001056705	1.724462135	-0.124366932	1.599038498
0.500000004	11.62500005	0.125	20.4	0.059657491	2.027763313	0.006090741	3.587548782	4.190588609	66.6451678	2.565369373	116.0012101	ENSG00000006704	3.882771831	113.8698195	-50.93490974	1.915348404	-0.693147173	3.146305129	-1.386294368	1.948671313	1.084687947	1.40367456	1.884961302	2.265650915	12.4916844	0.001283492	0.739760592	1	1	1	0.000408767	0.971421212	0.38973758	0.000473157	0.796819653	0.442501167	ENSG00000006704	GTF2IRD1	GTF2I repeat domain containing 1	4.24961389	3.073248985	0.761327403	-0.415037503
286.233545	919.1325883	556.6047513	1015.63931	137.8071744	446.4933304	266.2819917	492.7146355	594.5237803	1892.088095	1163.461514	2093.550982	ENSG00000006712	0.157438668	392.1550703	-190.0775351	8.512564037	5.656808068	1.166622318	0.665047317	-0.565204148	0.372935024	0.298838782	0.527481335	0.421828607	16.77030404	0.598122358	1.795306585	1	1	1	4.22E-05	0.43929533	0.180280943	6.01E-05	0.724608919	0.274256342	ENSG00000006712	PAF1	PAF1 homolog, Paf1/RNA polymerase II complex component	0.866493162	1.679617518	0.143894252	0.957018608
126.3518444	418.6711857	331.970218	306.6085522	46.51020511	155.0974315	122.074032	113.7647793	343.2534545	1130.164182	902.7655088	826.3436614	ENSG00000006715	0.221723316	319.3412265	-153.6706133	7.569963803	4.839070431	1.198015421	0.965974829	-1.277488822	0.509897285	0.356227745	0.72073831	0.4960139	4.743173085	0.210296563	6.633252419	1	1	1	0.02941477	0.64653506	0.010009234	0.022935799	0.735891117	0.037949609	ENSG00000006715	VPS41	VPS41 subunit of HOPS complex	-0.11429753	1.720439559	-0.448163799	1.38657329
7.225	32.8	23.825	42.6	2.575748103	12.18290771	8.810076839	15.86608802	20.26619953	88.3073258	64.42970196	114.3798016	ENSG00000006740	1.246167885	176.9994966	-82.49974828	3.780057621	1.977547234	1.512881281	1.193188216	-0.931762478	0.526228172	0.729553447	0.73112623	1.02166957	4.128672429	1.965840543	0.831743696	1	1	1	0.042162415	0.160890058	0.361768805	0.031748008	0.724608919	0.425182368	ENSG00000006740	ARHGAP44	Rho GTPase activating protein 44	0.812534417	2.038935663	0.367304888	1.593706134
316.2189047	1220.741033	516.5171365	1260.518476	134.6117843	523.7431308	214.9207556	541.1164517	742.8353778	2845.304466	1241.341031	2936.34914	ENSG00000006744	0.237805136	372.6345282	-180.3172641	8.686153112	5.75643471	1.350778647	0.490673756	-0.458608709	0.435734564	0.365757272	0.621777925	0.524997037	17.73412028	0.199784808	0.763081441	1	1	1	2.54E-05	0.654894599	0.382365911	3.79E-05	0.73672549	0.438124098	ENSG00000006744	ELAC2	elaC ribonuclease Z 2	1.285482795	1.945387859	0.04622282	0.706127884
0.125000017	0.50000006	2.650000056	0.499999961	0.001209384	0.008192963	0.050678754	0.008193032	12.91980761	30.5139997	138.5689226	30.51373046	ENSG00000006747	20	96.80987087	-42.40493543	0.644436251	-2.079441404	1.386294343	3.054001065	-3.054001262	2.366430108	3.162281617	3.110545854	4.298311599	0.015506798	0.45914656	0.504827068	1	1	1	0.900898583	0.4980231	0.477386794	0.380127441	0.726487696	0.491911784	ENSG00000006747	SCIN	scinderin	-1.282934023	0.415037535	-9.49E-08	1.697971463
12.825	33.2	70.825	27.6	5.573363357	14.75395547	31.71491299	12.22993992	29.51191488	74.70810133	158.1647292	62.28648753	ENSG00000006756	0.82601377	188.8571798	-88.42858988	4.35313203	2.551396391	0.951153485	1.708815655	-1.893549758	0.425202901	0.593315436	0.590613826	0.832164789	0.000752102	3.292741853	5.177674833	1	1	1	0.978121177	0.069586729	0.022878921	0.398663002	0.525205803	0.066018394	ENSG00000006756	ARSD	arylsulfatase D	-1.328470941	1.306716845	-0.257981178	2.377206607
9.025	33.6	105.825	33.6	3.910591217	15.12438893	48.10597753	15.1243813	20.82821253	74.6449992	232.7970701	74.6450369	ENSG00000006757	0.799517408	192.321514	-90.16075702	4.356254048	2.199998504	1.314527563	2.461788282	-2.461788282	0.426688742	0.58984618	0.586391621	0.821928154	0.012925428	8.654016689	8.970851903	1	1	1	0.909483499	0.003263411	0.002743207	0.381907597	0.0445453	0.015500785	ENSG00000006757	PNPLA4	patatin like phospholipase domain containing 4	-1.626405374	1.787169801	3.55E-15	3.413575175
460.4206183	1119.381968	557.2560708	1294.811534	201.4961082	501.4157295	245.7643629	586.958544	1052.065708	2498.956288	1263.544986	2856.312299	ENSG00000006831	0.334455269	348.6332799	-168.31664	8.974885347	6.132140459	0.888391538	0.190884407	-0.045295975	0.421617547	0.432969032	0.587073316	0.583485521	8.317077935	0.110866184	0.006026415	1	1	1	0.003927405	0.739160145	0.938122386	0.003759492	0.751461551	0.65175373	ENSG00000006831	ADIPOR2	adiponectin receptor 2	1.214856964	1.279836293	0.209865235	0.274844564
14.425	14.4	26.225	10.67500003	4.603814067	4.5956631	8.458556017	3.379296473	45.19744324	45.12080096	81.3082781	33.72170111	ENSG00000006837	1.628320983	161.4995927	-74.74979636	3.164689563	2.668962812	-0.001734606	0.597750342	-0.897073987	0.582692708	0.824065406	0.820257746	1.164807047	0.598949625	0.068921554	0.593128165	1	1	1	0.438979072	0.792913516	0.44121202	0.230407266	0.762841924	0.471621031	ENSG00000006837	CDKL3	cyclin dependent kinase like 3	-1.221509495	-0.002340138	-0.399507797	0.81966156
17.65	19.2	106.225	38.825	6.058931492	6.601839656	37.09438985	13.47744359	51.41541877	55.83898114	304.1902204	111.8446992	ENSG00000007038	1.431268769	191.7423685	-89.87118427	4.108108122	2.870735783	0.084174496	1.794823703	-1.090669613	0.545511388	0.770877866	0.765321024	1.083417683	0.746479753	5.329636679	1.01343194	1	1	1	0.387593055	0.020965755	0.314082054	0.209946357	0.225973401	0.391175376	ENSG00000007038	PRSS21	serine protease 21	-1.428895049	0.115179662	0.979319069	2.52339378
37.29360397	113.088676	31.42226545	86.53940273	15.81280342	49.30654197	13.55383008	37.66243002	87.95485913	259.3783324	72.84721442	198.847186	ENSG00000007047	0.403067097	233.023554	-110.511777	5.385979439	3.618821837	1.109350417	-0.171305104	-0.096267317	0.437756062	0.477904725	0.607513441	0.644753383	10.82706161	0.185949739	0.022293101	1	1	1	0.001000273	0.666309213	0.881310017	0.001078059	0.738553982	0.639144689	ENSG00000007047	MARK4	microtubule affinity regulating kinase 4	1.43294764	1.574980252	-0.382151156	-0.240118544
7.025	1.475000029	3.675000001	0.475	0.745155056	0.143002592	0.38128993	0.03680255	66.22866561	15.21388572	35.42088041	6.130689301	ENSG00000007062	6.409500061	107.2550334	-47.62751668	1.355087292	1.949475215	-1.560817206	-0.647922082	-0.485176402	1.144713352	1.651627698	1.626866393	2.401494749	2.229578385	0.529249579	0.040816528	1	1	1	0.135390788	0.466922523	0.839892484	0.088297025	0.724608919	0.627835317	ENSG00000007062	PROM1	prominin 1	-1.664251411	-1.69707285	-0.746713588	-0.779535027
306.6398771	960.5726781	437.8621846	865.4131549	131.4703457	415.668312	185.4252317	376.0145857	715.2032172	2219.798438	1033.965502	1991.784248	ENSG00000007080	0.219927824	369.1739492	-178.5869746	8.409799595	5.72567402	1.141855626	0.356230194	-0.460552811	0.432088113	0.365728053	0.612743496	0.51319795	11.94971371	0.043270665	0.805358135	1	1	1	0.000546558	0.835216458	0.369496188	0.000617111	0.771560674	0.4303922	ENSG00000007080	CCDC124	coiled-coil domain containing 124	0.981287185	1.644153383	-0.150340756	0.512525442
121.5842005	251.7032992	284.4333646	342.1162768	49.00808636	102.469312	116.4685041	141.2796604	301.6383398	618.2782885	694.6284703	828.4529176	ENSG00000007129	0.21536299	323.9448203	-155.9724102	7.215185704	4.800607031	0.727643979	0.849891976	-0.542992315	0.463582509	0.378283961	0.648576279	0.502979586	2.807766511	0.920953495	1.165431221	1	1	1	0.093808898	0.33722474	0.280341994	0.06436103	0.724608919	0.364938816	ENSG00000007129	CEACAM21	CEA cell adhesion molecule 21	0.265543584	1.043671453	0.441253067	1.219380936
904.3692518	3408.148454	1366.651143	3557.01422	451.031567	1709.489085	688.1521883	1796.917589	1813.36253	6794.706083	2714.131231	7041.141026	ENSG00000007168	0.09617209	518.7511511	-253.3755755	10.09715973	6.807237741	1.326686706	0.412880864	-0.370128542	0.354949189	0.254537203	0.497781938	0.3396671	42.47456246	0.229090924	1.187403116	1	1	1	7.16E-11	0.632198715	0.275854005	2.77E-10	0.73528325	0.361824197	ENSG00000007168	PAFAH1B1	platelet activating factor acetylhydrolase 1b regulatory subunit 1	1.379371998	1.912833209	0.061660852	0.595122062
1.100000016	1.275	1.275	0.7	0.03165269	0.037188094	0.037188196	0.019049302	38.22739998	43.71358775	43.71346794	25.72272684	ENSG00000007174	15.47739577	96.30049313	-42.15024656	0.722788281	0.095310194	0.147635985	0.147635985	-0.747257107	1.810327725	2.555312655	2.555309679	3.628100324	0.015118391	0.015118337	0.042421062	1	1	1	0.902141255	0.90214143	0.836819236	0.380186185	0.786550082	0.626904618	ENSG00000007174	DNAH9	dynein axonemal heavy chain 9	-0.420331799	0.115477207	-0.420331799	0.115477207
59.94873019	146.2150896	105.1184385	163.3295488	53.74872518	126.0229428	90.05439821	133.1290306	66.86391611	169.6425425	122.7023481	200.3810993	ENSG00000007202	0.450155864	253.7731049	-120.8865525	6.349389757	4.0934897	0.891589054	0.561598	-0.450906823	0.055698853	0.054715018	0.056297522	0.039386805	257.8030124	148.1375976	131.0605873	1	1	1	5.17E-58	4.43E-34	2.40E-30	5.43E-57	9.11E-33	3.88E-29	ENSG00000007202	BLTP2	bridge-like lipid transfer protein family member 2	0.630916569	1.272257487	0.158666365	0.800007283
182.1157731	593.4935193	393.8226643	526.9922178	83.92336537	275.5010761	182.229276	245.8838956	395.19572	1278.523345	851.1052356	1129.479411	ENSG00000007237	0.206678301	345.4491999	-166.7246	7.910788555	5.204642601	1.181383694	0.771258117	-0.89009863	0.395274763	0.339259665	0.556541861	0.469030371	9.272733027	0.395221144	3.601424665	1	1	1	0.002325904	0.529567635	0.057730078	0.002330635	0.728315765	0.126862195	ENSG00000007237	GAS7	growth arrest specific 7	0.419311857	1.698905017	-0.171144417	1.108448742
210.8098676	114.9257674	401.9943839	85.44763778	198.6410785	105.7532886	369.7298441	75.98250837	223.7241189	124.8938183	437.0744944	96.0918369	ENSG00000007255	0.243138245	304.4180495	-146.2090247	6.719320948	5.350956626	-0.606670207	0.645481492	-0.941864147	0.030335232	0.029677567	0.03052603	0.030218563	451.8362351	450.6575627	971.4689476	1	1	1	2.87E-100	5.19E-100	2.86E-213	3.82E-99	1.70E-98	1.08E-211	ENSG00000007255	TRAPPC6A	trafficking protein particle complex subunit 6A	-2.220861286	-0.869568525	-0.42330283	0.927989932
507.6272209	353.0430271	309.2716169	348.5368202	195.2752007	136.7405973	116.5911423	135.908811	1319.601232	911.5023738	820.3790706	893.8192759	ENSG00000007264	0.308053333	328.6126784	-158.3063392	7.882007394	6.229747361	-0.363157422	-0.495527451	0.48268139	0.487417098	0.411010454	0.694147206	0.580186775	0.180523586	0.150378818	0.692126471	1	1	1	0.670923665	0.698173609	0.40544203	0.312845811	0.742644876	0.452604706	ENSG00000007264	MATK	megakaryocyte-associated tyrosine kinase	0.17191271	-0.522683972	-0.018480266	-0.713076947
59.425	23.825	113.825	26.225	23.94922412	9.500946607	46.02994357	10.47483077	147.4507319	59.74463898	281.4717903	65.65744497	ENSG00000007312	1.058082586	204.3758914	-96.18794569	4.391689355	4.084715013	-0.913979564	0.649947168	-0.553969463	0.463662799	0.659540283	0.654489768	0.931455231	6.54771617	0.65342745	0.353710278	1	1	1	0.010501888	0.418889936	0.552020309	0.009112904	0.724608919	0.525925021	ENSG00000007312	CD79B	CD79b molecule	-2.076432829	-1.28335185	0.133138331	0.92621931
6.700000174	0.125	2.25	0.3	0.159468453	0.001427089	0.051959348	0.00521598	281.497697	10.94886166	97.43193788	17.2546681	ENSG00000007314	18.03695964	95.15063746	-41.57531873	0.697913298	1.902107552	-3.981549094	-1.091177336	1.966646073	1.907151385	2.974001003	2.708028418	4.100584605	2.071684944	0.013181664	0.230017493	1	1	1	0.15005566	0.90859459	0.631510858	0.096533359	0.787457468	0.561853358	ENSG00000007314	SCN4A	sodium voltage-gated channel alpha subunit 4	-1.321928095	-2.774933477	0.208586622	-1.24441876
65.4120892	161.2115753	159.744826	178.5222464	30.67882287	76.36825498	74.98207811	84.34662374	139.4688913	340.3138127	340.326783	377.8478741	ENSG00000007341	0.184484895	289.7631381	-138.881569	6.524527094	4.180707091	0.902010543	0.892870613	-0.790875025	0.386293104	0.309535337	0.545012496	0.437986122	5.341034524	0.959854872	3.260581217	1	1	1	0.020829108	0.327223445	0.070963969	0.016875471	0.724608919	0.146276872	ENSG00000007341	ST7L	suppression of tumorigenicity 7 like	0.159390333	1.288358984	0.146285861	1.275254512
15.02500162	39.6	109.8250015	21.40000001	6.546487739	17.59056493	49.16121938	9.410449536	34.48424294	89.14779068	245.3464562	48.66505036	ENSG00000007350	0.831781276	194.5871434	-91.29357169	4.441809964	2.709715588	0.96911353	1.989172616	-2.604610811	0.42387087	0.592515407	0.589781616	0.833638932	0.691826363	2.704670697	9.761795396	1	1	1	0.405543861	0.10005474	0.001781758	0.217169442	0.636557499	0.011617953	ENSG00000007350	TKTL1	transketolase like 1	-2.306712744	1.341155225	-0.857980994	2.789886975
12.22500001	11.4	27.025	41.025	3.99314865	3.716073161	8.965090416	13.6693838	37.42676227	34.97240081	81.46606349	123.1255666	ENSG00000007372	1.547696107	171.0520723	-79.52603617	3.434941496	2.503483036	-0.069869681	0.793279327	0.487288954	0.570868868	0.808066859	0.801761095	1.133275301	0.09856982	3.350360745	0.184885259	1	1	1	0.753552704	0.067190287	0.66720811	0.337828193	0.516013318	0.572344627	ENSG00000007372	PAX6	paired box 6	0.584533446	-0.092927603	1.760907699	1.08344665
110.9345863	306.5713321	91.36599782	365.2294177	46.51858668	133.1930395	36.40825316	160.3441435	264.5497922	705.6373369	229.2816829	831.913936	ENSG00000007376	0.490346678	284.2104563	-136.1052282	6.669471549	4.708940715	1.016509744	-0.194067321	0.369142559	0.443412637	0.516236872	0.62457858	0.703321729	10.67123062	2.38E-05	0.275473716	1	1	1	0.001088147	0.996111443	0.599683368	0.001164992	0.799759847	0.548301089	ENSG00000007376	RPUSD1	RNA pseudouridine synthase domain containing 1	1.987313918	1.458265161	0.251826642	-0.277222116
0.125	0.125	0.9	4.900000009	0.001209425	0.001209391	0.016038665	0.095301755	12.91936581	12.91972582	50.50295662	251.9365996	ENSG00000007384	20	84.18072994	-36.09036497	0.501221716	-2.079441542	2.06E-15	1.974081026	1.694595722	2.366412731	3.346615212	3.133997226	4.41163648	0.199986105	1.645278659	0.147547812	1	1	1	0.654732062	0.199602751	0.700889858	0.30772698	0.724608919	0.584604219	ENSG00000007384	RHBDF1	rhomboid 5 homolog 1	1.634715538	3.05E-16	2.390789955	0.756074417
549.2697763	1863.002505	846.448692	1778.451959	267.0991922	907.4326962	411.9373772	866.9579211	1129.532758	3824.832795	1739.282298	3648.263999	ENSG00000007392	0.064169501	513.6070511	-250.8035256	9.411442537	6.308589717	1.221354999	0.432459871	-0.478906008	0.367841643	0.190223847	0.519729923	0.265552629	53.43067496	0.141882234	3.252365602	1	1	1	2.68E-13	0.706416941	0.071320456	1.35E-12	0.743882232	0.146643164	ENSG00000007392	LUC7L	LUC7 like	1.070235055	1.760192804	-0.066970815	0.622986934
135.7964699	118.0860368	242.0748239	81.67895643	57.9774388	52.79201212	101.5649327	34.62001589	318.0665035	264.1367801	576.9729649	192.7050508	ENSG00000007402	0.5124299	265.2148785	-126.6074392	6.365328216	4.91115722	-0.139743736	0.578089648	-0.946706735	0.434236363	0.486346929	0.598623049	0.687754203	3.096884213	0.047383719	1.894804584	1	1	1	0.078442293	0.827679992	0.168661006	0.05503144	0.76975883	0.262710524	ENSG00000007402	CACNA2D2	calcium voltage-gated channel auxiliary subunit alpha2delta 2	-1.555808392	-0.200026738	-0.526412179	0.829369475
44.08450807	78.68907818	77.92278202	73.7639367	14.57230258	28.36546287	25.74282973	25.26651926	133.3655982	218.2926136	235.8699498	215.3489486	ENSG00000007516	0.716331628	235.3232331	-111.6616166	5.557033492	3.78610843	0.579395938	0.569609933	-0.634244351	0.564788666	0.603021213	0.773067543	0.840627516	0.366812385	0.142934593	0.569253897	1	1	1	0.544746939	0.705380885	0.45055555	0.269989638	0.743836386	0.476844233	ENSG00000007516	BAIAP3	BAI1 associated protein 3	-0.078099276	0.821750229	-0.092039472	0.807810032
23.425	24	30.8	33	9.816341916	10.06183677	12.96541417	13.90488606	55.89970579	57.24600916	73.16696461	78.31779388	ENSG00000007520	0.941893099	185.0353394	-86.51766971	4.260252815	3.153803828	0.024250002	0.273710862	0.044742869	0.443752698	0.627398743	0.62593068	0.884839963	0.011163775	0.447930013	0.002556926	1	1	1	0.915853097	0.503319601	0.95967131	0.383718864	0.726720867	0.655495432	ENSG00000007520	TSR3	TSR3 ribosome maturation factor	0.096507981	0.033569533	0.443606651	0.380668203
226.7175461	846.0737548	139.2777214	717.0896264	81.70723676	320.8825394	49.48060768	274.2450753	629.085596	2230.849955	392.0381052	1875.02923	ENSG00000007541	0.499575732	309.3670147	-148.6835073	7.982847554	5.423704953	1.316901584	-0.487235017	0.321829315	0.520695091	0.527800695	0.72562501	0.713629423	15.03753961	0.259605937	0.203378813	1	1	1	0.000105394	0.610391011	0.652007278	0.000137799	0.734186372	0.567267519	ENSG00000007541	PIGQ	phosphatidylinositol glycan anchor biosynthesis class Q	2.35587802	1.895242132	-0.238323669	-0.698959557
37.9552062	167.8131316	70.86714369	113.5209258	17.9742529	80.737129	33.60905723	54.42685404	80.14784736	348.8016913	149.4285311	236.776511	ENSG00000007545	0.217696466	255.178891	-121.5894455	5.998139317	3.63640668	1.486444368	0.624400228	-1.015264088	0.381360378	0.333063295	0.537334608	0.466672775	17.13387798	0.040770073	4.732963096	1	1	1	3.48E-05	0.839982389	0.029589867	5.05E-05	0.773238496	0.079344306	ENSG00000007545	CRAMP1	cramped chromatin regulator homolog 1	0.672206985	2.115539076	-0.559815894	0.883516197
19.65	9.625	5.45	5.025	4.216987788	2.038534403	1.13191214	1.039696877	91.56358032	45.44471991	26.24099429	24.28652578	ENSG00000007866	3.031665571	140.9102404	-64.45512022	2.403746777	2.978077338	-0.713713458	-1.28246173	0.632523303	0.785181765	1.11517842	1.12229176	1.591472506	0.25674957	1.479604816	0.157962784	1	1	1	0.61236209	0.223836363	0.691039099	0.294218273	0.724608919	0.581711129	ENSG00000007866	TEAD3	TEA domain transcription factor 3	-0.098337919	-0.95867894	-0.818429695	-1.678770716
92.03055062	343.357471	163.4609521	352.975019	38.69416723	146.1862072	68.81395226	151.137999	218.8862781	806.4670063	388.2858341	824.3549926	ENSG00000007923	0.222121617	308.6287136	-148.3143568	7.119577851	4.522120594	1.3166515	0.574453543	-0.54682835	0.442057001	0.360612886	0.622576664	0.496337388	16.60684622	0.260191702	1.213802599	1	1	1	4.60E-05	0.609988484	0.270580332	6.49E-05	0.734181837	0.357697106	ENSG00000007923	DNAJC11	DnaJ heat shock protein family (Hsp40) member C11	1.105902463	1.888130507	0.039740572	0.821968615
858.1810374	597.23288	1653.409655	540.3872161	398.8845683	279.0629671	767.9838474	253.5408499	1846.335385	1278.159967	3559.662739	1151.760529	ENSG00000007944	0.185023929	371.7681394	-179.8840697	9.179003052	6.754815077	-0.362507956	0.655779815	-0.755800987	0.390889288	0.318755773	0.551750961	0.441688238	11.22972208	0.284497322	2.928082035	1	1	1	0.000804977	0.59376855	0.087050853	0.000881569	0.732686768	0.168497404	ENSG00000007944	MYLIP	myosin regulatory light chain interacting protein	-1.611583783	-0.522254947	-0.144046384	0.945282452
0.125	5	0.875000034	5.425000042	0.004277917	0.4898612	0.073710066	0.532878042	3.652478451	51.0348646	10.38698101	55.22957058	ENSG00000007952	6.823980256	108.366045	-48.18302251	1.361997157	-2.079441542	3.688879454	1.945910188	-1.864330194	1.721860973	2.090357377	2.134991231	2.713788784	3.753771873	0.361141615	0.471947381	1	1	1	0.052688488	0.547872894	0.492092644	0.038680487	0.729852362	0.499792136	ENSG00000007952	NOX1	NADPH oxidase 1	1.776805842	2.415037499	0.098733963	0.736965621
12.85	2.85	3.275000004	1.700000009	1.058720522	0.225229667	0.260607824	0.12963877	155.9642008	36.06318886	41.15618967	22.29271404	ENSG00000007968	8.032616292	111.9451947	-49.97259734	1.359032919	2.553343811	-1.506024817	-1.367025941	0.850335203	1.273613616	1.816258879	1.81375495	2.586618907	0.706243311	0.538491371	0.108072556	1	1	1	0.40069377	0.463058625	0.742349265	0.21530546	0.724608919	0.599013113	ENSG00000007968	E2F2	E2F transcription factor 2	-0.662965009	-1.846955625	-0.511899034	-1.69588965
376.8090387	2101.70284	1721.702319	2134.875874	198.7709048	1118.133487	912.821844	1141.353316	714.3150642	3950.47182	3247.357515	3993.23762	ENSG00000008018	0.130925832	447.5884022	-217.7942011	9.551831904	5.93173853	1.718764641	1.51933027	-1.503669656	0.326319184	0.280161569	0.457919477	0.382129358	22.56497713	3.242961866	15.48403206	1	1	1	2.03E-06	0.071730853	8.32E-05	3.79E-06	0.535581885	0.000948966	ENSG00000008018	PSMB1	proteasome 20S subunit beta 1	0.310154381	2.476515857	0.022582829	2.188944305
1.099999996	1.674999798	0.499999974	1.249999999	0.019985141	0.031358527	0.008192997	0.022948745	60.54498039	89.46926441	30.51386284	68.08651112	ENSG00000008056	20	106.6785991	-47.33929956	0.767811497	0.095310176	0.420502868	-0.788457409	0.495787915	2.044936934	2.881178291	2.929458471	4.106240068	0.104805257	0.06820808	0.014578176	1	1	1	0.74613761	0.793963906	0.903896881	0.336008738	0.76292216	0.644316493	ENSG00000008056	SYN1	synapsin I	0.584962525	0.349149457	-0.249613782	-0.48542685
643.8508783	1867.589485	989.4018174	1567.0293	289.39087	845.1398543	444.8631059	710.4367889	1432.470739	4126.997993	2200.488068	3456.438158	ENSG00000008083	0.142369637	425.9569314	-206.9784657	9.495678946	6.467467144	1.064936689	0.429633392	-0.605100284	0.40800453	0.287757559	0.575515525	0.39847951	13.70071831	0.047195479	2.305911971	1	1	1	0.000214372	0.828017258	0.128882617	0.000262319	0.769770703	0.219395339	ENSG00000008083	JARID2	jumonji and AT-rich interaction domain containing 2	0.66286665	1.534912173	-0.252997137	0.619048386
6.45	31.8	32.025	34.6	2.324706416	12.02052434	12.10662521	13.09207608	17.89580814	84.12611391	84.7139981	91.44157065	ENSG00000008086	1.200385172	177.2118245	-82.60591226	3.931548331	1.864080131	1.595386159	1.602436717	-1.518049325	0.520656312	0.719338088	0.719308131	1.004801231	2.648520222	2.694820937	2.282503484	1	1	1	0.103646338	0.100674799	0.130840524	0.070215439	0.63724414	0.221922249	ENSG00000008086	CDKL5	cyclin dependent kinase like 5	0.10831868	2.138383484	0.118181426	2.148246231
145.4762375	339.4066981	305.7585521	367.6507038	63.52140242	149.2002952	133.029329	162.8501967	333.1685837	772.0957023	702.764517	830.0084541	ENSG00000008128	0.238824624	312.4219821	-150.210991	7.581973907	4.980012757	0.847186331	0.742782988	-0.662848763	0.422773399	0.36198806	0.597736336	0.499500502	3.966004697	0.549592651	1.760990617	1	1	1	0.046427808	0.458484184	0.184501003	0.034546963	0.724608919	0.278430583	ENSG00000008128	CDK11A	cyclin dependent kinase 11A	0.265150946	1.216592786	0.114995086	1.066436926
112.9536604	197.6002975	187.0770602	196.752726	58.09621913	103.8166708	91.2477562	102.8742282	219.6103222	376.1041197	383.5472553	376.3006138	ENSG00000008130	0.31864533	288.3437602	-138.1718801	6.646826555	4.72697765	0.559268641	0.504542969	-0.508841517	0.339222992	0.388984266	0.485769131	0.555802727	1.231848146	0.369529873	0.838153824	1	1	1	0.267047919	0.543260639	0.359925312	0.156451181	0.72947586	0.423776797	ENSG00000008130	NADK	NAD kinase	0.072373689	0.801420516	-0.006170201	0.722876626
4.699999688	0.124999989	0.299999956	0.300000004	0.091337115	0.001209402	0.004347991	0.004347971	241.8512678	12.91960469	20.69920915	20.69930996	ENSG00000008197	20	84.85587353	-36.42793676	0.473684376	1.547562442	-3.627004071	-2.751535393	3.627004231	2.010592091	3.105215688	2.951110746	4.356075077	0.671033572	0.250704495	0.693274796	1	1	1	0.412691489	0.616579457	0.40505273	0.220109313	0.73528325	0.452604706	ENSG00000008197	TFAP2D	transcription factor AP-2 delta	5.31E-08	-2.341036853	0.20858664	-2.132450266
23.92055067	60.12205974	72.4894634	44.36084034	9.84678491	26.89543921	28.8860586	19.44566574	58.10960121	134.396841	181.9120558	101.1991146	ENSG00000008226	0.553008951	213.2623344	-100.6311672	5.170428602	3.17473795	0.921638875	1.108703269	-1.412722988	0.452853548	0.509889779	0.599834655	0.693980731	0.300516241	0.604335719	4.143994787	1	1	1	0.583558965	0.436928518	0.041782456	0.284083407	0.724608919	0.10099441	ENSG00000008226	DLEC1	DLEC1 cilia and flagella associated protein	-0.69609005	1.294357213	-0.430245794	1.560201469
138.5192713	728.6064603	149.0989218	977.6429414	59.64115897	319.9637302	64.84094399	432.9217483	321.7172312	1659.148597	342.8464657	2207.756308	ENSG00000008256	0.266603637	315.4137172	-151.7068586	7.970296048	4.931009459	1.660124292	0.073600531	0.22041023	0.429930376	0.386429899	0.600951773	0.522812266	44.15711468	0.124454944	0.177734592	1	1	1	3.03E-11	0.724252087	0.673327369	1.22E-10	0.749408237	0.574888224	ENSG00000008256	CYTH3	cytohesin 3	2.704868974	2.386654093	0.423664084	0.105449203
18.025	18.6	57.22500009	43.6	7.478192488	7.72248947	24.14245862	18.3496353	43.44641108	44.79902515	135.6407269	103.5966094	ENSG00000008277	0.951917385	189.3800138	-88.6900069	4.0856226	2.891759683	0.031401898	1.155231184	-0.303335615	0.448861513	0.634517799	0.628770718	0.889640505	0.076364051	5.09151188	0.116256625	1	1	1	0.782286581	0.024043222	0.733130489	0.346714505	0.253374007	0.595530062	ENSG00000008277	ADAM22	ADAM metallopeptidase domain 22	-0.384595027	0.042957201	1.186190056	1.613742283
105.340401	512.2965324	283.3682353	660.4667312	45.72810705	224.4483414	123.7728619	291.6126435	242.664759	1169.301299	648.7492937	1495.875823	ENSG00000008282	0.18842132	338.1232578	-163.0616289	7.684291776	4.65719702	1.581706602	0.989550216	-0.735507085	0.42575708	0.335775823	0.598737381	0.459636579	26.36767734	1.22767731	2.560616578	1	1	1	2.82E-07	0.267859222	0.109555848	6.18E-07	0.724608919	0.196988971	ENSG00000008282	SYPL1	synaptophysin like 1	1.217908276	2.271102703	0.365876083	1.419070509
522.5466012	602.4985902	1097.078031	690.9608659	292.5216419	339.2790675	605.5050404	389.6430569	933.4521326	1069.929111	1987.729459	1225.293021	ENSG00000008283	0.166696915	393.0071943	-190.5035972	8.647520025	6.258714169	0.142371157	0.74169142	-0.604693558	0.296007916	0.288968096	0.421231209	0.409171789	0.52219564	1.382373664	2.18403361	1	1	1	0.469906584	0.239697239	0.139448567	0.242256443	0.724608919	0.231340061	ENSG00000008283	CYB561	cytochrome b561	-0.666218225	0.205032443	0.197340047	1.068590715
249.8269369	702.6931792	539.941452	907.6148797	125.3498677	355.5199783	271.9471322	460.6495536	497.9143537	1388.888766	1072.034734	1788.267813	ENSG00000008294	0.152996851	381.4861679	-184.743084	8.375605915	5.520768426	1.034151926	0.770692286	-0.51479249	0.351867172	0.299284738	0.494862255	0.41347573	13.38500851	1.283144981	1.550116577	1	1	1	0.000253644	0.257315097	0.213118232	0.00030642	0.724608919	0.306987239	ENSG00000008294	SPAG9	sperm associated antigen 9	0.748196477	1.488254238	0.368722402	1.108780164
8.994249407	13.73104744	45.59846107	23.1527047	1.296679562	2.424173332	13.73064393	7.158771254	62.38744309	77.77565301	151.4291436	74.87985242	ENSG00000008300	1.708720868	168.8546649	-78.42733247	3.311089388	2.196585418	0.423074087	1.623288549	-1.100836447	0.988152349	0.858152363	1.054851917	1.193232645	0.051214651	1.517633475	0.85112892	1	1	1	0.820963011	0.217977971	0.356233168	0.357742079	0.724608919	0.420895347	ENSG00000008300	CELSR3	cadherin EGF LAG seven-pass G-type receptor 3	-0.948097554	0.55968989	0.71332474	2.221112184
16.2499987	38.19999996	208.8249635	81.40000321	6.303571886	15.03373514	82.91542234	32.21970867	41.89092512	97.06436777	525.9318974	205.6492996	ENSG00000008311	1.105673981	213.4215424	-100.7107712	4.830186425	2.788092829	0.854742685	2.553403577	-1.796863779	0.483151219	0.678092063	0.674920852	0.951572177	0.014713802	12.01941701	3.565716725	1	1	1	0.903453053	0.000526492	0.058984272	0.380360923	0.007988147	0.12884162	ENSG00000008311	AASS	aminoadipate-semialdehyde synthase	-1.348470031	1.184257399	1.071790741	3.604518171
4.624999977	14.80000019	6.625000349	28.39999919	1.372820502	4.608822821	2.0078366	8.939104005	15.58151612	47.52623701	21.8596621	90.22827717	ENSG00000008323	1.703954177	149.8242344	-68.91211722	2.825539561	1.531476366	1.163150828	0.359374059	0.292387864	0.61969846	0.859255634	0.868904299	1.207106848	4.721090035	0.7173889	0.058671509	1	1	1	0.02979485	0.397001735	0.80860813	0.023204908	0.724608919	0.618944723	ENSG00000008323	PLEKHG6	pleckstrin homology and RhoGEF domain containing G6	1.947006807	1.489999581	0.895891539	0.438884313
309.4496689	701.2229563	906.1624882	667.0128671	155.5052809	354.0266059	457.0888958	338.7250199	615.7932194	1388.917178	1796.434922	1313.472991	ENSG00000008324	0.117575834	423.1637198	-205.5818599	8.439595426	5.734795458	0.818030433	1.074423179	-1.124439733	0.351079473	0.267825327	0.494221556	0.365643032	1.46506975	1.183874754	9.457095252	1	1	1	0.22612519	0.276568582	0.002103339	0.136390727	0.724608919	0.013030174	ENSG00000008324	SS18L2	SS18 like 2	-0.441485093	1.177569767	-0.072053268	1.547001592
17.225	12.8	10.825	16.8	6.903948908	5.087477381	4.277118027	6.729449345	42.97549547	32.20456579	27.39709876	41.94102452	ENSG00000008382	1.029886271	159.5689172	-73.78445859	3.429857144	2.846361817	-0.296916646	-0.464503543	0.736437258	0.4664634	0.662714369	0.664861637	0.938895738	0.022227126	0.041139352	0.615228959	1	1	1	0.881484476	0.839269174	0.43282578	0.375087802	0.773029086	0.46727474	ENSG00000008382	MPND	MPN domain containing	0.590037058	-0.401250548	0.367208974	-0.624078631
0.125	3.875	3.850000078	4.850000071	0.002126007	0.148245038	0.147260028	0.18668352	7.349458853	101.2892251	100.6552884	126.0020204	ENSG00000008394	13.60329929	114.5781162	-51.2890581	1.219988783	-2.079441542	3.433987205	3.42751471	-3.203081653	2.078606238	2.663251799	2.663310511	3.553521108	0.859687567	0.852821547	0.812490368	1	1	1	0.353826139	0.355755359	0.367384996	0.196173017	0.724608919	0.428815123	ENSG00000008394	MGST1	microsomal glutathione S-transferase 1	0.270451872	2.115477217	0.263034423	2.108059769
824.4344009	2611.899234	1629.881786	2867.284783	404.2506368	1286.777217	800.3904523	1418.531427	1681.363044	5301.630712	3319.023393	5795.657306	ENSG00000008405	0.11991981	480.8972468	-234.4486234	9.98720483	6.714697577	1.153135335	0.68156519	-0.58827731	0.363603318	0.272611579	0.512558056	0.375439807	19.62637859	0.63795437	2.45518125	1	1	1	9.42E-06	0.424452522	0.117137647	1.55E-05	0.724608919	0.205992936	ENSG00000008405	CRY1	cryptochrome circadian regulator 1	0.81453606	1.662426018	0.134536783	0.982426742
0.475	1.075	0.125	1.475	0.007706711	0.019490321	0.00120932	0.027399194	29.27643338	59.29225205	12.92048594	79.40470708	ENSG00000008438	20	97.69646918	-42.84823459	0.614292031	-0.744440475	0.816761137	-1.335001067	1.651338395	2.102664972	2.933846857	3.165671798	4.28294172	0.554533744	0.041206302	0.148657843	1	1	1	0.456471103	0.839140226	0.699821285	0.2369038	0.773004402	0.584248737	ENSG00000008438	PGLYRP1	peptidoglycan recognition protein 1	1.137503524	0.492396382	0.254317189	-0.390789953
2.65	20.6	8.225000004	28.00000198	0.894623212	7.867237932	3.052234932	10.74837232	7.849673367	53.94015075	22.1642916	72.94128709	ENSG00000008441	1.157422647	150.1910988	-69.0955494	3.172845714	0.97455964	2.050731436	1.132618657	-0.825705152	0.554036878	0.74037154	0.750172	1.021067221	10.05342827	1.821901428	0.653945146	1	1	1	0.001520647	0.177087111	0.418705708	0.001581175	0.724608919	0.460577101	ENSG00000008441	NFIX	nuclear factor I X	1.652432182	2.565062943	0.425021686	1.337652448
531.8628566	845.7086131	1061.931948	848.9116054	235.2314799	376.1279989	467.772489	377.567768	1202.55205	1901.541657	2410.786202	1908.666404	ENSG00000008513	0.165225648	406.5623889	-197.2811944	8.835039436	6.276385668	0.463789203	0.691459453	-0.687679259	0.416232458	0.302556099	0.588949463	0.42699518	0.330612565	0.380679101	2.593736819	1	1	1	0.56529861	0.537240017	0.107286946	0.277317879	0.729123371	0.194434427	ENSG00000008513	ST3GAL1	ST3 beta-galactoside alpha-2,3-sialyltransferase 1	-0.322664527	0.668101292	0.005447238	0.996213056
11.42500002	10.42500054	17.02500001	17	4.129697684	3.756331665	6.221493866	6.212157443	31.60779201	28.93265185	46.58858972	46.52167989	ENSG00000008516	1.260230441	158.9531136	-73.47655678	3.304572239	2.435803939	-0.091597119	0.398878914	0.090127611	0.519183538	0.735378556	0.73030513	1.0336274	0.007915686	0.737643007	0.007603047	1	1	1	0.929105642	0.390416955	0.930516153	0.386919814	0.724608919	0.650310898	ENSG00000008516	MMP25	matrix metallopeptidase 25	-0.002002353	-0.121051621	0.655802673	0.536753406
1925.159938	2109.788316	6136.114268	1610.771789	858.8541451	952.3985088	2773.143134	738.4389208	4315.332014	4673.680921	13577.3368	3513.60916	ENSG00000008517	0.224923946	449.81313	-218.906565	10.2964851	7.562764328	0.091578569	1.159182637	-1.42905682	0.411818988	0.381117319	0.575206201	0.507590602	7.281649952	0.678264439	7.926324514	1	1	1	0.006966252	0.410185	0.004872067	0.006284803	0.724608919	0.02296645	ENSG00000008517	IL32	interleukin 32	-1.928912959	0.132054401	-0.389134416	1.671832944
118.7295371	138.1542754	149.3918084	166.3932762	51.81839298	61.83914104	63.78129181	74.59797056	272.0405279	308.6492388	349.9131452	371.1457853	ENSG00000008710	0.409719495	273.0638665	-130.5319332	6.513922162	4.776848109	0.151522889	0.229724332	-0.043741211	0.423011707	0.450896304	0.594996532	0.637729711	0.157324691	0.176093266	0.004704444	1	1	1	0.691631649	0.674752348	0.945316816	0.319266679	0.740465569	0.652197605	ENSG00000008710	PKD1	polycystin 1, transient receptor potential channel interacting	0.154515591	0.216906128	0.266556344	0.328946881
103.6328186	515.3677447	167.4557532	409.6373214	44.37433633	223.0552423	70.42895786	177.5476763	242.0264047	1190.753957	398.1519838	945.1136655	ENSG00000008838	0.262304019	308.6724326	-148.3362163	7.368233299	4.640854061	1.604026652	0.479865095	-0.709473622	0.432751413	0.370362232	0.616161756	0.526986378	21.99894359	0.036593112	1.812482107	1	1	1	2.73E-06	0.848295839	0.178210764	4.99E-06	0.775883348	0.272258419	ENSG00000008838	MED24	mediator complex subunit 24	1.285495054	2.303063454	-0.330534129	0.687034271
19.1564557	41.75389113	22.31354043	31.10849448	6.544085576	13.72935602	6.215067206	9.879361888	56.07655811	126.9824617	80.11081297	97.95556028	ENSG00000008853	1.012058929	191.594273	-89.79713649	4.18760138	2.952639771	0.779152876	0.152553917	-0.446865648	0.547999028	0.675718045	0.771408782	0.95304501	1.376213311	0.020971271	0.219850328	1	1	1	0.240747213	0.884857248	0.639153985	0.14384955	0.782533413	0.563554231	ENSG00000008853	RHOBTB2	Rho related BTB domain containing 2	0.46178691	1.08481375	-0.413100708	0.209926132
242.3018576	1070.644468	742.7036387	1048.30023	113.037882	501.9474998	346.4608236	491.099446	519.3850872	2283.664284	1592.124296	2237.700288	ENSG00000008869	0.120109918	408.9428069	-198.4714035	8.713068098	5.490184294	1.485831759	1.1201128	-1.14120355	0.389010864	0.261078436	0.549599684	0.367800027	24.31850007	1.076829285	9.62726028	1	1	1	8.17E-07	0.299407951	0.001917104	1.64E-06	0.724608919	0.012228996	ENSG00000008869	HEATR5B	HEAT repeat containing 5B	0.49662779	2.139007113	-0.030398827	1.611980496
500.8825311	3240.381924	1707.215403	3342.596166	237.8057536	1547.897942	819.0282725	1609.773112	1054.992599	6783.441422	3558.588304	6940.698068	ENSG00000008952	0.108464534	490.8412778	-239.4206389	9.951005288	6.216371605	1.867074875	1.226247298	-1.195190698	0.380059911	0.272748457	0.532830931	0.363394534	42.82604212	1.510200608	10.81726897	1	1	1	5.98E-11	0.219108478	0.001005577	2.35E-10	0.724608919	0.007601784	ENSG00000008952	SEC62	SEC62 homolog, preprotein translocation factor	0.968910704	2.691187383	0.044791592	1.767068271
1324.901609	3801.28841	5459.520714	3361.503516	641.8903024	1888.194331	2682.597773	1684.188406	2734.679536	7652.704671	11111.00841	6709.288492	ENSG00000008988	0.291802807	404.1058023	-196.0529012	11.00819165	7.189093479	1.054001865	1.416022805	-1.538974521	0.369732683	0.403398847	0.510296386	0.539077891	0.599898044	2.134192776	8.150041456	1	1	1	0.438616929	0.144046272	0.004306018	0.230237412	0.724608919	0.021075432	ENSG00000008988	RPS20	ribosomal protein S20	-0.699502756	1.519894245	-0.177332191	2.042064811
2729.648957	8002.062657	8544.410865	8575.614482	1302.459764	3831.668977	4096.899663	4123.449806	5720.701424	16711.51844	17820.05004	17834.86333	ENSG00000009307	0.090815623	609.6566884	-298.8283442	11.73128469	7.911928293	1.075526327	1.141104355	-1.071881046	0.377509393	0.241864674	0.531762505	0.329162649	9.172692283	1.386109179	10.6040578	1	1	1	0.002456529	0.239063267	0.001128397	0.002451249	0.724608919	0.008263689	ENSG00000009307	CSDE1	cold shock domain containing E1	0.005258414	1.551308346	0.099856069	1.645906
114.5469637	583.5106695	343.9510041	548.0002297	48.46030773	251.9569632	146.1027086	236.1198294	270.7578119	1351.360554	809.7200549	1271.829869	ENSG00000009335	0.264980714	320.9692697	-154.4846349	7.808910121	4.740984902	1.628077835	1.099514315	-1.162301346	0.438897876	0.375170275	0.616140361	0.521374673	15.19306607	0.795696636	4.969785217	1	1	1	9.71E-05	0.372383127	0.02579385	0.000127969	0.724608919	0.071818759	ENSG00000009335	UBE3C	ubiquitin protein ligase E3C	0.670415293	2.33875001	-0.090422607	1.577912111
290.3155513	947.3749752	738.0648644	891.2800895	138.1164981	455.075241	351.4127162	428.0981971	610.23209	1972.243846	1550.142379	1855.602764	ENSG00000009413	0.167446614	380.231674	-184.115837	8.669523516	5.670968439	1.182726537	0.933063274	-0.994099517	0.379015776	0.305394383	0.534051586	0.425898853	9.838486307	0.745405147	5.448121497	1	1	1	0.001708981	0.387934899	0.01958938	0.001760886	0.724608919	0.059253536	ENSG00000009413	REV3L	REV3 like, DNA directed polymerase zeta catalytic subunit	0.271795659	1.702874876	-0.087960947	1.34311827
81.01140089	837.8730476	155.3515533	609.2320672	33.01567341	346.7179541	63.7845844	254.2962558	198.779743	2024.79057	378.3689326	1459.572067	ENSG00000009694	0.248373402	318.2914266	-153.1457133	7.561853634	4.394589896	2.336276698	0.651100738	-0.969768075	0.457963008	0.394937871	0.642696963	0.535282795	44.64045396	0.063753739	3.2822314	1	1	1	2.37E-11	0.800658457	0.070033651	9.70E-11	0.764257995	0.145119007	ENSG00000009694	TENM1	teneurin transmembrane protein 1	1.964564442	3.354556108	-0.4590945	0.930897166
5.850000001	11	7.225	12.65	1.351354409	2.595279861	1.683317384	2.994009037	25.3245927	46.6231029	31.0105661	53.44756747	ENSG00000009724	2.62374033	142.7689721	-65.38448607	2.501392631	1.766441661	0.631453611	0.211105573	-0.07134363	0.747619544	1.049696293	1.054211732	1.481500584	0.646585564	0.055809075	0.002319032	1	1	1	0.421336081	0.813246874	0.961591654	0.223383956	0.766482348	0.655987691	ENSG00000009724	MASP2	MBL associated serine protease 2	0.730813367	0.808858512	0.185866545	0.263911691
536.2809465	1399.497478	1209.640726	1180.509018	224.3220276	655.0488961	534.4813403	540.9300013	1282.073173	2989.995407	2737.664678	2576.306617	ENSG00000009780	0.495967512	352.6805525	-170.3402763	9.000463597	6.284658178	0.959210329	0.813420496	-0.983588007	0.444681395	0.52884489	0.573271705	0.699835692	1.333268923	0.470806535	1.975305506	1	1	1	0.248224505	0.492616359	0.159885837	0.147257077	0.725377385	0.253657559	ENSG00000009780	FAM76A	family with sequence similarity 76 member A	-0.035140148	1.382190803	-0.245308744	1.172022207
1285.02355	1263.523576	3234.808815	1087.008815	557.9901097	556.4633721	1419.096022	486.1516338	2959.345507	2868.997149	7373.69981	2430.493045	ENSG00000009790	0.257297611	414.5858547	-201.2929273	9.612743056	7.158532324	-0.016872738	0.923192782	-1.073667371	0.425607697	0.407929208	0.594298699	0.544181497	4.705967315	0.494716196	3.892709257	1	1	1	0.030058082	0.481831026	0.048496132	0.023389803	0.724608919	0.112314046	ENSG00000009790	TRAF3IP3	TRAF3 interacting protein 3	-1.572436124	-0.024323126	-0.21690369	1.331209308
44.025	69.8	45.45000001	107.6	20.27078068	32.27269239	20.93429191	49.87498073	95.61548986	150.9647829	98.67553721	232.1356285	ENSG00000009830	0.760190328	219.9764667	-103.9882333	5.079774416	3.784757654	0.460876355	0.031855166	0.400931472	0.395702643	0.558107524	0.559480188	0.78855396	2.816671416	0.351286896	0.258510068	1	1	1	0.09328968	0.553385552	0.61114561	0.06406365	0.730018475	0.553486797	ENSG00000009830	POMT2	protein O-mannosyltransferase 2	1.225273601	0.653023084	0.617202838	0.044952321
224.4069944	1859.266344	817.9659481	1721.581243	100.1901299	837.4555816	365.0522939	775.0517684	502.6293425	4127.826495	1832.801227	3824.05679	ENSG00000009844	0.168020906	389.818247	-188.9091235	9.135374771	5.413461342	2.114475908	1.293359365	-1.37029814	0.411424318	0.308702579	0.580511588	0.432411392	42.00292048	1.193927784	10.04236222	1	1	1	9.11E-11	0.274538705	0.001529809	3.46E-10	0.724608919	0.010427523	ENSG00000009844	VTA1	vesicle trafficking 1	1.072696655	3.044905006	-0.110937167	1.861271184
194.8973572	795.6121166	493.0721506	783.9073434	95.86891286	395.1200125	241.9691122	388.2327771	396.2179054	1602.041456	1004.756944	1582.840912	ENSG00000009954	0.189691561	345.4070497	-166.7035248	8.427807534	5.272473047	1.40663873	0.928182467	-0.943003414	0.361985347	0.310988428	0.511265735	0.440543787	17.8526361	0.935718376	4.581929139	1	1	1	2.39E-05	0.333381404	0.032310819	3.59E-05	0.724608919	0.084244615	ENSG00000009954	BAZ1B	bromodomain adjacent to zinc finger domain 1B	0.667800619	2.023779489	-0.021355066	1.334623803
286.381178	985.1448636	583.3652966	738.6171333	134.3445324	472.801792	277.2946991	355.7936366	610.4764938	2052.679196	1227.268572	1533.347462	ENSG00000010017	0.270386917	342.9466638	-165.4733319	8.591670612	5.657323714	1.235464986	0.711489857	-0.999498858	0.386181672	0.384987314	0.537061752	0.524001825	6.995926915	0.177058677	3.638304176	1	1	1	0.008169539	0.673913248	0.05646442	0.007247817	0.740414052	0.124853471	ENSG00000010017	RANBP9	RAN binding protein 9	0.339908141	1.778834017	-0.415020947	1.023904929
4.450000002	26.22500166	29.825	53.625	1.173385142	7.305286268	8.31961713	15.02578431	16.87638553	94.14425214	106.9196588	191.3804009	ENSG00000010030	2.088051146	172.5018209	-80.25091045	3.481467372	1.492904097	1.773809121	1.902442871	-1.187140712	0.680107777	0.942217817	0.941728973	1.316590313	3.138100298	3.87238577	0.813023478	1	1	1	0.076482843	0.049086699	0.367227866	0.053871838	0.424956484	0.428815123	ENSG00000010030	ETV7	ETS variant transcription factor 7	0.82546048	2.320604002	1.004629237	2.499772759
133.3977797	439.4902373	417.321162	436.9142733	67.66112561	223.6473665	212.3062928	222.2910726	263.0013536	863.6438324	820.3098924	858.757304	ENSG00000010072	0.16825148	351.6087546	-169.8043773	7.619500398	4.893335489	1.192280015	1.140520609	-1.146399108	0.346338617	0.263563137	0.488716525	0.371409628	10.96738098	1.552289889	9.527201786	1	1	1	0.000927297	0.212797709	0.002024486	0.001006489	0.724608919	0.012683807	ENSG00000010072	SPRTN	SprT-like N-terminal domain	0.066037491	1.712600741	-0.008461571	1.638101679
34.83730189	413.3846882	86.30853611	381.1980186	14.07339573	172.528163	35.0171741	159.5588292	86.23630187	990.4869876	212.7288565	910.7106772	ENSG00000010165	0.332203623	273.1357091	-130.5678545	6.787226418	3.550688706	2.473689902	0.907239799	-0.988299433	0.462450265	0.423582628	0.646810489	0.578552904	42.99929975	0.446890052	2.918037953	1	1	1	5.48E-11	0.503815531	0.087594314	2.16E-10	0.726720867	0.16924978	ENSG00000010165	METTL13	methyltransferase 13, eEF1A lysine and N-terminal methyltransferase	2.130125682	3.531436766	-0.116650396	1.284660688
29.2	127.225	89.025	180.4	13.51355525	59.66475858	41.67874996	84.70138877	63.09516511	271.2857809	190.15567	384.2222716	ENSG00000010219	0.738426466	233.4699532	-110.7349766	5.623654671	3.374168709	1.471788463	1.11474852	-0.765529085	0.393099712	0.551158375	0.551771312	0.776198975	7.827769953	3.518079494	0.972696293	1	1	1	0.005144954	0.060702749	0.324008651	0.00479441	0.486710988	0.397940743	ENSG00000010219	DYRK4	dual specificity tyrosine phosphorylation regulated kinase 4	1.010776856	2.086057117	0.500496885	1.575777145
1136.643369	3296.921708	2436.24625	3179.097358	573.0284867	1664.041314	1228.644908	1605.752559	2254.614172	6532.105095	4830.765792	6294.03326	ENSG00000010244	0.060083776	601.6951332	-294.8475666	10.44292652	7.035834785	1.064909712	0.762378927	-0.798770837	0.349438446	0.188379741	0.493756783	0.263189034	24.67869648	0.566949529	9.211043251	1	1	1	6.77E-07	0.451473645	0.002405596	1.38E-06	0.724608919	0.01428931	ENSG00000010244	ZNF207	zinc finger protein 207	0.383818911	1.535508781	-0.052486216	1.099203654
734.9494587	2905.227766	1355.381306	2740.955648	360.4784882	1428.823039	664.8150454	1350.190846	1498.42702	5907.20344	2763.2625	5564.278479	ENSG00000010256	0.090563641	516.1064212	-252.0532106	9.89367815	6.599801733	1.374465338	0.612036367	-0.670241523	0.363453801	0.233201257	0.513350162	0.324867444	39.32107602	0.30793709	4.256476865	1	1	1	3.60E-10	0.578948837	0.039100935	1.26E-09	0.732470042	0.096429984	ENSG00000010256	UQCRC1	ubiquinol-cytochrome c reductase core protein 1	1.015442429	1.981469176	-0.083942539	0.882084208
153.722721	991.0406713	359.0897293	907.1277665	66.2798415	430.9946905	154.8972263	394.9392467	356.5288393	2278.825317	832.4579899	2083.562957	ENSG00000010270	0.193479381	348.4378022	-168.2189011	8.312913644	5.035150467	1.863605108	0.848421833	-0.9368941	0.429216666	0.32560677	0.605801638	0.456013824	36.35004769	0.426948029	4.221093683	1	1	1	1.65E-09	0.513490316	0.039924419	5.25E-09	0.727406746	0.097873292	ENSG00000010270	STARD3NL	STARD3 N-terminal like	1.334538837	2.680714197	-0.127503981	1.218671379
1.05	3.425	3.625000001	8.450000038	0.144966325	0.539898984	0.573344425	1.381479851	7.605214522	21.72744413	22.91925138	51.68551723	ENSG00000010278	4.150392363	119.1380625	-53.56903126	1.736728762	0.048790164	1.182311308	1.239064125	-0.33599915	1.010226515	1.381678607	1.380513322	1.909989004	1.113161934	1.242728291	0.03094672	1	1	1	0.291395646	0.264945893	0.860359308	0.168094844	0.724608919	0.633136294	ENSG00000010278	CD9	CD9 molecule	1.030860969	1.110053545	1.09463688	1.173829456
103.815814	232.6971972	144.2297372	217.1824124	42.02451085	94.93408378	58.66523139	89.95913283	256.4627887	570.3745531	354.5919208	524.3292013	ENSG00000010292	0.253594875	293.377028	-140.688514	6.834435447	4.64261831	0.807119716	0.328789115	-0.39778953	0.461410852	0.390569111	0.649298377	0.526065058	4.960189488	0.043251679	0.571778451	1	1	1	0.025937365	0.835252095	0.449553071	0.020483622	0.771560674	0.476244144	ENSG00000010292	NCAPD2	non-SMC condensin I complex subunit D2	0.587197922	1.156784033	-0.09910562	0.47048049
131.3844783	256.1340828	88.30490424	308.8625392	58.0990976	114.0277567	39.10568995	138.5153906	297.1110025	575.3394632	199.4020851	688.7037439	ENSG00000010295	0.180966171	306.4288813	-147.2144407	6.900939912	4.878127973	0.667573095	-0.397332327	0.584527579	0.416315225	0.323649167	0.58724303	0.443489238	18.93542599	0.030532433	1.737176091	1	1	1	1.35E-05	0.861287611	0.187497033	2.14E-05	0.778145947	0.281336099	ENSG00000010295	IFFO1	intermediate filament family orphan 1	1.794817042	0.95778687	0.269107501	-0.567922671
50.83068443	1512.48857	122.1154181	1329.450236	22.95744717	692.6554139	55.55552776	608.8405914	112.5455483	3302.683598	268.4192902	2902.956792	ENSG00000010310	0.131712942	334.3493842	-161.1746921	7.919848461	3.928500196	3.393011436	0.876466451	-1.005457304	0.405539703	0.270207107	0.570389017	0.375184297	231.2659755	0.41694972	7.181876951	1	1	1	3.16E-52	0.518463012	0.007364363	3.22E-51	0.727562471	0.030545593	ENSG00000010310	GIPR	gastric inhibitory polypeptide receptor	3.433831198	4.867927525	-0.185963231	1.248133096
26.49612535	42.37283064	36.12263244	37.05911162	8.942779161	16.48822926	13.33374729	13.04116344	78.50408086	108.8932443	97.86030487	105.310984	ENSG00000010318	1.014267406	196.152891	-92.07644549	4.266232973	3.276998509	0.469508861	0.309921097	-0.443914218	0.554159235	0.676807674	0.674502272	0.949826907	0.265666145	0.034176659	0.218428435	1	1	1	0.606253888	0.853331548	0.64023999	0.292085536	0.776835763	0.563856025	ENSG00000010318	PHF7	PHD finger protein 7	0.035942868	0.657563267	-0.188549714	0.433070685
379.2048393	1185.229783	606.6544787	1078.303026	176.1678867	556.5938009	278.4416786	505.6729846	816.2458712	2523.868637	1321.74773	2299.386068	ENSG00000010322	0.200405752	372.6905774	-180.3452887	8.871112225	5.938076532	1.139615412	0.469882869	-0.564431001	0.391142393	0.328561935	0.554371611	0.465023663	12.96537746	0.122188408	1.473233594	1	1	1	0.000317304	0.726672998	0.224836198	0.000375284	0.749955341	0.318454072	ENSG00000010322	NISCH	nischarin	0.82877685	1.641534699	-0.136283525	0.676474324
1.475	1.275	6.225	2.275	0.102475554	0.0872366	0.46643891	0.163612587	21.23067329	18.63466707	83.07759956	31.63341588	ENSG00000010327	8.578365122	107.2409153	-47.62045766	1.172894483	0.38865799	-0.145711811	1.439915453	-0.860881579	1.360606632	1.929713558	1.897110736	2.697252325	0.189138181	0.565424007	0.101869383	1	1	1	0.663634872	0.452083046	0.74959773	0.310541433	0.724608919	0.601550163	ENSG00000010327	STAB1	stabilin 1	-1.141502681	-0.12156198	0.525628361	1.545569062
87.62924756	148.5067888	122.58101	145.4887309	37.12577807	64.56198028	49.57808263	63.34904767	206.8343191	341.5983558	303.0795707	334.1324234	ENSG00000010361	0.374683347	271.901124	-129.950562	6.306713779	4.473114819	0.527515854	0.335657299	-0.356189339	0.43816493	0.447225484	0.624281027	0.634238678	1.161011893	0.076023155	0.315396149	1	1	1	0.281255781	0.782760853	0.574387617	0.16328599	0.759936835	0.536638303	ENSG00000010361	FUZ	fuzzy planar cell polarity protein	0.245332616	0.754356225	-0.02942131	0.479602298
2.025	1.475000002	2.275	0.65	0.128056463	0.09092655	0.144957213	0.035673108	32.02200745	23.92727988	35.70450141	11.84365542	ENSG00000010379	9.426984188	104.2520477	-46.12602387	1.015697993	0.705569701	-0.316911709	0.116410352	-0.935851259	1.408598826	2.001279699	1.989331824	2.858574096	0.29458095	0.055588105	0.107180246	1	1	1	0.587299794	0.813610142	0.74337751	0.285253753	0.766482348	0.599589398	ENSG00000010379	SLC6A13	solute carrier family 6 member 13	-0.989028882	-0.289506616	-0.584962502	0.114559764
2795.741347	9212.439678	6726.620054	10890.16736	1239.991706	4098.010228	2992.7253	4867.493253	6303.404804	20709.81772	15119.13484	24364.85046	ENSG00000010404	0.106954605	571.4542293	-279.7271146	11.86490536	7.935852591	1.192457398	0.877975485	-0.710669889	0.414792153	0.266457309	0.584617724	0.36358297	19.57820516	0.863418384	3.820575302	1	1	1	9.66E-06	0.352783846	0.050626852	1.58E-05	0.724608919	0.115550858	ENSG00000010404	IDS	iduronate 2-sulfatase	0.694990461	1.719993028	0.24134683	1.266349397
0.500000024	1.824999976	0.299999994	0.474999977	0.008193245	0.034329845	0.004348032	0.007707313	30.5129447	97.01834993	20.69901675	29.27414283	ENSG00000010438	20	103.3050928	-45.6525464	0.655795781	-0.693147132	1.294727106	-0.510825691	-0.835194805	2.097601093	2.91709069	3.01105855	4.194861513	0.180591046	0.201524815	0.039640609	1	1	1	0.670865797	0.653492864	0.842184917	0.312845811	0.736615909	0.628121098	ENSG00000010438	PRSS3	serine protease 3	0.182203315	0.913288332	-0.937535923	-0.206450907
20.34458673	287.5625916	81.57192571	305.8114309	9.934206478	147.8693262	39.8685767	147.9952243	41.66434533	559.225136	166.8978332	631.916548	ENSG00000010539	0.386960876	252.8766554	-120.4383277	6.277936039	3.012814868	2.648625678	1.388670287	-1.32714216	0.365730034	0.42640223	0.504021404	0.609402224	43.53403961	3.261255005	4.742712753	1	1	1	4.17E-11	0.070934818	0.029422641	1.66E-10	0.53105995	0.079016688	ENSG00000010539	ZNF200	zinc finger protein 200	1.893628978	3.75694215	0.088467949	1.951781122
46.43820279	4.370805711	42.87929531	0.845611812	6.338744175	0.750253056	9.226226532	0.155143857	340.2103979	25.4633319	199.2834189	4.609008387	ENSG00000010610	2.283398898	141.1865922	-64.59329612	2.467436402	3.838122456	-2.363175091	-0.079733374	-1.562908867	1.016041728	1.002051705	1.033917454	1.456400595	17.01703862	0.925746988	1.151610498	1	1	1	3.70E-05	0.335970512	0.28321227	5.34E-05	0.724608919	0.367169843	ENSG00000010610	CD4	CD4 molecule	-4.571369309	-3.142838916	-1.54103939	-0.112508997
70.62500529	35.42500297	123.4249785	49.39999975	32.35935757	16.11965066	56.72058795	22.56674968	154.1406179	77.85099452	268.5748836	108.1396306	ENSG00000010626	0.778680114	220.4242578	-104.2121289	5.015291654	4.257384264	-0.689966395	0.558249245	-0.225716695	0.398204605	0.565640998	0.56207013	0.798181343	4.051792029	1.250785899	0.079969471	1	1	1	0.044124481	0.263402428	0.777338787	0.033038777	0.724608919	0.610083542	ENSG00000010626	LRRC23	leucine rich repeat containing 23	-1.303780506	-0.975534251	0.468494637	0.796740892
1.475000043	0.300000019	17.45000225	0.125000023	0.054200351	0.008202713	0.689747457	0.002141064	40.14042481	10.97198164	441.4696643	7.297775203	ENSG00000010671	13.52816764	102.3478042	-45.17390212	1.047487723	0.388658019	-1.592630761	2.470681759	-3.346150372	1.685574443	2.492689233	2.357578632	3.638163217	3.035536775	0.35215563	0.845914657	1	1	1	0.081459603	0.55289541	0.357710636	0.056874455	0.730018475	0.421955645	ENSG00000010671	BTK	Bruton tyrosine kinase	-4.035624056	-0.928916906	-0.208586613	2.898120537
2.84999999	5.22500006	12.82499936	3.875000617	0.476546917	0.904417939	2.276174744	0.661054534	17.04449165	30.18585154	72.26185471	22.7146612	ENSG00000010704	3.81246538	128.3269564	-58.16347821	2.019702158	1.047318991	0.606135819	1.504077351	-1.802986338	0.912504128	1.278055931	1.269152223	1.79599907	0.116804823	0.452003998	1.007796062	1	1	1	0.732526091	0.501384821	0.315431414	0.332190152	0.726487696	0.392053864	ENSG00000010704	HFE	homeostatic iron regulator	-1.503805107	0.693215409	-0.35267145	1.844349067
95.71331459	242.5677829	151.9829353	240.5768273	38.50854539	98.66086034	60.58375283	97.81697621	237.8962513	596.3776221	381.2707459	591.6888056	ENSG00000010803	0.237764586	296.2030362	-142.1015181	6.887166657	4.561357417	0.929923771	0.46241083	-0.470652531	0.464529205	0.358700295	0.658054548	0.506333401	7.282164226	0.128546827	0.864027656	1	1	1	0.006964258	0.719943522	0.35261403	0.006283953	0.747894078	0.418251297	ENSG00000010803	SCMH1	Scm polycomb group protein homolog 1	0.659111339	1.332536893	-0.011841244	0.661584309
1823.578116	22272.07167	5641.613497	23752.80116	911.6838654	11144.8598	2822.134133	11895.3031	3647.577051	44508.87542	11277.91995	47430.11237	ENSG00000010810	0.048784648	753.3736835	-370.6868417	12.2584851	7.508555848	2.502532933	1.129369537	-1.065002572	0.353705386	0.171737747	0.499593308	0.240586894	262.211689	1.487743732	19.59554657	1	1	1	5.65E-59	0.222566863	9.57E-06	5.98E-58	0.724608919	0.00012153	ENSG00000010810	FYN	FYN proto-oncogene, Src family tyrosine kinase	2.073722959	3.60966571	0.092857863	1.628800614
138.4253294	1558.484603	326.1536492	1201.824634	57.44904118	653.9241501	137.2169755	508.2493855	333.540324	3714.305789	775.2408368	2841.877415	ENSG00000010818	0.171720488	362.554253	-175.2771265	8.472421873	4.930331042	2.421138178	0.857037545	-1.116910555	0.448690167	0.32519328	0.628746475	0.435458139	67.75218906	0.226674821	6.578758826	1	1	1	1.85E-16	0.634000435	0.010320283	1.17E-15	0.73528325	0.038740931	ENSG00000010818	HIVEP2	HIVEP zinc finger 2	1.878386051	3.483504724	-0.374642989	1.230475684
0.875	4.05	2.65	4.45	0.065268883	0.346168686	0.221955543	0.381679341	11.73032169	47.38296869	31.63921879	51.88255661	ENSG00000010932	7.626599185	117.5987307	-52.79936535	1.469135108	-0.133531393	1.532248274	1.108091033	-1.013903818	1.324341061	1.824437187	1.831575669	2.54943409	0.631908644	0.21067414	0.158163381	1	1	1	0.426656074	0.646239532	0.690853107	0.225457517	0.735891117	0.581711129	ENSG00000010932	FMO1	flavin containing dimethylaniline monoxygenase 1	0.578359766	1.429392792	0.109972842	0.961005868
445.7053037	1242.21907	905.8305736	1352.387676	203.4826629	571.9211433	412.8031969	623.7280522	976.2660608	2698.113604	1987.700275	2932.291435	ENSG00000011007	0.156623673	414.9209368	-201.4604684	9.04297312	6.09965798	1.024996652	0.709194304	-0.624221978	0.400039374	0.306153012	0.564390736	0.424898286	10.49367186	0.54915132	2.158281819	1	1	1	0.001197841	0.458664672	0.141803175	0.001272853	0.724608919	0.234023494	ENSG00000011007	ELOA	elongin A	0.577670219	1.47668525	0.122494618	1.021509648
317.2363867	1591.84384	497.6436938	1878.354149	142.241417	743.1752446	201.7758933	878.0547474	707.5219521	3409.649108	1227.348034	4018.216768	ENSG00000011009	0.422481178	355.6189321	-171.8094661	8.64449456	5.759647195	1.613001076	0.450237151	-0.284734202	0.409245644	0.465393143	0.58641896	0.656178794	16.76997672	0.403637553	0.188293312	1	1	1	4.22E-05	0.525216627	0.664340891	6.01E-05	0.727562471	0.571561306	ENSG00000011009	LYPLA2	lysophospholipase 2	1.914155747	2.323434128	0.238632123	0.647910504
55.77929918	178.5431821	110.8613564	143.5531095	23.84670971	77.93162432	47.3194024	62.8861341	130.4720968	409.0466247	259.7294076	327.6953743	ENSG00000011021	0.294479694	270.7563864	-129.3781932	6.272528913	4.021402818	1.163427671	0.686877561	-0.905002982	0.433549269	0.406243436	0.609093302	0.560569815	5.926101915	0.159049391	2.606397219	1	1	1	0.014918206	0.690033231	0.106433317	0.012498345	0.742297985	0.193352474	ENSG00000011021	CLCN6	chloride voltage-gated channel 6	0.369887913	1.660893923	-0.312731227	0.978274782
5.425	3.825	1.875000001	6.850000003	0.696616252	0.484146045	0.22576738	0.885933588	42.24797358	30.21944546	15.57189091	52.96390233	ENSG00000011028	5.299035228	116.7584344	-52.37921719	1.534680173	1.691017899	-0.349459432	-1.062409239	1.645099425	1.047213516	1.486177923	1.504363426	2.112853878	0.193328527	0.046763245	0.606241099	1	1	1	0.660160633	0.828794355	0.436206623	0.309545989	0.769946585	0.468766797	ENSG00000011028	MRC2	mannose receptor C type 2	1.449130698	-0.413167512	0.702163712	-1.160134498
0.7	19.225	7.4	36.825	0.116935906	4.444972389	1.674301311	8.570030629	4.190329705	83.15026341	32.70617997	158.2352134	ENSG00000011105	2.739261626	139.8222287	-63.91111436	2.492654922	-0.356674944	3.312886459	2.358154944	-1.708189497	0.91298692	1.17973952	1.18676606	1.587427882	9.0102572	3.170452426	1.157934747	1	1	1	0.002684686	0.074981673	0.281894268	0.002656292	0.549454519	0.366426419	ENSG00000011105	TSPAN9	tetraspanin 9	2.170878849	3.572533051	0.90320038	2.304854582
175.9463126	680.347869	294.4160974	682.2087025	85.06595259	334.0299804	143.3183127	336.2887992	363.9188648	1385.723588	604.8134166	1383.955442	ENSG00000011114	0.196876854	343.1158597	-165.5579299	7.969248898	5.170178906	1.352425333	0.514815158	-0.512083771	0.370791856	0.336865116	0.51899813	0.460234017	21.1147228	0.292730458	1.238011258	1	1	1	4.33E-06	0.588476078	0.265854677	7.58E-06	0.732620617	0.354053911	ENSG00000011114	BTBD7	BTB domain containing 7	1.20957791	1.945079872	0.003934783	0.739436744
124.6896254	634.9280577	108.4081589	629.9439873	52.04275349	270.0870865	44.60048957	266.9543348	298.7448135	1492.606121	263.5022402	1486.506774	ENSG00000011132	0.288494829	311.5468215	-149.7734107	7.479573261	4.825827653	1.627684045	-0.1399243	0.132043509	0.445796984	0.391154603	0.631492259	0.555352094	34.74172051	0.015730014	0.056532382	1	1	1	3.76E-09	0.900191569	0.812063061	1.13E-08	0.786395393	0.620080362	ENSG00000011132	APBA3	amyloid beta precursor protein binding family A member 3	2.527791606	2.338997991	-0.011351629	-0.200145244
49.62092621	216.9097788	84.19261734	152.592919	21.04042503	100.5228356	38.25604191	71.47235084	117.0240769	468.0513824	185.288296	325.7847078	ENSG00000011143	0.425259066	257.8947331	-122.9473666	6.145967422	3.904412644	1.475068857	0.528694593	-0.880402379	0.437738294	0.525362748	0.572696825	0.669745801	7.678034753	0.023510078	1.727994741	1	1	1	0.005589701	0.878138073	0.18866719	0.005159768	0.781328656	0.282602535	ENSG00000011143	MKS1	MKS transition zone complex subunit 1	0.850311387	2.10592513	-0.504619234	0.75099451
147.4677085	177.4611415	226.1181493	168.3917008	69.81111399	87.09395183	108.4691111	82.43177298	311.5080653	361.5917762	471.3730658	343.9907194	ENSG00000011198	0.323532582	284.1397997	-136.0698999	6.890532326	4.993609227	0.185142437	0.427448421	-0.479907267	0.381538777	0.406506811	0.525667726	0.557827634	0.046493991	0.165725646	0.740141237	1	1	1	0.829280337	0.683938841	0.389615639	0.360053516	0.741658768	0.442501167	ENSG00000011198	ABHD5	abhydrolase domain containing 5, lysophosphatidic acid acyltransferase	-0.423079806	0.265460792	-0.075246781	0.613293817
113.8801783	173.4528555	119.6729415	129.1953391	44.60715375	68.93296856	46.87259746	51.74935226	290.7312824	436.4514354	305.5434031	322.5438563	ENSG00000011243	0.291902372	284.1648365	-136.0824183	6.452509626	4.735146828	0.420759008	0.049615706	-0.344196027	0.478190094	0.420702627	0.672703939	0.57121131	0.66537204	0.04594204	0.363093197	1	1	1	0.414669793	0.830281191	0.546793352	0.220829345	0.770025428	0.523375402	ENSG00000011243	AKAP8L	A-kinase anchoring protein 8 like	0.109575584	0.602707318	-0.42215941	0.070972324
57.20658803	156.7555251	136.98781	129.5225356	46.91574407	126.2106376	104.693604	94.53493352	69.75470131	194.6927383	179.2436154	177.4591318	ENSG00000011258	0.407886532	258.221761	-123.1108805	6.276015757	4.046669067	1.008018359	0.873222877	-1.064055417	0.101181507	0.100893652	0.092522117	0.095866238	42.80898137	95.56707893	123.1961465	1	1	1	6.04E-11	1.43E-22	1.26E-28	2.36E-10	2.69E-21	2.02E-27	ENSG00000011258	MBTD1	mbt domain containing 1	-0.080241904	1.438436176	-0.273391614	1.245286466
216.6978797	541.8771803	430.4146723	558.7697191	101.5556646	255.5303967	202.3121919	265.1127361	462.3865273	1149.103521	915.6976077	1177.701243	ENSG00000011260	0.171189102	342.6142971	-165.3071486	8.190592744	5.378504124	0.916535247	0.686244974	-0.655546908	0.386682172	0.310364006	0.544716265	0.426729843	7.067096465	0.490531256	2.35994301	1	1	1	0.007851239	0.483690419	0.124486737	0.006992422	0.724608919	0.214395393	ENSG00000011260	UTP18	UTP18 small subunit processome component	0.375758203	1.318298485	0.044207604	0.986747886
655.1151218	2254.033329	1416.038308	2364.09817	308.9610814	1069.294002	671.9953493	1127.516187	1389.093477	4751.421257	2983.896379	4956.877979	ENSG00000011275	0.119068965	476.9864978	-232.4932489	9.664205327	6.484810979	1.235665502	0.770807349	-0.723131925	0.383467173	0.274927981	0.539089356	0.372875983	20.04136055	0.628872983	3.761025247	1	1	1	7.58E-06	0.427769013	0.052460403	1.27E-05	0.724608919	0.118510055	ENSG00000011275	RNF216	ring finger protein 216	0.739021308	1.781127879	0.068751312	1.110857883
616.5713536	1337.131073	1374.997085	1405.593644	277.9726658	615.676658	622.195967	647.1652641	1367.617327	2903.991051	3038.619799	3052.842296	ENSG00000011295	0.279411063	376.6989581	-182.349479	9.406390643	6.424174056	0.774107551	0.802032835	-0.752099427	0.40645473	0.389725592	0.568757887	0.536181575	1.97780438	0.690900924	1.967554373	1	1	1	0.159621902	0.405858112	0.160707691	0.101647805	0.724608919	0.254674974	ENSG00000011295	TTC19	tetratricopeptide repeat domain 19	0.031728189	1.115541699	0.071986165	1.155799675
929.3767949	1810.975879	745.9072952	2159.180293	450.4841117	881.6776169	360.2931935	1054.017168	1917.362243	3719.765107	1544.235925	4423.134346	ENSG00000011304	0.136411141	432.7420087	-210.3710044	9.659466934	6.834514248	0.66710689	-0.219912925	0.395775721	0.369485429	0.282010741	0.522615627	0.394472708	18.45916525	0.001073293	1.006617264	1	1	1	1.74E-05	0.973865055	0.315714604	2.69E-05	0.797562109	0.392235595	ENSG00000011304	PTBP1	polypyrimidine tract binding protein 1	1.532150633	0.961676731	0.253587977	-0.316885925
1.050000055	6.625000562	1.675000072	2.849999844	0.113500586	0.826215301	0.192687024	0.342664411	9.713607265	53.12251221	14.56053022	23.70394722	ENSG00000011332	5.489498501	109.3374133	-48.66870666	1.389394552	0.048790216	1.84206024	0.467022992	-1.310554509	1.135070151	1.554506688	1.582941972	2.191328262	1.164932752	0.039244972	0.357680528	1	1	1	0.280444875	0.842964135	0.549797241	0.16295771	0.774597142	0.524716835	ENSG00000011332	DPF1	double PHD fingers 1	0.525319457	1.895113495	-0.985879056	0.383914982
0.500000001	2.474999899	0.125000001	0.300000006	0.00819358	0.047211517	0.001209417	0.004347992	30.51169317	129.7485195	12.9194459	20.69921257	ENSG00000011347	20	90.16061315	-39.08030658	0.539780781	-0.693147179	1.599387534	-1.386294356	-0.723918784	2.09758019	2.912112787	3.162222214	4.329728127	0.348336378	0.673291775	0.027954932	1	1	1	0.55505638	0.411906293	0.867214821	0.273813408	0.724608919	0.635070231	ENSG00000011347	SYT7	synaptotagmin 7	0.208586627	1.212050434	-1.418501306	-0.415037499
33.64761102	151.359326	79.50902603	141.4806472	11.77139066	53.85799784	26.40416027	50.84945293	96.17909726	425.3712817	239.4200443	393.6477659	ENSG00000011376	0.57063274	249.2123146	-118.6061573	5.95978425	3.515942059	1.503714594	0.859928492	-0.927422205	0.535852036	0.536435502	0.76867115	0.768672083	7.41783107	0.31459197	1.455702952	1	1	1	0.006458062	0.574875944	0.227615065	0.005859057	0.732133733	0.321102303	ENSG00000011376	LARS2	leucyl-tRNA synthetase 2, mitochondrial	0.823543534	2.136650025	-0.096711836	1.216394655
230.2766855	869.7691224	643.3225878	804.7159588	114.646736	436.7122777	322.558197	407.3803206	462.52823	1732.257976	1283.067539	1589.590222	ENSG00000011405	0.173184787	388.0638175	-188.0319087	8.313065715	5.439281567	1.328946233	1.027364724	-1.105103155	0.355829605	0.326632744	0.499158468	0.444924267	10.83179847	1.075812392	6.169265339	1	1	1	0.000997717	0.299636245	0.012998858	0.001076275	0.724608919	0.0450662	ENSG00000011405	PIK3C2A	phosphatidylinositol-4-phosphate 3-kinase catalytic subunit type 2 alpha	0.322488159	1.912670412	-0.112018919	1.478163333
221.3923113	554.8170594	663.9668318	799.2885772	106.9392208	272.4475542	324.7715518	397.655171	458.3403092	1129.839357	1357.421705	1606.573424	ENSG00000011422	0.186642641	370.2323911	-179.1161956	8.22587042	5.399936292	0.918702145	1.098295904	-0.733212287	0.371263086	0.348358	0.516311937	0.460212828	4.629855356	2.452096472	2.538294615	1	1	1	0.031420212	0.117368018	0.111114742	0.024328081	0.682181507	0.198775216	ENSG00000011422	PLAUR	plasminogen activator, urokinase receptor	0.267237936	1.321503204	0.525910202	1.58017547
12.45	15.8	17.425	13.425	3.561799509	4.543955186	5.020422303	3.847642185	43.51803059	54.9389221	60.47910049	46.84183621	ENSG00000011426	1.958051953	161.885117	-74.94255848	3.198563454	2.521720623	0.238289317	0.336185334	-0.499076633	0.638497309	0.901084264	0.900429419	1.273406436	0.000332556	0.018520424	0.153603246	1	1	1	0.985450492	0.891750318	0.695115478	0.400475631	0.784584824	0.582908345	ENSG00000011426	ANLN	anillin, actin binding protein	-0.3530933	0.32085506	-0.219889914	0.454058447
30.45404301	139.0705884	79.97009029	208.8191619	26.73591075	116.7215423	66.52536289	164.3333054	34.68925164	165.6988778	96.1319873	265.3475647	ENSG00000011451	0.429110707	250.9504259	-119.475213	5.965313457	3.416218761	1.518762874	0.965433933	-0.558946944	0.066434248	0.065822671	0.065941142	0.064446464	526.2693536	202.0428141	75.22167236	1	1	1	1.83E-116	7.48E-46	4.21E-18	2.68E-115	1.70E-44	6.15E-17	ENSG00000011451	WIZ	WIZ zinc finger	1.373685448	2.154836681	0.582992384	1.364143617
64.59135354	387.3291025	117.0213614	339.3450682	30.4155584	184.7642624	55.58616899	162.8545914	137.1680539	811.9743052	246.3562298	707.1036457	ENSG00000011454	0.171825916	299.790223	-143.8951115	6.989204216	4.168080556	1.79119417	0.594275938	-0.726533174	0.384248107	0.313767002	0.539058736	0.427868858	42.20020951	0.192850667	2.883298084	1	1	1	8.24E-11	0.660554547	0.089502533	3.15E-10	0.737549415	0.171619746	ENSG00000011454	RABGAP1	RAB GTPase activating protein 1	1.527950199	2.565702279	-0.190281626	0.847470453
27.39113239	94.44101865	47.13139391	71.37900443	10.544384	38.43742402	18.68233296	29.39482402	71.1539084	232.0422409	118.9020823	173.3285516	ENSG00000011478	0.418199586	230.8358593	-109.4179296	5.324346452	3.310219325	1.237756173	0.542719991	-0.822691719	0.487054046	0.50982367	0.666965308	0.671375091	5.033987898	0.034612535	1.501563845	1	1	1	0.024854606	0.852409909	0.220430895	0.019730232	0.776835763	0.313987045	ENSG00000011478	QPCTL	glutaminyl-peptide cyclotransferase like	0.588593059	1.749169049	-0.399038178	0.761537813
238.4709644	381.8347478	290.9716203	393.3422256	98.99496589	162.6311194	116.2057127	166.9975355	574.4575025	896.4937043	728.5741968	926.4693993	ENSG00000011485	0.332334459	321.1293522	-154.5646761	7.563564147	5.47424756	0.470740357	0.198978177	-0.169286059	0.44856049	0.427638098	0.637630701	0.6048701	1.463980745	0.038648408	0.078328202	1	1	1	0.226297803	0.844146844	0.779575895	0.136471379	0.774696721	0.610865116	ENSG00000011485	PPP5C	protein phosphatase 5 catalytic subunit	0.433620055	0.67687104	0.042726419	0.285977404
77.77133656	331.8476609	244.616745	312.5898259	34.41789455	149.1511246	108.3370864	141.8048442	175.733608	738.330806	552.3256526	689.0624915	ENSG00000011523	0.241054821	300.6486606	-144.3243303	7.20349761	4.353772939	1.450903072	1.145919741	-1.205703881	0.415916489	0.372447686	0.584401832	0.505289257	9.819245609	0.970431536	5.693786639	1	1	1	0.001726952	0.324572579	0.017025079	0.001777564	0.724608919	0.053889331	ENSG00000011523	CEP68	centrosomal protein 68	0.352469833	2.07911937	-0.085983276	1.64066626
33.11844382	89.46147618	83.74972132	92.03592055	15.8620574	43.29666545	40.49338359	44.52834987	69.14811198	184.8492404	173.2138735	190.2296109	ENSG00000011566	0.382072769	236.4211122	-112.2105561	5.649787054	3.500090342	0.993717757	0.927742501	-0.899371658	0.375592047	0.401847005	0.527763321	0.565222553	3.639594721	1.134119948	2.531858499	1	1	1	0.056420667	0.28689825	0.11156874	0.041142388	0.724608919	0.199225285	ENSG00000011566	MAP4K3	mitogen-activated protein kinase kinase kinase kinase 3	0.134579214	1.406751693	0.0404843	1.312656779
7.425	74.2	8.85	65.20000012	2.345176657	24.41989344	2.815552107	21.44398173	23.50809046	225.4571673	27.81781229	198.2393041	ENSG00000011590	1.594123573	178.4200182	-83.21000908	3.685884393	2.004852685	2.301911465	0.175564774	-0.304869454	0.588006098	0.816858236	0.828962781	1.153506961	13.88383008	0.000987603	0.069853374	1	1	1	0.000194464	0.97492968	0.791550387	0.00024042	0.797637563	0.614136625	ENSG00000011590	ZBTB32	zinc finger and BTB domain containing 32	2.74863559	3.15798407	-0.183901442	0.225447038
111.0890721	119.3843616	296.5157523	122.8357561	51.80328891	56.83926711	141.1873165	59.09238517	238.223908	250.7531594	622.7300972	255.3395489	ENSG00000011600	0.39892247	273.1074948	-130.5537474	6.552159706	4.710332331	0.072015887	0.981768014	-0.953268085	0.389223822	0.453020481	0.54289808	0.617323142	2.055512085	1.242314702	2.384542077	1	1	1	0.15165626	0.26502542	0.122540796	0.097353419	0.724608919	0.211915065	ENSG00000011600	TYROBP	transmembrane immune signaling adaptor TYROBP	-1.26453812	0.103002361	0.040779943	1.408320423
108.1436349	140.4236141	97.77737448	141.2523044	53.22166024	70.90679935	48.14973903	71.4398712	219.7422198	278.094507	198.555904	279.2868068	ENSG00000011638	0.294513534	262.8255847	-125.4127923	6.444025501	4.683460296	0.261203373	-0.10076709	0.106651106	0.361732059	0.378777564	0.502841817	0.518305629	1.397319542	0.011440862	0.042340782	1	1	1	0.237172883	0.914819155	0.836971546	0.142055968	0.787457468	0.626904618	ENSG00000011638	LDAF1	lipid droplet assembly factor 1	0.526199497	0.373795037	0.00842899	-0.143975469
23.88728481	49.66709448	38.4371213	28.77237215	7.768937804	16.99633139	13.17922845	6.838003525	73.4466397	145.1383959	112.1015771	121.0659509	ENSG00000012048	0.954220879	201.3091571	-94.65457853	4.424403443	3.173346301	0.73199633	0.475677392	-1.021604397	0.573067781	0.643463295	0.73048381	0.9903542	0.359261241	0.001189047	1.064104821	1	1	1	0.54891681	0.972492348	0.302280834	0.271375841	0.797172447	0.382323087	ENSG00000012048	BRCA1	BRCA1 DNA repair associated	-0.405580072	1.025640258	-0.767074925	0.664145405
209.8862255	402.7255896	433.1066619	478.2772725	107.3611081	207.9968258	222.5011659	249.3872357	410.3183025	779.7614214	843.057967	917.2448172	ENSG00000012061	0.165426952	363.8724544	-175.9362272	7.760365251	5.3465656	0.651689811	0.72441843	-0.552483208	0.342024289	0.317529452	0.479587241	0.430756428	2.640425568	1.066058724	1.645033064	1	1	1	0.104175635	0.301837387	0.199636308	0.070510536	0.724608919	0.293144297	ENSG00000012061	ERCC1	ERCC excision repair 1, endonuclease non-catalytic subunit	0.142810966	0.936910168	0.247485495	1.041584698
5.474999634	0.124999958	8.849998621	0.124999968	0.10671516	0.001209413	0.173670158	0.001209398	280.8937441	12.91948146	450.9840763	12.91964252	ENSG00000012124	20	106.7646443	-47.38232217	0.940577858	1.700192209	-3.779634087	0.480225094	-0.480225013	2.009073599	3.104228233	2.838786585	4.388425227	3.3562935	0.0166421	0.011974907	1	1	1	0.066948595	0.897354275	0.912861505	0.047861504	0.786058057	0.646635679	ENSG00000012124	CD22	CD22 molecule	-3.130198562	-2.524955164	1.30E-08	0.605243411
23.8902639	129.3219353	93.44726682	136.8451166	6.16980506	46.15033651	32.7761616	43.67203228	92.5061171	362.3844205	266.4250861	428.8004232	ENSG00000012174	0.848788881	240.4241809	-114.2120905	5.369077911	3.173471008	1.68883391	1.363926278	-1.307381446	0.690716207	0.80356796	0.833429165	1.087091263	3.571906657	1.241755904	1.446347414	1	1	1	0.058764801	0.265132916	0.229114946	0.04259702	0.724608919	0.322663262	ENSG00000012174	MBTPS2	membrane bound transcription factor peptidase, site 2	0.545467205	2.388426501	0.080968224	1.923927521
24.02206237	118.5953974	20.34859628	108.3845342	8.836718786	46.10508481	6.23710622	37.45912631	65.30246061	305.0611087	66.38741683	313.6006737	ENSG00000012211	0.73796355	220.6464221	-104.323211	5.038750964	3.178972673	1.596745005	-0.165960743	0.07592847	0.510233186	0.611378304	0.743824571	0.833353995	14.58862847	0.043738713	0.008301379	1	1	1	0.000133719	0.834340492	0.927403673	0.00017109	0.771220623	0.649593708	ENSG00000012211	PRICKLE3	prickle planar cell polarity protein 3	2.357195653	2.25688926	-0.128753098	-0.229059492
44.28183485	350.3706664	111.1019809	279.6372837	20.98541668	170.3242199	51.24075343	135.6002367	93.44016977	720.7407376	240.8951731	576.6731119	ENSG00000012232	0.352437709	267.4453418	-127.7226709	6.763410223	3.790574544	2.068417097	0.919873982	-1.145372275	0.380993261	0.404424306	0.541020963	0.566583251	26.54628422	0.477935463	4.086635181	1	1	1	2.57E-07	0.489358958	0.043223609	5.67E-07	0.724768521	0.103335918	ENSG00000012232	EXTL3	exostosin like glycosyltransferase 3	1.323894917	2.955989432	-0.324287066	1.307807449
792.5774484	1970.620146	1952.165393	2169.543096	409.0283874	1020.998427	1007.485932	1124.326665	1535.78341	3803.476731	3782.633187	4186.432102	ENSG00000012660	0.101992215	471.1265579	-229.563279	9.999697028	6.675290228	0.91081334	0.901404266	-0.805235964	0.337502891	0.241460845	0.47656029	0.338257704	8.706829242	1.218765069	5.666970266	1	1	1	0.003170201	0.269603144	0.017287288	0.003091116	0.724608919	0.054361781	ENSG00000012660	ELOVL5	ELOVL fatty acid elongase 5	0.152241946	1.312938694	0.13867444	1.299371188
4.02500009	3.649999623	28.02499922	2.39999998	0.827446783	0.745720172	6.072056282	0.473874331	19.57905459	17.86527674	129.3467229	12.15512116	ENSG00000012779	3.00872494	128.845102	-58.42255098	2.035235654	1.392524933	-0.097797869	1.940572008	-2.359830343	0.807109907	1.143663733	1.12262931	1.613046398	2.534849585	0.978793657	2.140266445	1	1	1	0.111357498	0.322496814	0.14347697	0.07468168	0.724608919	0.23607333	ENSG00000012779	ALOX5	arachidonate 5-lipoxygenase	-3.093689385	-0.111893023	-0.451695861	2.530100501
618.4753935	852.8499962	1152.074141	1003.649768	34.0923561	46.8253851	63.56126042	55.15225306	11219.87026	15533.30772	20881.82042	18264.21951	ENSG00000012817	10.96492395	242.121312	-115.060656	5.208623636	6.427257407	0.321326271	0.622061791	-0.459247066	1.478665413	2.09227596	2.087217612	2.953873281	0.0038227	0.070643727	0.024171804	1	1	1	0.950699817	0.79040181	0.876448565	0.391897445	0.762084277	0.637823181	ENSG00000012817	KDM5D	lysine demethylase 5D	-0.19879263	0.462935663	0.234638104	0.896366396
404.5015519	1858.736935	613.0007884	1851.967682	166.0052756	768.8700692	251.9535976	771.1870898	985.640395	4493.480929	1491.425287	4447.408859	ENSG00000012822	0.182539578	403.8968528	-195.9484264	9.131912045	6.002655573	1.524996896	0.415710649	-0.419359153	0.454406125	0.337349086	0.640406757	0.461707878	30.42563632	0.110918881	0.824969101	1	1	1	3.47E-08	0.739100419	0.363731312	8.94E-08	0.751461551	0.426554575	ENSG00000012822	CALCOCO1	calcium binding and coiled-coil domain 1	1.593525306	2.197319222	-0.005260843	0.598533072
126.3752905	762.7719798	247.2112142	652.1867629	58.33100658	356.0228981	115.7304388	307.8670479	273.7945903	1634.223799	528.0666442	1381.594999	ENSG00000012963	0.153503536	353.6626247	-170.8313123	7.828024841	4.839255976	1.797703164	0.670987114	-0.827615286	0.394450091	0.315687687	0.551335949	0.418099354	39.6044215	0.227072085	3.918302984	1	1	1	3.11E-10	0.633703383	0.047763071	1.10E-09	0.73528325	0.111164393	ENSG00000012963	UBR7	ubiquitin protein ligase E3 component n-recognin 7	1.395927256	2.584056557	-0.225646439	0.962482862
356.1646073	1692.920083	878.2276845	2017.51939	177.6936481	849.2932654	440.392731	1015.796595	713.8872372	3374.545078	1751.354669	4007.08617	ENSG00000012983	0.111312167	439.5473745	-213.7736872	9.309295113	5.875393004	1.558817173	0.902512878	-0.727099044	0.354761232	0.260429218	0.49922531	0.357360863	42.37366671	1.30347956	4.139740987	1	1	1	7.54E-11	0.253578619	0.041887578	2.90E-10	0.724608919	0.101129226	ENSG00000012983	MAP4K5	mitogen-activated protein kinase kinase kinase kinase 5	1.198988727	2.245704781	0.252931633	1.299647688
15.91227418	65.26543053	73.43334637	109.2663469	5.957081847	25.55919758	22.73412139	41.25366123	42.50411127	166.6553267	237.1966026	289.4078783	ENSG00000013016	0.857267042	216.0141736	-102.0070868	4.874820393	2.767090773	1.411371729	1.52928737	-1.01396142	0.50128063	0.609234686	0.663676679	0.86865568	4.365637253	4.314839847	1.362534585	1	1	1	0.036670765	0.037781327	0.243098698	0.02798372	0.35514085	0.335445174	ENSG00000013016	EHD3	EH domain containing 3	0.566971547	1.970185768	0.734664206	2.137878427
353.0578215	1871.30694	778.4235181	2081.323964	160.0776929	861.785913	353.5691984	964.0160311	778.6832948	4063.410194	1713.789482	4493.607269	ENSG00000013275	0.198745217	401.8358943	-194.9179471	9.180066498	5.866631844	1.66776052	0.7906389	-0.684271772	0.403557432	0.356013843	0.565844635	0.483608088	26.80113146	0.729494571	2.00202796	1	1	1	2.26E-07	0.393047067	0.157088912	5.02E-07	0.724608919	0.250691101	ENSG00000013275	PSMC4	proteasome 26S subunit, ATPase 4	1.417715169	2.402760072	0.153377573	1.138422476
295.2738872	595.4465514	374.9010607	506.9035952	112.3369515	228.7121452	141.2611739	194.2609164	776.1174515	1550.230729	994.9712396	1322.712049	ENSG00000013288	0.221214698	344.8252345	-166.4126172	8.15380642	5.687903357	0.701408274	0.238758796	-0.399749589	0.493061483	0.352179871	0.698551763	0.499405608	3.912142724	0.002117078	0.640721388	1	1	1	0.04793844	0.963300909	0.423449693	0.035547075	0.79504715	0.46268083	ENSG00000013288	MAN2B2	mannosidase alpha class 2B member 2	0.4342017	1.009461385	-0.231838175	0.34342151
4.425000147	49.20000038	4.825000003	56.4	1.745660582	21.22068305	1.91830394	24.35499379	11.21674311	114.0698456	12.13604609	130.608122	ENSG00000013297	0.900050496	163.8552557	-75.92762783	3.571314504	1.487270312	2.40862332	0.086540424	0.050035103	0.474559832	0.639750647	0.668332725	0.902386299	29.09704394	0.064430457	0.00307443	1	1	1	6.88E-08	0.799625696	0.95578192	1.69E-07	0.764081846	0.654729334	ENSG00000013297	CLDN11	claudin 11	3.300720781	3.209992293	0.193363362	0.102634874
389.1530059	730.3216638	594.8940021	747.023694	180.6830324	342.5409319	270.0075582	350.3282912	838.1532011	1557.097803	1310.699878	1592.918452	ENSG00000013306	0.214396369	375.2973071	-181.6486536	8.396407352	5.963972598	0.629512475	0.424410644	-0.401798813	0.391443012	0.352324784	0.55775863	0.502101412	2.838588768	0.187145462	0.640375067	1	1	1	0.092025004	0.66530312	0.423575013	0.063333473	0.738443334	0.46268083	ENSG00000013306	SLC25A39	solute carrier family 25 member 39	0.328028243	0.906466084	0.032577869	0.611015711
495.2425379	2138.235538	763.8521641	1876.205368	198.8910644	867.2417061	302.781961	758.1482035	1233.163351	5271.945739	1927.030681	4643.085039	ENSG00000013364	0.215800205	397.8058042	-192.9029021	9.343975618	6.205047618	1.462688635	0.43332665	-0.564056308	0.465454264	0.345982778	0.660236724	0.494545917	21.88309905	0.051523385	1.300863357	1	1	1	2.90E-06	0.82043336	0.254055582	5.28E-06	0.767950215	0.344526725	ENSG00000013364	MVP	major vault protein	1.295333665	2.107978024	-0.188508847	0.624135512
363.8513717	2543.310711	1082.865285	1820.151117	172.8545932	1213.152136	513.637031	866.4798134	765.8912515	5331.919369	2282.929685	3823.459056	ENSG00000013374	0.103724459	450.6415763	-219.3207881	9.479994149	5.896745465	1.944476476	1.090620384	-1.425167517	0.379742207	0.235428467	0.53703782	0.334513152	54.25998576	0.503165115	18.15120388	1	1	1	1.76E-13	0.47811269	2.04E-05	9.01E-13	0.724608919	0.000253253	ENSG00000013374	NUB1	negative regulator of ubiquitin like proteins 1	0.748665187	2.80189408	-0.482424222	1.570804671
126.9180469	448.2245797	228.5501448	436.3765762	63.30317571	224.3263701	114.1462607	218.2952316	254.4610196	895.5936553	457.6161178	872.3255882	ENSG00000013375	0.148030368	338.1549072	-163.0774536	7.505082047	4.843541578	1.261752822	0.58821406	-0.615002883	0.354901062	0.247832752	0.501425921	0.350013342	29.67965817	0.346814781	3.087344582	1	1	1	5.10E-08	0.555921767	0.078903473	1.27E-07	0.73027468	0.156860767	ENSG00000013375	PGM3	phosphoglucomutase 3	0.930066617	1.812217051	-0.038560909	0.843589525
7.45	55.8	47.425	53.22500009	2.632707047	20.6031372	17.48942849	19.64570421	21.08191265	151.1245579	128.5994351	144.1994954	ENSG00000013392	1.274095841	190.478595	-89.23929752	4.159823757	2.008214032	2.013559837	1.850935483	-1.89818114	0.53071501	0.734885396	0.735318065	1.028430835	4.126492177	2.933933867	3.406631275	1	1	1	0.042216774	0.086735909	0.064934881	0.031773604	0.594769922	0.137407296	ENSG00000013392	RWDD2A	RWD domain containing 2A	0.163206101	2.748867683	-0.066932779	2.518728802
3764.666446	4256.327452	8714.501054	4185.217499	1817.371578	2096.816297	4239.3796	2067.533999	7798.467644	8639.919199	17913.59486	8471.950414	ENSG00000013441	0.278477937	427.7372252	-207.8686126	11.64477544	8.233414543	0.122747424	0.839329162	-0.856177176	0.371565303	0.379668186	0.517302909	0.517541395	1.53354775	0.810591301	2.736762487	1	1	1	0.215580771	0.36794549	0.098063259	0.131093302	0.724608919	0.18283772	ENSG00000013441	CLK1	CDC like kinase 1	-1.057936337	0.177042844	-0.024300789	1.210678392
54.64231903	123.4717597	96.20994481	90.74544759	24.05308816	55.21584661	42.93830617	40.60785391	124.1330431	276.1032636	215.5733261	202.7867879	ENSG00000013503	0.350253025	256.3784596	-122.1892298	5.875759146	4.000808656	0.815203807	0.565724072	-0.873678229	0.418645542	0.437515744	0.5846157	0.597855121	1.357513229	0.060966262	2.135556762	1	1	1	0.243968926	0.80497519	0.1439182	0.145382034	0.764623382	0.236522546	ENSG00000013503	POLR3B	RNA polymerase III subunit B	-0.083467339	1.161564005	-0.440109981	0.804921363
94.29847694	489.2750492	141.7146534	398.8821043	38.69251522	204.8628292	56.88041978	166.2703762	229.8171288	1168.538357	353.0748027	956.916901	ENSG00000013523	0.306929448	300.0406931	-144.0203466	7.26808968	4.546465038	1.646459766	0.407350515	-0.611609423	0.45449942	0.400992011	0.645528007	0.570711935	20.93825341	0.020557277	1.148456174	1	1	1	4.74E-06	0.885991586	0.28387256	8.26E-06	0.782757111	0.367735251	ENSG00000013523	ANGEL1	angel homolog 1	1.486441245	2.36306628	-0.294016624	0.582608411
50.8	591.8	294.825	630.8	29.48272051	347.9030011	173.1065479	370.8559279	87.53059267	1006.68071	502.1287852	1072.946689	ENSG00000013561	0.365649583	291.4691878	-139.7345939	7.310367106	3.927896355	2.455272385	1.758485605	-1.69466549	0.277597963	0.387967512	0.388406754	0.54566405	34.33280243	10.87995692	9.645334342	1	1	1	4.64E-09	0.000972105	0.001898331	1.37E-08	0.014308902	0.012148617	ENSG00000013561	RNF14	ring finger protein 14	1.094723958	3.516521445	0.091922489	2.513719976
32.63041833	42.13738252	49.61377359	42.78241557	10.3198305	13.5555596	15.1243606	13.8233449	103.1745823	130.9838221	162.752436	132.408986	ENSG00000013563	0.646140879	219.5535443	-103.7767722	4.951635995	3.485244931	0.255690362	0.419023557	-0.403831683	0.587335508	0.610871737	0.835467166	0.822138656	0.00711524	0.084205679	0.241274065	1	1	1	0.932776662	0.771676893	0.623287429	0.387871317	0.757650345	0.558466795	ENSG00000013563	DNASE1L1	deoxyribonuclease 1 like 1	-0.209178488	0.359171915	0.021412913	0.589763316
37.24524984	72.11169198	154.4394282	241.2573495	35.78166902	68.12321877	145.9163595	222.6108644	38.76869564	76.33368202	163.4603348	261.4657142	ENSG00000013573	0.522252134	253.2144797	-120.6072399	6.128352654	3.617524416	0.660691779	1.422277553	-0.214629544	0.020453414	0.02050821	0.020595851	0.020588158	1034.801806	4769.193038	108.6786001	1	1	1	4.89E-227	0	1.91E-25	1.16E-225	0	2.98E-24	ENSG00000013573	DDX11	DEAD/H-box helicase 11	0.640187935	0.934821567	1.728366389	2.023000021
20.65469353	19.92802832	33.68747719	19.76467911	7.174241158	7.211012145	13.05686924	6.454201347	59.46501596	55.07220133	86.91563791	60.52531049	ENSG00000013583	0.849479368	181.2793865	-84.63969325	3.881041639	3.027942583	-0.035815384	0.489183588	-0.497414326	0.539513056	0.611393576	0.636995667	0.877095363	0.424038941	0.271597539	0.321619926	1	1	1	0.514928541	0.602262137	0.570635751	0.259226906	0.733571079	0.534933865	ENSG00000013583	HEBP1	heme binding protein 1	-0.74028334	-0.049243357	-0.011304821	0.679735163
1.500000049	0.124999997	1.299999947	5.650000412	0.027894255	0.001209361	0.023937504	0.110178331	80.66177696	12.92004552	70.6005057	289.7348711	ENSG00000013588	20	100.67434	-44.33716999	0.755555872	0.405465141	-2.484906709	-0.143100917	3.954198103	2.03306106	3.119842583	2.878742479	4.233519858	0.025607015	0.637472461	0.872395957	1	1	1	0.872863807	0.42462754	0.350292859	0.372726238	0.724608919	0.417005665	ENSG00000013588	GPRC5A	G protein-coupled receptor class C group 5 member A	1.531720602	-1.152003126	2.563429433	-0.120294295
7.050000269	45.5999955	9.624999785	77.22500323	2.262804155	15.25281419	3.129371848	25.91262111	21.96500465	136.3262913	29.60358352	230.1465799	ENSG00000013619	1.53907998	175.9647066	-81.9823533	3.669659784	1.953027655	1.866879963	0.311336203	0.21547946	0.579807569	0.805212842	0.815331638	1.134616201	12.12524719	0.555505926	0.036067314	1	1	1	0.000497437	0.456076662	0.84937655	0.000565605	0.724608919	0.629762615	ENSG00000013619	MAMLD1	mastermind like domain containing 1	2.880167001	2.533269079	0.747299997	0.400402076
1669.04749	9266.049994	1220.673921	10622.49401	684.5310124	3868.967254	498.2864575	4475.663938	4069.530047	22191.88658	2990.337782	25211.31628	ENSG00000013725	0.250313378	456.0592225	-222.0296113	10.8742395	7.420008377	1.714104084	-0.312849998	0.449466645	0.45473185	0.413200646	0.638458982	0.559645843	42.74720968	0.017786246	0.645012859	1	1	1	6.23E-11	0.893904657	0.421901376	2.43E-10	0.785308891	0.461966731	ENSG00000013725	CD6	CD6 molecule	3.12032717	2.472221027	0.19707628	-0.451029864
212.3432502	535.4920857	311.0107662	372.5205679	82.60639551	210.3791208	118.8021402	147.2446756	545.8373485	1363.02392	814.1915331	942.4556297	ENSG00000013810	0.279624139	331.0506771	-159.5253385	7.69841268	5.35820407	0.924982041	0.38162346	-0.744517318	0.481692329	0.40424114	0.684831157	0.566789058	3.65099813	0.000387661	1.725467143	1	1	1	0.05603562	0.984291371	0.188990822	0.040886558	0.799103821	0.282872057	ENSG00000013810	TACC3	transforming acidic coiled-coil containing protein 3	0.259591876	1.330380422	-0.522369202	0.548419345
188.5475627	766.097467	651.2859631	832.9565368	90.77197584	370.6930562	314.6180093	404.2680519	391.6427187	1583.264965	1348.217181	1716.229093	ENSG00000014123	0.133873024	394.1029921	-191.0514961	8.363629977	5.239350297	1.401959106	1.239598516	-1.155926455	0.372959028	0.286227503	0.52567484	0.396956032	16.23459245	1.793866873	8.479604492	1	1	1	5.60E-05	0.180455732	0.003591502	7.76E-05	0.724608919	0.018703609	ENSG00000014123	UFL1	UFM1 specific ligase 1	0.354467614	2.016849992	0.120562299	1.782944677
15.96933296	143.7603601	60.9819534	119.7592184	6.393457535	60.86274985	25.10176913	50.81216221	39.88758722	339.5679818	148.1488664	282.2605802	ENSG00000014138	0.399841916	235.461631	-111.7308155	5.609228866	2.770670193	2.197477554	1.339907782	-1.522572315	0.467038258	0.45491064	0.641102844	0.631617428	19.4235963	0.933889869	5.81095682	1	1	1	1.05E-05	0.333854181	0.015926627	1.70E-05	0.724608919	0.051701809	ENSG00000014138	POLA2	DNA polymerase alpha 2, accessory subunit	0.962213196	3.092664841	-0.261533277	1.868918368
162.6798457	744.0810232	163.3394713	501.1943638	66.68520597	312.3451495	64.96685535	210.3447149	396.8606203	1772.579373	410.6676051	1194.210135	ENSG00000014164	0.332623091	316.1254666	-152.0627333	7.635033165	5.091784133	1.520365798	0.004046549	-0.399202502	0.455000512	0.427525914	0.6458837	0.600624423	17.48259855	0.141259809	0.441754044	1	1	1	2.90E-05	0.70703179	0.506277066	4.29E-05	0.743963102	0.506309449	ENSG00000014164	ZC3H3	zinc finger CCCH-type containing 3	1.611566806	2.186520628	-0.569151482	0.00580234
426.1433022	807.6667162	507.9146683	916.3744766	184.2869328	360.5401061	206.2225821	408.4112903	985.4096066	1809.300861	1250.965377	2056.11892	ENSG00000014216	0.396579923	348.0904772	-168.0452386	8.321301214	6.05477568	0.639373814	0.175537778	-0.049262173	0.427694755	0.454363323	0.610403981	0.648221603	3.138671108	0.088843636	0.005775374	1	1	1	0.076456078	0.765652413	0.939422374	0.053859336	0.756202686	0.651888494	ENSG00000014216	CAPN1	calpain 1	0.850086995	0.920825073	0.181965536	0.252703614
0.125	0.3	5.675	0.125	0.001209312	0.004347879	0.110673174	0.001209369	12.92056595	20.6997485	290.9975715	12.91996585	ENSG00000014257	20	88.32505996	-38.16252998	0.576629061	-2.079441542	0.875468737	3.815512105	-4.690980842	2.366460124	3.204200048	3.104108519	4.461215449	0.479899669	0.47987478	1.105658283	1	1	1	0.488467766	0.488479042	0.293027693	0.249181048	0.724608919	0.375346567	ENSG00000014257	ACP3	acid phosphatase 3	-2.568842835	0.208586622	-0.208586622	2.568842835
216.9590225	2403.839242	1080.745387	2350.548257	104.2324435	1169.573128	516.3074136	1143.237698	451.5985219	4940.642842	2262.238659	4832.833205	ENSG00000014641	0.20443897	395.0197775	-191.5098888	9.286645902	5.379708499	2.405113923	1.605697756	-1.628116297	0.37402299	0.338196499	0.527919238	0.473359006	43.01109635	2.641547301	11.83013112	1	1	1	5.44E-11	0.10410211	0.000582799	2.15E-10	0.646601141	0.005080845	ENSG00000014641	MDH1	malate dehydrogenase 1	1.12024997	3.463811626	-0.032329518	2.311232137
164.5016304	621.0292398	486.7524235	484.5509514	77.07818849	292.6173214	229.2003244	229.3491388	351.0822834	1318.02627	1033.715473	1023.721413	ENSG00000014824	0.117398177	384.6935763	-186.3467881	7.972798117	5.102920482	1.328457684	1.084835142	-1.332990719	0.386785786	0.270304406	0.544527638	0.369174441	11.12430725	0.614102728	13.03740027	1	1	1	0.000852037	0.433247229	0.000305332	0.000928851	0.724608919	0.0029814	ENSG00000014824	SLC30A9	solute carrier family 30 member 9	-0.006526348	1.910136969	-0.357359706	1.559303611
10.65	16.05	31.025	5.25	2.520811298	3.831205698	7.465907983	1.211341673	44.9944429	67.23797161	128.9261302	22.75369584	ENSG00000014914	2.60864572	153.8347497	-70.91737483	2.87546196	2.365559892	0.410148957	1.069233439	-2.186714212	0.735193418	1.036675496	1.033774895	1.470612053	0.846433939	0.000237116	2.210995268	1	1	1	0.35756312	0.987714205	0.137030241	0.197639736	0.799326533	0.228638395	ENSG00000014914	MTMR11	myotubularin related protein 11	-2.357270476	0.549441784	-1.447843644	1.458868616
89.36331376	374.8107341	237.0413196	370.9799636	39.97132272	170.8539119	106.0562928	168.7881374	199.7882807	822.240971	529.7996538	815.3779969	ENSG00000014919	0.252247761	303.2931071	-145.6465536	7.326735435	4.492710237	1.433710952	0.975524233	-0.985797368	0.410483659	0.36340781	0.57704776	0.506486108	13.08173632	0.808663032	3.788263964	1	1	1	0.000298189	0.368515821	0.051613154	0.000354853	0.724608919	0.117173896	ENSG00000014919	COX15	cytochrome c oxidase assembly homolog COX15	0.644012893	2.056197192	-0.014781361	1.397402938
722.4380298	1010.339389	996.7751561	728.3569966	347.8009176	489.6602601	481.6395612	354.387313	1500.61912	2084.681493	2062.87189	1496.960797	ENSG00000015133	0.154472457	408.6010605	-198.3005302	8.977581312	6.582631644	0.335409938	0.32189358	-0.649143854	0.3729599	0.291770857	0.525028371	0.400996998	0.000163357	0.000553832	2.620593483	1	1	1	0.989802435	0.981224613	0.105484981	0.401588689	0.798877976	0.192055048	ENSG00000015133	CCDC88C	coiled-coil domain containing 88C	-0.452089608	0.483325879	-0.471570179	0.463845308
477.4127293	903.2449059	935.3932204	976.9876833	246.9715533	470.8018902	484.2883326	508.9787625	922.8711204	1732.897376	1806.693281	1875.333518	ENSG00000015153	0.148171219	406.1461285	-197.0730643	8.892747413	6.168381377	0.637612353	0.67258562	-0.594105305	0.336279702	0.287312668	0.474021982	0.402126123	2.756499415	0.745442122	2.182741411	1	1	1	0.09685997	0.38792313	0.139565667	0.066158065	0.724608919	0.231427037	ENSG00000015153	YAF2	YY1 associated factor 2	0.062701807	0.918457789	0.113102731	0.968858713
257.9837879	1372.464378	668.1557194	1320.611175	116.0774775	620.8658926	299.493408	595.1037671	573.3725116	3033.921642	1490.624012	2930.604663	ENSG00000015171	0.134138473	400.5088495	-194.2544248	8.893818786	5.552896745	1.671466473	0.951624514	-0.990137813	0.40746881	0.27017061	0.5769912	0.387628581	37.2350167	0.670233368	6.524687395	1	1	1	1.05E-09	0.412970256	0.010638725	3.42E-09	0.724608919	0.039352314	ENSG00000015171	ZMYND11	zinc finger MYND-type containing 11	0.981883906	2.406885798	-0.055521703	1.36948019
498.6970342	1347.461424	794.7830036	1189.500021	198.4967329	555.5536951	312.923144	496.8280684	1252.910959	3268.185066	2018.642708	2847.887207	ENSG00000015285	0.399841485	350.3100986	-169.1550493	9.172044962	6.211998765	0.993978909	0.46607036	-0.590759688	0.470013329	0.486229866	0.655751798	0.654714652	3.894697286	0.073970054	0.814174666	1	1	1	0.048438768	0.785641732	0.366888881	0.035864666	0.760566768	0.428623304	ENSG00000015285	WAS	WASP actin nucleation promoting factor	0.581120655	1.43218869	-0.179746604	0.671321431
194.9528209	1021.58244	599.4623626	987.7773559	101.9657055	537.7293995	313.6671554	519.3656752	372.7390711	1940.810162	1145.657484	1878.645724	ENSG00000015475	0.104595454	410.1960392	-199.0980196	8.530903236	5.272757585	1.656350531	1.123275606	-1.156926398	0.330674004	0.240699585	0.466699174	0.33840231	39.47074848	1.487441423	11.68812437	1	1	1	3.33E-10	0.222613862	0.000629003	1.17E-09	0.724608919	0.005402305	ENSG00000015475	BID	BH3 interacting domain death agonist	0.719571885	2.383638911	-0.048499548	1.615567478
2275.023821	5707.9328	5877.193277	6038.869423	1150.453908	2889.640659	2976.165879	3062.022272	4498.862018	11274.93024	11606.0066	11909.75789	ENSG00000015479	0.056839558	699.8061521	-343.903076	11.32981568	7.729745802	0.919866403	0.949088791	-0.892728905	0.347874468	0.188379748	0.491224693	0.260801129	12.13880429	1.105800543	11.71710327	1	1	1	0.000493834	0.292996643	0.000619283	0.000562145	0.724608919	0.005332783	ENSG00000015479	MATR3	matrin 3	0.039144564	1.326705423	0.08129628	1.368857139
0.125	2.275	1.875	1.875	0.001573519	0.059052956	0.048192564	0.048192564	9.929969366	87.64379166	72.94953286	72.94953285	ENSG00000015520	16.91260997	103.8199463	-45.90997314	0.874275648	-2.079441542	2.901421594	2.708050201	-2.901421594	2.232142314	2.907380742	2.91060331	3.928256692	0.450370705	0.325498965	0.545534172	1	1	1	0.502158965	0.568321559	0.460148192	0.254405993	0.731939238	0.482729876	ENSG00000015520	NPC1L1	NPC1 like intracellular cholesterol transporter 1	3.93E-12	1.541569905	-0.187932951	1.353636955
120.3110065	541.1125763	175.4376988	410.75929	55.1830031	251.8773739	81.08052762	192.2754882	262.3042869	1162.48163	379.602687	877.5075594	ENSG00000015532	0.211428188	314.6768531	-151.3384266	7.483357041	4.790080111	1.503547236	0.377203876	-0.652823849	0.397665877	0.343919907	0.557363107	0.467664412	23.55330079	0.005678836	1.948603053	1	1	1	1.22E-06	0.939929836	0.162737465	2.36E-06	0.79100603	0.256940099	ENSG00000015532	XYLT2	xylosyltransferase 2	1.222642351	2.159882025	-0.396791276	0.540448398
0.7	1.075	1.850000001	2.625	0.022078793	0.035852457	0.064495334	0.093204423	22.19324261	32.23279829	53.06585441	73.93023584	ENSG00000015568	14.12158002	111.4700161	-49.73500805	0.986771181	-0.356674944	0.428995605	0.971860583	-0.079100349	1.763501428	2.473907294	2.458099688	3.457292019	0.050535334	0.290631762	0.000523461	1	1	1	0.822134357	0.589815966	0.981746569	0.358069709	0.732620617	0.661887327	ENSG00000015568	RGPD5	RANBP2 like and GRIP domain containing 5	0.347019076	0.28757659	0.804869659	0.745427173
0.125000006	0.124999989	1.875000021	0.300000001	0.001209331	0.001209376	0.035319417	0.00434791	12.92036652	12.9198847	99.53802639	20.6996023	ENSG00000015592	20	82.00938843	-35.00469421	0.402932501	-2.079441494	-1.35E-07	2.708050165	-1.832581336	2.366452225	3.346662129	3.115577602	4.469183574	0.214649691	0.662019496	0.168139647	1	1	1	0.643147179	0.415847889	0.681770482	0.303905652	0.724608919	0.577935947	ENSG00000015592	STMN4	stathmin 4	-1.145050342	-2.17E-08	0.208586637	1.353636958
169.1716143	673.704546	356.625915	714.931038	75.80770317	305.704147	159.1013159	324.6328158	377.521464	1484.696298	799.3776956	1574.47542	ENSG00000015676	0.230206764	341.3484991	-164.6742496	8.02006993	5.130913669	1.381877987	0.745773706	-0.686379274	0.409547835	0.349420905	0.578312115	0.490008553	17.21865605	0.559229372	1.962099387	1	1	1	3.33E-05	0.454570907	0.161288971	4.85E-05	0.724608919	0.255185273	ENSG00000015676	NUDCD3	NudC domain containing 3	1.001369343	1.987265476	0.085564744	1.071460877
0.849999952	1.700000013	0.124999999	0.125	0.01505359	0.03185399	0.00120941	0.001209398	47.99519059	90.72646866	12.91952569	12.91964582	ENSG00000016391	20	87.2496061	-37.62480305	0.473684376	-0.162518986	0.693147245	-1.916922566	-0.693147235	2.057969283	2.890126255	3.136093201	4.421812166	0.03294724	1.050086071	0.02457256	1	1	1	0.855964344	0.305487265	0.875436857	0.368125652	0.724608919	0.637511147	ENSG00000016391	CHDH	choline dehydrogenase	1.56E-09	0.545434181	-1.263034413	-0.717600234
97.67995101	533.0996744	188.837523	602.6832353	49.50462841	274.6650965	95.12962804	312.6022019	192.7369851	1034.697406	374.8528281	1161.946653	ENSG00000016864	0.253473784	308.143719	-148.0718595	7.545792879	4.581696328	1.697012085	0.659190651	-0.53650732	0.346750082	0.364723183	0.487150494	0.497985269	30.78731166	0.848323294	1.160695525	1	1	1	2.88E-08	0.357027103	0.281321341	7.53E-08	0.724608919	0.365971682	ENSG00000016864	GLT8D1	glycosyltransferase 8 domain containing 1	1.669026555	2.4362801	0.176682732	0.943936277
254.7789632	817.1263125	485.6760188	746.4256903	118.547883	382.721385	225.9325158	348.8795146	547.5620355	1744.59917	1044.033854	1596.973419	ENSG00000017260	0.148807101	382.661007	-185.3305035	8.325799253	5.540396358	1.16539733	0.645145415	-0.735643036	0.390346634	0.289728325	0.551371911	0.409489645	14.98762637	0.277860907	3.227367402	1	1	1	0.000108218	0.598106694	0.072417016	0.000141214	0.733041362	0.148093468	ENSG00000017260	ATP2C1	ATPase secretory pathway Ca2+ transporting 1	0.618968466	1.677425988	-0.130393449	0.928064073
1.275	0.5	3.275	1.875	0.027192088	0.00946227	0.07328829	0.041005573	59.78301433	26.4207215	146.3484138	85.73529821	ENSG00000017373	18.48569495	110.9150684	-49.45753421	0.931506826	0.242946179	-0.936093359	0.943371691	0.378384149	1.963150715	2.819751277	2.759013599	3.938646184	0.142110999	0.328798981	0.009229367	1	1	1	0.706191347	0.566367149	0.923465298	0.323687018	0.731496178	0.649191259	ENSG00000017373	NA	NA	-0.572362464	-0.600904045	0.938599455	0.910057875
101.6580932	650.9043278	256.4341645	552.6111172	44.15681868	285.8503959	111.3113639	242.6875277	234.037873	1482.161473	590.7616115	1258.321966	ENSG00000017483	0.177587939	336.3522097	-162.1761049	7.691905587	4.621615156	1.856747514	0.925256807	-1.088964946	0.425442754	0.31543274	0.600351334	0.441405926	33.839905	0.414867987	6.086273746	1	1	1	5.98E-09	0.519508991	0.013623611	1.74E-08	0.727562471	0.046527466	ENSG00000017483	SLC38A5	solute carrier family 38 member 5	1.104669386	2.666812883	-0.235787338	1.326356159
28.39580765	22.65383846	36.14606007	34.84290352	12.17189647	10.51880536	12.8642443	11.35621816	66.24455723	48.78846783	101.5634987	106.9042448	ENSG00000017621	0.645475087	191.9109691	-89.95548457	4.289800419	3.346241516	-0.22591221	0.241326438	0.189193743	0.432199893	0.600518072	0.569759386	0.816529533	0.095953058	0.369949891	0.053687075	1	1	1	0.756741262	0.543031583	0.816767369	0.338902794	0.72947586	0.621214637	ENSG00000017621	NA	NA	-0.051521688	-0.313536098	0.599613192	0.337598781
104.5619755	402.9602586	235.6206906	358.4814001	45.09979351	179.7520346	102.6832697	156.2880997	242.4225451	903.3387041	540.6636348	822.2565535	ENSG00000017797	0.448728285	287.1770219	-137.588511	7.421936336	4.649779963	1.34905798	0.812443306	-0.929404473	0.429031783	0.485336312	0.59103396	0.661106781	6.620681785	0.508057116	1.976361079	1	1	1	0.010080124	0.475981127	0.159774285	0.008772216	0.724608919	0.253522343	ENSG00000017797	RALBP1	ralA binding protein 1	0.603340895	1.936123113	-0.168296242	1.164485976
54.72025987	142.7409322	106.8547275	141.2854327	22.79894373	60.4205533	44.27468364	59.23189558	131.3353318	337.2192508	257.8885235	337.0071699	ENSG00000018189	0.290278118	262.7841847	-125.3920923	6.271588438	4.002234022	0.958797302	0.669236203	-0.679485337	0.446693783	0.38241853	0.631338903	0.543548842	5.199557529	0.318052056	1.56272669	1	1	1	0.022592638	0.572780646	0.211266427	0.018158988	0.731943061	0.305213147	ENSG00000018189	RUFY3	RUN and FYVE domain containing 3	0.399698551	1.367197056	-0.014682982	0.952815523
14.425	6.4	59.025	16.25	4.469747421	1.928043428	18.60883407	5.048138046	46.5531059	21.24433475	187.2202532	52.30889047	ENSG00000018280	1.717319582	163.6364854	-75.8182427	3.120944105	2.668962812	-0.812664822	1.408998271	-0.477203352	0.597770873	0.855595886	0.839155632	1.197776894	3.111361398	3.849120822	0.158728572	1	1	1	0.077747949	0.049772074	0.690329797	0.054614857	0.428382962	0.581614505	ENSG00000018280	SLC11A1	solute carrier family 11 member 1	-1.798967136	-1.059673314	1.220999186	1.960293009
22.84360692	104.5297801	49.91357078	81.09079587	21.12754275	93.70693647	44.71858535	70.22941143	24.69905674	116.6026267	55.71206084	93.63195619	ENSG00000018408	0.495363246	218.7067555	-103.3533778	5.348680988	3.128671293	1.520800715	0.781621632	-1.035524176	0.039843756	0.039746019	0.040096697	0.028435307	1436.297445	372.0035356	1326.186662	1	1	1	2.7226298042409e-314	6.85E-83	2.30E-290	8.74627023258569e-313	2.01E-81	1.10E-288	ENSG00000018408	WWTR1	WW domain containing transcription regulator 1	0.689170223	2.14597578	-0.362357801	1.094447757
103.9026868	514.189934	224.1486805	551.2341305	49.13892252	249.4389812	108.3685347	270.2165939	219.6989224	1059.943746	463.6274828	1124.501876	ENSG00000018510	0.246014708	317.224533	-152.6122665	7.533666998	4.643454757	1.599137961	0.768854826	-0.699287907	0.382042509	0.387146624	0.527935322	0.515081504	21.36336539	0.795789395	1.843147641	1	1	1	3.80E-06	0.37235526	0.174582472	6.74E-06	0.724608919	0.268702204	ENSG00000018510	AGPS	alkylglycerone phosphate synthase	1.294402033	2.296052776	0.10017565	1.101826393
59.56117277	140.0848986	105.7384424	93.74841781	53.19863191	119.4075435	43.88846274	39.53007454	66.68467166	164.3428735	254.7507366	222.3311224	ENSG00000018610	0.306394461	266.2009458	-127.1004729	5.997039041	4.087003898	0.855244759	0.573964622	-0.975598492	0.057638377	0.066144991	0.434199042	0.052702061	137.4262918	21.39157344	342.6786501	1	1	1	9.73E-32	3.74E-06	1.67E-76	8.56E-31	6.01E-05	3.50E-75	ENSG00000018610	STEEP1	STING1 ER exit protein 1	-0.171906107	1.220098525	-0.574389817	0.817614816
64.77202926	261.3655429	183.6695539	243.7061088	28.67524065	118.7445287	82.24145756	110.9173698	146.3079535	575.2850069	410.1885598	535.4676868	ENSG00000018699	0.278689316	283.13013	-135.565065	6.886325989	4.170873863	1.395046112	1.042264377	-1.112221325	0.415734596	0.383368979	0.579704613	0.523885892	9.193668583	0.811745057	4.507222827	1	1	1	0.002428537	0.367604827	0.033752	0.002426153	0.724608919	0.086715853	ENSG00000018699	TTC27	tetratricopeptide repeat domain 27	0.406104085	1.996032172	-0.100528143	1.489399944
5.85	117	61.625	164	2.274376075	48.71333292	25.57186499	68.35566588	15.04698382	281.0113613	148.5085513	393.4714066	ENSG00000018869	0.990730476	210.5267021	-99.26335105	4.812362141	1.766441661	2.995732274	2.354625971	-2.016933478	0.482008112	0.657408038	0.658567654	0.912640791	18.27142911	8.184806904	4.884087071	1	1	1	1.92E-05	0.004224267	0.027105365	2.94E-05	0.056360773	0.074355649	ENSG00000018869	ZNF582	zinc finger protein 582	1.397655421	4.106539061	0.483679165	3.192562805
0.3	0.700000004	2.625	0.3	0.004348401	0.012103981	0.050184439	0.004347971	20.69726213	40.48255042	137.3060077	20.69930968	ENSG00000019102	20	103.504381	-45.7521905	0.709315247	-1.203972804	0.847297866	2.1690537	-3.016351567	2.160190934	2.991966736	2.956762378	4.206461625	0.104143653	0.104159962	0.514197612	1	1	1	0.746912638	0.7468935	0.473327366	0.336145817	0.752724673	0.490037437	ENSG00000019102	VSIG2	V-set and immunoglobulin domain containing 2	-1.479469372	0.387023127	-0.387023127	1.479469372
5.395189897	85.28035238	18.42693626	150.6378705	2.05942132	35.61606156	6.994650273	61.6808599	14.13410347	204.1982798	48.54452568	367.889943	ENSG00000019144	0.645975704	200.1266478	-94.06332389	4.859538778	1.685507797	2.760436296	1.228305724	-0.659371069	0.491368758	0.567244296	0.672199454	0.773642432	38.00314616	2.756662785	0.726405648	1	1	1	7.06E-10	0.096850077	0.394050745	2.38E-09	0.625293823	0.445650407	ENSG00000019144	PHLDB1	pleckstrin homology like domain family B member 1	2.964499799	3.753972965	0.813526128	1.602999293
2.875000319	0.124999999	6.675000471	0.300000021	0.055143864	0.001209413	0.130514668	0.00434793	149.8920498	12.91948574	341.3840921	20.69950614	ENSG00000019169	20	99.81239775	-43.90619887	0.747059622	1.056052785	-3.135494332	0.84231649	0.033152322	2.017276827	3.109536607	2.845921044	4.285527086	2.123397766	0.162193573	5.98E-05	1	1	1	0.145064407	0.687144925	0.993827723	0.093746318	0.742026095	0.66484176	ENSG00000019169	MARCO	macrophage receptor with collagenous structure	-2.561655193	-1.784271429	0.208586646	0.98597041
1.3	2.875	0.3	0.125	0.02393812	0.055140368	0.004348002	0.001209391	70.59869314	149.9015212	20.69916341	12.91972582	ENSG00000019186	20	91.0954527	-39.54772635	0.566675493	0.262364265	0.79368841	-1.466337069	-1.669157147	2.038085392	2.867621944	2.969910535	4.29995987	0.000577242	1.109813179	0.150683482	1	1	1	0.980831987	0.292122563	0.697883052	0.399331905	0.724608919	0.583503597	ENSG00000019186	CYP24A1	cytochrome P450 family 24 subfamily A member 1	-0.208586622	0.752562449	-1.784271309	-0.823122238
21.025	42.2	22.225	19.8	8.626109994	17.49385957	9.128516774	8.113188861	51.24565134	101.7980048	54.11072108	48.32132059	ENSG00000019485	0.985529022	181.5681845	-84.78409223	4.010270548	3.045712206	0.696708015	0.055505575	-0.812243859	0.454550284	0.639107284	0.642432331	0.906513185	0.417842332	0.604591069	0.802831903	1	1	1	0.518015647	0.436831667	0.370248024	0.26023289	0.724608919	0.43059558	ENSG00000019485	PRDM11	PR/SET domain 11	-0.159095068	0.971889293	-1.054447784	0.076536577
0.875	1.075	0.3	0.5	0.015545973	0.01949114	0.004347961	0.008193032	49.24908765	59.28976038	20.69935844	30.51373283	ENSG00000019505	20	95.80360599	-41.901803	0.564292031	-0.133531393	0.205852054	-1.070441412	0.30497357	2.056337875	2.900778471	2.982477758	4.181035309	0.02849603	0.19173857	0.005320553	1	1	1	0.865947924	0.661473543	0.941852178	0.370667671	0.737743368	0.651958879	ENSG00000019505	SYT13	synaptotagmin 13	0.206450877	0.146220741	-0.468148836	-0.528378972
5034.563861	21738.71729	13883.68145	16663.07967	2199.078542	9687.452099	6126.778051	7545.492173	11526.1155	48781.84942	31461.33398	36797.89437	ENSG00000019582	0.256085778	511.0088226	-249.5044113	12.50007821	8.52408218	1.462767977	1.014387253	-1.280286657	0.42259616	0.403963173	0.588534994	0.534063448	7.465598501	0.437773072	5.746834998	1	1	1	0.006288912	0.508199262	0.016518391	0.005722396	0.726720867	0.052984595	ENSG00000019582	CD74	CD74 molecule	0.263247564	2.11010794	-0.383591538	1.463268839
0.125	0.125	1.625	0.5	0.001729303	0.001729291	0.046367685	0.012322357	9.035430557	9.035496533	56.94968422	20.28832674	ENSG00000019991	15.84887772	84.19953125	-36.09976562	0.502036406	-2.079441542	-1.66E-15	2.564949357	-1.178654996	2.183977102	3.088612671	2.839476395	4.04995847	0.117736031	0.961730717	0.084697826	1	1	1	0.731503037	0.32675121	0.77102921	0.331883416	0.724608919	0.608625781	ENSG00000019991	HGF	hepatocyte growth factor	-0.807354922	-2.78E-16	0.415037499	1.222392421
251.4514081	444.5458004	608.5493547	486.7978299	131.1697937	234.1107255	316.8138308	256.2175494	482.0302667	844.1346212	1168.927241	924.886401	ENSG00000019995	0.158962238	367.8046285	-177.9023143	8.008327624	5.527249762	0.569803325	0.883828256	-0.79303244	0.332018951	0.289832995	0.468076025	0.406119864	0.717133337	1.286094611	3.813058264	1	1	1	0.39708584	0.256768913	0.050854517	0.21372764	0.724608919	0.11591991	ENSG00000019995	ZRANB1	zinc finger RANBP2-type containing 1	-0.3214597	0.819568019	0.130709597	1.271737315
120.3013725	1399.974747	140.7764373	1031.500875	59.42117839	697.2229606	68.05552166	519.3216437	243.5566009	2811.050987	291.203488	2048.815159	ENSG00000020129	0.248911605	333.8725145	-160.9362573	7.929092353	4.790000032	2.454209445	0.157173049	-0.462612345	0.359872108	0.369408035	0.514064557	0.520841018	71.09650217	0.04022025	0.788903853	1	1	1	3.40E-17	0.84105056	0.374431782	2.22E-16	0.773680167	0.433313136	ENSG00000020129	NCDN	neurochondrin	2.864453318	3.529763171	-0.440287946	0.225021907
0.125	1.825	3.850000001	2.050000002	0.002421694	0.079388311	0.17353401	0.089836789	6.452094122	41.95359446	85.41553337	46.77927681	ENSG00000020181	12.24373	111.3869116	-49.69345579	1.097299531	-2.079441542	2.681021529	3.42751469	-3.311254883	2.012166474	2.570446485	2.559195479	3.413821971	0.225772157	0.85554307	0.94081338	1	1	1	0.634676587	0.354988945	0.332068749	0.301213192	0.724608919	0.404458566	ENSG00000020181	ADGRA2	adhesion G protein-coupled receptor A2	-0.669175504	1.328325866	0.110558376	2.108059746
22.04858532	103.3751909	68.97476354	100.2310037	7.052486279	39.14957551	24.99594993	37.04748887	68.93173488	272.964137	190.3315545	271.1723359	ENSG00000020256	0.630637373	233.5477798	-110.7738899	5.478079437	3.093248442	1.545116558	1.14049225	-1.171379692	0.58156542	0.611434784	0.754807973	0.813003121	4.681273801	0.66751317	2.075921636	1	1	1	0.03049313	0.413919975	0.149639527	0.023686995	0.724608919	0.243003865	ENSG00000020256	ZFP64	ZFP64 zinc finger protein	0.532744595	2.179028728	-0.044127629	1.602156504
36.92333039	217.8299778	171.8979088	248.957922	17.19862513	104.0360661	80.62240147	118.9363229	79.26984377	456.0908634	366.5096861	521.1195823	ENSG00000020426	0.26062205	273.3825369	-130.6912685	6.633630125	3.608843611	1.774871229	1.538057136	-1.404488082	0.389803145	0.365686467	0.544988585	0.50468422	16.69720165	2.826856164	7.744558505	1	1	1	4.38E-05	0.092699665	0.005387463	6.22E-05	0.614595105	0.024549446	ENSG00000020426	MNAT1	MNAT1 component of CDK activating kinase	0.531764832	2.528652817	0.191874864	2.188762849
7.225	11.425	1.85	40.6	2.129822864	3.422578763	0.483429755	12.41083981	24.50937394	38.13809237	7.079622152	132.8161531	ENSG00000020577	1.80364665	143.1588241	-65.57941207	2.65242077	1.977547234	0.458256703	-1.362361595	2.630325725	0.623218582	0.875571098	0.925862292	1.265338335	7.384172551	0.005290124	4.321213594	1	1	1	0.006580034	0.942018396	0.037640069	0.005962473	0.791021564	0.093910583	ENSG00000020577	SAMD4A	sterile alpha motif domain containing 4A	3.867549704	0.595158268	1.743337677	-1.52905376
2600.133873	4986.388097	3948.030237	4941.780092	1288.13146	2475.832488	1951.142946	2453.577063	5248.452015	10042.70942	7988.621633	9953.300774	ENSG00000020633	0.09223399	539.2646788	-263.6323394	11.29588221	7.863318212	0.651148886	0.417653847	-0.426640058	0.358352166	0.231022832	0.506986025	0.325674389	7.066528178	0.174104562	1.716153162	1	1	1	0.00785373	0.676489422	0.190188972	0.006993598	0.74086899	0.284064238	ENSG00000020633	RUNX3	RUNX family transcription factor 3	0.323824307	0.939143819	-0.01296175	0.602357762
56.21915591	341.3443546	204.2294028	323.9118072	25.71276947	159.4129574	94.00415617	151.0844868	122.919217	730.9065104	443.7000519	694.4383308	ENSG00000020922	0.260552996	300.3824746	-144.1912373	6.924957674	4.029257551	1.803634254	1.289986334	-1.342406861	0.399117253	0.383120312	0.559281972	0.531737343	17.14418924	1.491243812	6.373441491	1	1	1	3.46E-05	0.222023576	0.011584073	5.02E-05	0.724608919	0.041703635	ENSG00000020922	MRE11	MRE11 homolog, double strand break repair nuclease	0.662810734	2.580878102	-0.07540005	1.842667317
84.23302387	106.0839688	275.4897538	159.9263242	39.65174691	56.37122476	130.5047502	81.93615791	178.9379501	199.6374656	581.5466821	312.1507014	ENSG00000021300	0.459733734	267.9266568	-127.9633284	6.155103026	4.433587052	0.230643887	1.184963385	-0.774481089	0.384414309	0.496264634	0.461047842	0.639018569	0.345895745	5.642406015	1.468908279	1	1	1	0.556445695	0.017531133	0.225518022	0.274348913	0.194262011	0.319012696	ENSG00000021300	PLEKHB1	pleckstrin homology domain containing B1	-0.780825678	0.329258094	0.587657825	1.697741596
265.6923347	778.3422701	646.0298302	765.9187968	119.0071403	350.9249702	290.1414396	347.2331528	593.1779939	1726.342497	1438.452025	1689.445834	ENSG00000021355	0.16103707	385.4421035	-186.7210518	8.402890935	5.582339003	1.07482736	0.888506677	-0.904596885	0.409773219	0.309759917	0.577306989	0.425045737	7.767687713	0.624248798	4.529380917	1	1	1	0.005318909	0.429472774	0.033317668	0.004939231	0.724608919	0.085958969	ENSG00000021355	SERPINB1	serpin family B member 1	0.245241603	1.547080708	-0.023183238	1.278655867
0.125	0.7	2.875000001	0.875	0.001209391	0.012103504	0.055140474	0.015545689	12.91972582	40.48414463	149.9012337	49.24998818	ENSG00000021461	20	95.54956347	-41.77478174	0.617811497	-2.079441542	1.722766598	3.135494216	-2.912350665	2.366426948	3.144149973	3.109572872	4.264232206	0.004310815	0.556138711	0.466450582	1	1	1	0.947651067	0.455820212	0.494624615	0.391187632	0.724608919	0.501233602	ENSG00000021461	CYP3A43	cytochrome P450 family 3 subfamily A member 43	-1.047305715	0.595609745	0.141355849	1.784271309
1.67499991	4.249999849	4.249999034	7.275000652	0.112921204	0.301812616	0.301813598	0.524043937	24.84586236	59.84673186	59.84651423	100.994651	ENSG00000021488	8.869474211	122.1987869	-55.09939347	1.535564699	0.515813111	0.931105836	0.931105644	-0.393580689	1.375958226	1.927219207	1.927216697	2.708579816	0.292066611	0.292067053	0.021114669	1	1	1	0.588899231	0.588898949	0.884467007	0.285867943	0.732620617	0.639622513	ENSG00000021488	SLC7A9	solute carrier family 7 member 9	0.656442268	0.972778538	0.656442044	0.972778314
79.21653864	498.2526803	317.8805863	397.3531179	37.76626566	243.3993378	151.6825299	193.7495754	166.1604579	1019.952378	666.1813144	814.9153356	ENSG00000021574	0.294849066	306.3679577	-147.1839788	7.428875512	4.372185098	1.83892224	1.389490699	-1.615772687	0.377943284	0.39754613	0.528724134	0.552046301	13.05204671	1.53880296	8.566620267	1	1	1	0.000302953	0.21479607	0.003423821	0.000359663	0.724608919	0.018094772	ENSG00000021574	SPAST	spastin	0.321031599	2.637798553	-0.325722306	1.991044648
114.4160081	57.11725947	167.9491854	76.96745723	108.3526399	52.90646488	155.5155314	69.05462406	120.8186798	61.66318873	181.376925	85.78700634	ENSG00000021762	0.64387123	258.4255575	-123.2127787	6.114397094	4.739841	-0.694734662	0.383820466	-0.085544105	0.027780565	0.027172395	0.027985729	0.027636318	657.4391164	188.6257034	9.581198208	1	1	1	5.39E-145	6.34E-43	0.001965801	8.96E-144	1.41E-41	0.012450868	ENSG00000021762	OSBPL5	oxysterol binding protein like 5	-1.115645405	-0.989804759	0.42390541	0.549746056
233.8965084	1158.244097	785.0828627	1158.503856	112.0901078	557.5732457	375.944393	556.9393592	488.0678384	2406.014632	1639.484756	2409.833607	ENSG00000021776	0.106546781	425.4976298	-206.7488149	8.742985303	5.454878746	1.599781682	1.210910524	-1.210686279	0.375293706	0.24421134	0.530510213	0.345674149	32.87773778	1.395745144	12.26674779	1	1	1	9.81E-09	0.237437273	0.000461101	2.76E-08	0.724608919	0.00418676	ENSG00000021776	AQR	aquarius intron-binding spliceosomal factor	0.560754315	2.303087206	0.000323238	1.742656129
0.475	3.875000003	0.675	1.700000096	0.007707079	0.074969653	0.011612941	0.031853681	29.2750344	200.2893766	39.23424799	90.72735865	ENSG00000021826	20	105.3267331	-46.66336654	0.760592002	-0.744440475	2.098986138	0.351397887	-1.175315243	2.102640592	2.910802307	2.952528196	4.109352602	0.539587747	0.015459463	0.081801623	1	1	1	0.462603628	0.901049174	0.774870592	0.239227742	0.786550082	0.609799646	ENSG00000021826	CPS1	carbamoyl-phosphate synthase 1	0.688798363	1.724687265	-0.852442761	0.183446141
49.94197957	48.79396243	151.1154469	130.000489	25.22010346	25.01272315	73.00753007	64.21884867	98.897347	95.18558836	312.787986	263.1645925	ENSG00000022267	0.365948551	244.8205709	-116.4102854	5.815590845	3.910861923	-0.023255338	1.107182171	-0.127250543	0.348581883	0.428299345	0.493858292	0.580688167	0.098824129	6.730645408	0.048021236	1	1	1	0.753245315	0.00947703	0.826542953	0.337741067	0.115624451	0.624212083	ENSG00000022267	FHL1	four and a half LIM domains 1	-0.215594465	-0.032884198	1.395529468	1.578239734
254.2871925	1072.366013	539.0413046	1065.057074	125.3181225	532.4986846	267.9871813	533.3368048	515.9826449	2159.57128	1084.251592	2126.885978	ENSG00000022277	0.135314497	402.941489	-195.4707445	8.54517073	5.538464307	1.439158406	0.751327892	-0.758166938	0.36102491	0.290152716	0.506236234	0.390469523	26.84738542	0.603269928	3.770121959	1	1	1	2.20E-07	0.437333113	0.052175828	4.91E-07	0.724608919	0.118111166	ENSG00000022277	RTF2	replication termination factor 2	0.981143019	2.071949046	-0.009857434	1.080948594
101.0507884	265.3635294	71.61290376	102.3199047	24.42045589	67.19955394	17.55414983	24.65709082	418.1437846	1047.890925	292.1478986	424.5984641	ENSG00000022556	0.969842331	264.1301954	-126.0650977	6.257493199	4.615623246	0.965477449	-0.344347969	-0.608648501	0.724592913	0.709192505	1.013547057	0.98183738	1.754597123	0.537687311	0.384285492	1	1	1	0.185299852	0.463392763	0.53531859	0.115510569	0.724608919	0.518404402	ENSG00000022556	NLRP2	NLR family pyrin domain containing 2	0.508820366	1.384109233	-1.366278344	-0.490989477
23.225	32.2	49.825	85.6	10.15483085	14.15795904	22.02065037	37.98167085	53.11763762	73.23371944	112.7364807	192.9183166	ENSG00000022567	0.847715932	203.7556515	-95.87782577	4.483378064	3.145229285	0.326737168	0.763287581	0.214431249	0.422081504	0.594898241	0.59304763	0.836259055	1.083710929	4.340590353	0.065749807	1	1	1	0.297868877	0.037214018	0.797628668	0.171135075	0.352045179	0.615909341	ENSG00000022567	SLC45A4	solute carrier family 45 member 4	0.768828715	0.454686576	1.383183783	1.069041644
1910.943996	3361.203798	1663.539584	3816.471185	840.1512186	1566.142501	704.2336017	1711.245948	4346.487721	7213.705629	3929.61077	8511.606601	ENSG00000022840	0.577601523	376.9286156	-182.4643078	10.52945062	7.555352638	0.564701824	-0.138649747	0.265676786	0.419270786	0.515272183	0.567607206	0.70464642	3.746607255	9.75E-05	0.142155844	1	1	1	0.052914814	0.992121983	0.706147149	0.038818024	0.799326533	0.586621245	ENSG00000022840	RNF10	ring finger protein 10	1.197494089	0.814366911	0.183210092	-0.199917086
46.30616104	103.5822066	66.90796985	84.12256427	43.80044887	95.84176197	34.32064591	43.16299756	48.95521863	111.9477909	130.4368351	163.9507499	ENSG00000022976	0.383893821	237.6859075	-112.8429537	5.739981251	3.83527502	0.805090544	0.368043071	-0.576133801	0.02838314	0.028466941	0.338143512	0.028275019	773.1343816	7.922110259	415.184265	1	1	1	3.74E-170	0.004883428	2.73E-92	7.01E-169	0.064357268	6.11E-91	ENSG00000022976	ZNF839	zinc finger protein 839	0.325960709	1.144537422	-0.297023899	0.521552814
241.8845006	1023.504701	675.7078969	921.3837339	103.1001465	437.8985362	287.5420573	394.3928719	567.4881524	2392.247946	1587.876105	2152.543937	ENSG00000023041	0.138506354	394.6957608	-191.3478804	8.605560499	5.488460342	1.442527656	1.027300535	-1.132411935	0.435081393	0.278229464	0.615424831	0.391869892	19.6600545	0.589588556	8.35074228	1	1	1	9.25E-06	0.442578266	0.003855298	1.52E-05	0.724608919	0.019701151	ENSG00000023041	ZDHHC6	zinc finger DHHC-type palmitoyltransferase 6	0.446833847	2.076584271	-0.151487628	1.478262795
25.91510945	672.0788666	29.52127617	591.8239896	9.85586946	266.9642912	11.31913858	241.6085871	68.1414157	1691.94914	76.99399923	1449.682062	ENSG00000023171	0.430170773	268.3864233	-128.1932117	6.541304908	3.254826175	3.25554952	0.130285054	-0.257451473	0.493244394	0.530735192	0.685660796	0.700157748	74.17023379	0.000235098	0.135206934	1	1	1	7.17E-18	0.98776658	0.713093245	4.79E-17	0.799326533	0.588778613	ENSG00000023171	GRAMD1B	GRAM domain containing 1B	4.279716639	4.644287362	-0.18317173	0.181398994
564.4003241	1332.277861	1059.891529	1513.369465	268.4049413	644.7581129	489.6693148	734.1791903	1186.817666	2752.915029	2294.140186	3119.52064	ENSG00000023191	0.242954516	397.1626592	-192.5813296	9.092000172	6.335763794	0.85888164	0.630158056	-0.502709613	0.379217847	0.378893346	0.538327308	0.529450371	4.778988501	0.623562261	0.901537645	1	1	1	0.028809038	0.4297266	0.342369746	0.022504602	0.724608919	0.411807232	ENSG00000023191	RNH1	ribonuclease/angiogenin inhibitor 1	0.513440071	1.237632861	0.183739751	0.90793254
174.9531487	763.8999732	429.4046436	701.6812806	86.02973322	377.6941742	211.2159267	347.233498	355.7909934	1545.015012	872.9850577	1417.941018	ENSG00000023228	0.124315645	384.1800784	-186.0900392	8.129155333	5.164518216	1.473918639	0.897881483	-0.982839054	0.362155737	0.265713435	0.511358761	0.372174428	27.01665514	0.687125593	6.973836346	1	1	1	2.02E-07	0.407143797	0.008270999	4.54E-07	0.724608919	0.033065953	ENSG00000023228	NDUFS1	NADH:ubiquinone oxidoreductase core subunit S1	0.707176823	2.120079766	-0.122400632	1.290502311
1446.21822	3588.700878	2585.321236	3688.7394	741.4004071	1843.711756	1326.386991	1896.769098	2821.076329	6985.242647	5039.167254	7173.67147	ENSG00000023287	0.078894006	566.0878442	-277.0439221	10.54810188	7.276707304	0.90883824	0.580897745	-0.553403235	0.340901257	0.214905248	0.481390298	0.300000178	17.16304018	0.431679822	3.402830859	1	1	1	3.43E-05	0.511165835	0.065084632	4.98E-05	0.726736097	0.13761454	ENSG00000023287	RB1CC1	RB1 inducible coiled-coil 1	0.512617448	1.310581157	0.039655293	0.837619001
333.8992044	1751.521456	949.8429278	1537.622356	155.9978119	822.601843	443.9567093	722.1253299	714.6810417	3729.419571	2032.183698	3274.061181	ENSG00000023318	0.122763878	430.4397531	-209.2198766	9.161800296	5.810839164	1.657400929	1.045457468	-1.175704983	0.388263869	0.265133855	0.548224263	0.37143079	32.0593502	0.741594073	10.01938151	1	1	1	1.50E-08	0.389150718	0.001549015	4.09E-08	0.724608919	0.010522	ENSG00000023318	ERP44	endoplasmic reticulum protein 44	0.694360233	2.387633254	-0.187792932	1.50548009
137.681909	717.8132726	222.2332677	711.3207845	53.39068548	285.6224527	83.73531108	284.6322124	355.0489732	1803.975455	589.8064343	1777.652832	ENSG00000023330	0.334020164	325.02392	-156.51196	7.744600212	4.924946017	1.651263452	0.478781568	-0.487867536	0.483321283	0.452392572	0.684476416	0.626651017	17.77401979	0.130605095	0.606111245	1	1	1	2.49E-05	0.717805479	0.436255763	3.72E-05	0.747260204	0.468766797	ENSG00000023330	ALAS1	5'-aminolevulinate synthase 1	1.673975044	2.373837447	-0.013089961	0.686772442
340.3187804	12159.31427	1708.938159	13223.65082	137.198494	5005.095116	669.6026771	5323.961009	844.1555659	29539.68308	4361.49635	32844.89514	ENSG00000023445	0.368557847	412.6228693	-200.3114346	10.76560826	5.829882768	3.575967994	1.613744729	-1.529833256	0.463496954	0.424873226	0.659896115	0.623378631	81.89835344	2.027508332	6.022604899	1	1	1	1.43E-19	0.154473681	0.014123785	1.02E-18	0.724608919	0.047705966	ENSG00000023445	BIRC3	baculoviral IAP repeat containing 3	2.951213575	5.154916906	0.121049117	2.324752447
83.8475411	308.7719184	204.9540672	269.0207451	30.01085526	111.6420562	73.58049308	98.60593899	234.2622391	853.9801293	570.8873088	733.9533708	ENSG00000023516	0.381322831	294.5465832	-141.2732916	6.973534116	4.429000163	1.303602713	0.893785729	-1.031600109	0.524204594	0.484464927	0.738471199	0.659613373	5.138352529	0.304844668	2.44592905	1	1	1	0.023402847	0.580861069	0.117830103	0.018729576	0.732470042	0.206841101	ENSG00000023516	AKAP11	A-kinase anchoring protein 11	0.390747633	1.86826161	-0.198136116	1.279377861
13.85000004	80.825	39.225	115.4	5.385916877	32.21493079	15.54891328	46.06676028	35.61557028	202.7842514	98.95229315	289.0839277	ENSG00000023572	1.088937248	206.274684	-97.13734202	4.614808653	2.628285235	1.764001088	1.041029063	-0.684911033	0.481886568	0.67265047	0.674602159	0.945957319	8.985005591	2.145490358	0.524234068	1	1	1	0.00272204	0.142989343	0.469041116	0.002691913	0.724608919	0.487806207	ENSG00000023572	GLRX2	glutaredoxin 2	1.532926732	2.462078763	0.508477456	1.437629486
97.34170755	170.4232952	232.893704	185.7964785	41.31195248	72.50130753	99.0927603	78.99357373	229.3623869	400.6010447	547.3606469	437.0017684	ENSG00000023608	0.206748271	302.8554308	-145.4277154	6.789079647	4.578227546	0.560057767	0.872354597	-0.785988038	0.437283511	0.294309697	0.617493025	0.41513874	0.632060547	0.67543956	3.584638363	1	1	1	0.426600497	0.411161533	0.058316108	0.225457517	0.724608919	0.12780185	ENSG00000023608	SNAPC1	small nuclear RNA activating complex polypeptide 1	-0.32438577	0.801687864	0.123904083	1.249977717
94.1540981	269.8290973	295.8443586	256.6707153	45.05311633	130.7100517	142.3503782	124.6474867	196.7676137	557.0171596	614.8482752	528.5293578	ENSG00000023697	0.190868306	323.8897791	-155.9448896	7.031379956	4.544932782	1.052856004	1.144900719	-1.194895505	0.376066645	0.339880912	0.528044494	0.469282466	3.340795044	1.274620474	6.483226566	1	1	1	0.067581947	0.258901668	0.010889713	0.048239256	0.724608919	0.039971293	ENSG00000023697	DERA	deoxyribose-phosphate aldolase	-0.204178113	1.50904505	-0.071854165	1.641368998
818.3458599	2800.713197	1993.572248	2900.287512	404.5499236	1387.176759	986.6539115	1438.425622	1655.395063	5654.646648	4028.089549	5847.829407	ENSG00000023734	0.064951365	588.4557986	-288.2278993	10.07549977	6.707285059	1.230344318	0.890398349	-0.855462573	0.359443831	0.200655699	0.507582263	0.278539781	31.54068264	0.872201496	9.432516358	1	1	1	1.95E-08	0.350346562	0.002131716	5.28E-08	0.724608919	0.01311254	ENSG00000023734	STRAP	serine/threonine kinase receptor associated protein	0.540613889	1.773764807	0.050383992	1.283534911
2.050000007	9.225000109	25.42500008	20.65000076	0.444954214	2.209780395	6.205261737	5.027421569	9.444792067	38.51089783	104.1745951	84.81933042	ENSG00000023839	2.549472701	148.415845	-68.20792249	2.751160155	0.717839797	1.504077405	2.517893148	-1.712094994	0.779399841	1.067262515	1.060772384	1.475271164	0.68096449	4.905090823	1.346827601	1	1	1	0.409254803	0.026777643	0.245833487	0.218823266	0.274502653	0.337434471	ENSG00000023839	ABCC2	ATP binding cassette subfamily C member 2	-0.287536401	1.745219707	1.082266217	3.115022325
892.7344805	2138.093489	409.8680671	1958.391388	374.4958445	902.7373867	173.392771	838.1055447	2128.127359	5063.979661	968.8514202	4576.150168	ENSG00000023892	0.189951376	403.7580342	-195.8790171	9.389483133	6.794289202	0.873380615	-0.778453882	0.690662759	0.44321862	0.34892667	0.622443603	0.467043639	28.03557492	0.540816404	2.186840738	1	1	1	1.19E-07	0.462094579	0.139194562	2.79E-07	0.724608919	0.231073881	ENSG00000023892	DEF6	DEF6 guanine nucleotide exchange factor	2.253658492	1.259081347	-0.126593932	-1.121171077
163.0117148	339.2146536	144.8454683	367.3089298	72.24090659	151.2892313	64.42032857	165.870766	367.8361807	760.5735074	325.6768498	813.3793144	ENSG00000023902	0.187305095	320.911636	-154.455818	7.313331584	5.093822068	0.732811035	-0.11815463	0.197724791	0.415212046	0.341585912	0.584616507	0.461632641	12.9095855	0.000860684	0.183454865	1	1	1	0.000326904	0.976595481	0.668420843	0.000385645	0.798004481	0.572935534	ENSG00000023902	PLEKHO1	pleckstrin homology domain containing O1	1.336475817	1.052646416	0.114471094	-0.169358306
136.248953	705.6591235	323.5978427	1041.96678	60.34164063	313.5663965	143.6217214	463.0914506	307.6445553	1588.036231	729.1067309	2344.45004	ENSG00000023909	0.273456148	328.9107131	-158.4553566	8.156528658	4.914483749	1.644648544	0.865017769	-0.475284722	0.415541493	0.333876748	0.586891899	0.471130702	35.62276436	1.357615142	1.017711997	1	1	1	2.39E-09	0.243951226	0.313062345	7.42E-09	0.724608919	0.39084184	ENSG00000023909	GCLM	glutamate-cysteine ligase modifier subunit	1.68396789	2.364219315	0.561606842	1.241858268
526.1074556	3512.835491	2038.89389	3068.316223	238.131967	1599.604733	920.893718	1394.434328	1162.334727	7714.414025	4514.189002	6751.529461	ENSG00000024048	0.139479119	444.2374233	-216.1187116	10.18420372	6.26550548	1.898673342	1.354657249	-1.489951843	0.404428815	0.281280205	0.571633421	0.397517842	33.20518117	1.218083874	14.04854062	1	1	1	8.29E-09	0.269737021	0.000178152	2.36E-08	0.724608919	0.001869386	ENSG00000024048	UBR2	ubiquitin protein ligase E3 component n-recognin 2	0.589423182	2.736877646	-0.195129359	1.952325105
0.300000035	2.225000231	0.124999997	0.300000015	0.004348248	0.042255255	0.001209432	0.004347971	20.69799574	117.1600081	12.9192855	20.69931071	ENSG00000024422	20	92.99495063	-40.49747531	0.527443751	-1.203972689	2.003729708	-0.875468876	-1.128260897	2.160208959	2.959096371	3.204094655	4.361471145	0.466251567	0.466243225	0.066919558	1	1	1	0.494716696	0.494720557	0.795875864	0.251681207	0.726308399	0.615406653	ENSG00000024422	EHD2	EH domain containing 2	0.208586642	1.310787602	-1.310787624	-0.208586664
0.125	1.45	0.7	0.3	0.00120947	0.02690543	0.012103679	0.004347951	12.9188858	78.14407791	40.48355718	20.69940719	ENSG00000024526	20	90.84215906	-39.42107953	0.506691876	-2.079441542	2.451005098	1.722766598	-3.298302959	2.366393774	3.120510765	3.144109211	4.323161992	0.115054924	0.0001017	0.582073825	1	1	1	0.734460974	0.991953767	0.445500594	0.332747646	0.799326533	0.473851579	ENSG00000024526	DEPDC1	DEP domain containing 1	-0.387023123	1.122856748	-0.914270126	0.595609745
81.24771933	988.9974753	451.144645	887.9569714	37.99106699	479.2954766	214.2245286	430.8512629	173.7564227	2040.736986	950.0849041	1830.022681	ENSG00000024862	0.264098147	331.0923165	-159.5461583	8.100620312	4.397502751	2.499189028	1.714285258	-1.82205375	0.387832499	0.396924266	0.535296321	0.535950736	30.40634329	2.774460783	11.55773214	1	1	1	3.50E-08	0.095778907	0.000674681	9.02E-08	0.623141002	0.005669794	ENSG00000024862	CCDC28A	coiled-coil domain containing 28A	0.975329212	3.589377266	-0.155311257	2.458736797
0.3	9.425	7.225	22.225	0.032318775	1.948169523	1.481741013	4.663186734	2.784759052	45.59696881	35.22925028	105.9255512	ENSG00000025039	3.128626804	129.2196021	-58.60980106	2.217527947	-1.203972804	3.447338538	3.181520038	-2.32366799	1.136803142	1.392561013	1.394881069	1.796464127	5.435369103	4.103359688	1.673058213	1	1	1	0.01973292	0.042798088	0.195849412	0.016085322	0.38841494	0.289483187	ENSG00000025039	RRAGD	Ras related GTP binding D	1.497591013	3.003463855	1.155631213	2.661504056
120.3173482	362.097988	422.5930443	262.5152883	56.32571911	170.8839764	197.0210135	123.1248609	257.0098439	767.2747068	906.425553	559.710493	ENSG00000025156	0.162671587	332.8094333	-160.4047166	7.449996946	4.79013282	1.10178204	1.256276825	-1.577882364	0.387235493	0.289514796	0.548156515	0.415733529	2.712347592	0.78113176	14.40519494	1	1	1	0.099574359	0.376795231	0.000147395	0.067771908	0.724608919	0.001575196	ENSG00000025156	HSF2	heat shock transcription factor 2	-0.684792235	1.581573067	-0.462472271	1.803893031
505.283039	995.6990983	1240.940551	895.3364001	242.2951972	478.4619308	596.6409332	431.1838609	1053.718573	2072.09107	2581.005369	1859.13097	ENSG00000025293	0.077086749	494.4196856	-241.2098428	9.011016597	6.225118746	0.678326356	0.898506135	-1.004751723	0.374980582	0.218003746	0.529106341	0.300922752	1.047185078	0.589327003	11.14826973	1	1	1	0.30615628	0.442679481	0.000841101	0.174810474	0.724608919	0.006687112	ENSG00000025293	PHF20	PHD finger protein 20	-0.470483926	0.97721387	-0.153117738	1.294580058
0.900000006	6.024999696	5.249999781	3.025000261	0.083015521	0.65057554	0.564500311	0.317544957	9.757211705	55.79770392	48.82636408	28.81679079	ENSG00000025423	6.282207718	116.4740264	-52.23701318	1.515516623	-0.105360509	1.901277938	1.763588544	-2.452594795	1.216003665	1.663818604	1.665292455	2.32063943	0.304993713	0.186319591	1.116956527	1	1	1	0.580768616	0.665997608	0.290574737	0.283094064	0.738553982	0.3732957	ENSG00000025423	HSD17B6	hydroxysteroid 17-beta dehydrogenase 6	-0.634867262	1.88649874	-0.803509286	1.717856716
12.42499994	43.82500345	25.82500205	34.20000007	4.84890644	17.51552702	10.25316835	13.63201325	31.83823516	109.6530481	65.04630647	85.80097331	ENSG00000025434	1.071917549	183.6206764	-85.81033819	4.040499462	2.519710567	1.260493942	0.731632527	-0.979611391	0.480080288	0.670388545	0.672758226	0.944339521	2.637566416	0.24660829	1.076096755	1	1	1	0.104363297	0.619473476	0.299572382	0.070613079	0.73528325	0.380240279	ENSG00000025434	NR1H3	nuclear receptor subfamily 1 group H member 3	0.391997151	1.739381612	-0.348728262	0.998656199
49.20356905	358.458248	25.22016013	195.7448857	21.12506514	156.2944159	10.63642176	84.13469508	114.6027807	822.1171229	59.79985477	455.4133135	ENSG00000025708	0.340884052	251.4564955	-119.7282478	6.246214973	3.895966163	1.985846028	-0.668322483	0.0633225	0.431380564	0.407854721	0.614456169	0.576919514	48.73859099	1.400352977	0.012047187	1	1	1	2.92E-12	0.23666448	0.91259997	1.33E-11	0.724608919	0.646627993	ENSG00000025708	TYMP	thymidine phosphorylase	2.907577733	2.839962371	-0.869498074	-0.937113435
312.8219182	702.2456482	494.0560866	721.6858157	139.9715123	320.1583637	212.7308042	330.1286922	699.124778	1540.328182	1147.419235	1577.65874	ENSG00000025770	0.35102121	328.0979178	-158.0489589	8.470125806	5.745634077	0.808649192	0.457014969	-0.429708352	0.410303652	0.422258016	0.585581591	0.595028177	3.761369071	0.214388283	0.521521871	1	1	1	0.052449617	0.643349441	0.470193216	0.038528792	0.735672887	0.488385145	ENSG00000025770	NCAPH2	non-SMC condensin II complex subunit H2	0.545776596	1.164082602	0.039339859	0.657645865
72.45746535	461.0013227	175.1924188	786.1521318	36.08492616	233.1049796	87.30915042	399.3128724	145.4924492	911.7017574	351.5368489	1547.746685	ENSG00000025772	0.16904135	328.8626047	-158.4313024	7.420663313	4.282999705	1.850401207	0.882885201	-0.349135788	0.355675757	0.313524492	0.499847789	0.432216981	55.94634993	2.467347084	0.652506865	1	1	1	7.45E-14	0.116233961	0.419217833	3.98E-13	0.680564905	0.460837006	ENSG00000025772	TOMM34	translocase of outer mitochondrial membrane 34	2.159490641	2.65291596	0.768745508	1.262170828
506.5694965	1556.086533	1243.030233	1597.170371	234.7692314	734.4453887	579.3860562	755.6623172	1093.042104	3296.916742	2666.830076	3375.784574	ENSG00000025796	0.256711536	368.7339492	-178.3669746	9.568382017	6.227661524	1.122267792	0.89764589	-0.871586382	0.392376778	0.373900135	0.548863272	0.512413862	6.504947045	0.865935843	2.893204496	1	1	1	0.010757477	0.352082902	0.088953834	0.009311503	0.724608919	0.170903696	ENSG00000025796	SEC63	SEC63 homolog, protein translocation regulator	0.361399666	1.617171847	0.037572091	1.293344272
449.3701471	2521.204497	1127.974856	2020.089973	209.6173823	1180.202221	526.1564815	944.9500706	963.3434351	5385.917772	2418.153764	4318.496421	ENSG00000025800	0.091392639	473.5884839	-230.794242	9.588510475	6.107846929	1.724645112	0.920332212	-1.141926923	0.38906278	0.226597855	0.549831692	0.318989351	51.17385144	0.410483711	12.81516655	1	1	1	8.45E-13	0.521724095	0.000343821	4.06E-12	0.727562471	0.003308016	ENSG00000025800	KPNA6	karyopherin subunit alpha 6	0.840120192	2.485502146	-0.319551704	1.325830249
3654.118632	11770.46994	8896.364272	16735.08395	1847.41944	5977.427741	4496.945462	8528.483427	7227.694312	23177.85654	17599.79033	32838.55065	ENSG00000026025	0.131341119	533.4683367	-260.7341684	12.39055112	8.203610203	1.169738924	0.889787761	-0.537874257	0.347992426	0.27748669	0.490814412	0.384961952	20.83010417	1.867747178	1.952207161	1	1	1	5.02E-06	0.171733321	0.162349207	8.70E-06	0.724608919	0.256532846	ENSG00000026025	VIM	vimentin	0.911512069	1.687304349	0.507667508	1.283459788
19.41007721	13.73055783	14.36728031	16.57727181	6.180472419	4.739172163	3.97345684	4.474090959	60.9583009	39.78083342	51.94941125	61.4216258	ENSG00000026036	1.134499352	167.2631556	-77.63157779	3.421862705	2.965792375	-0.346168527	-0.300838955	0.489247696	0.583876359	0.718756619	0.752796744	1.001541597	0.03491653	0.013723649	0.238627008	1	1	1	0.851770675	0.90674279	0.625199525	0.366885751	0.786873379	0.559243771	ENSG00000026036	RTEL1-TNFRSF6B	RTEL1-TNFRSF6B readthrough (NMD candidate)	0.193849305	-0.470469575	0.2548991	-0.40941978
136.1789367	1004.519067	495.6039012	997.3531908	67.89738073	506.6066905	247.3841004	502.8602749	273.1283977	1991.798718	992.8820266	1978.110893	ENSG00000026103	0.176030175	356.6186369	-172.3093184	8.363305576	4.913969732	1.998294434	1.291807289	-1.298966495	0.355087895	0.301698458	0.500046571	0.421559439	39.24681434	1.895456577	9.494634748	1	1	1	3.73E-10	0.168587756	0.002060736	1.30E-09	0.724608919	0.012861802	ENSG00000026103	FAS	Fas cell surface death receptor	1.007454698	2.873809556	-0.010318241	1.856036617
268.7865633	308.777016	189.717219	361.5623893	131.7668314	154.5877125	94.94839908	183.1200441	548.2883354	616.7582405	379.0756193	713.8888698	ENSG00000026297	0.195966196	330.634053	-159.3170265	7.42789523	5.59391762	0.138701765	-0.348382977	0.506198203	0.363716167	0.348658867	0.503147333	0.460307354	3.136720783	0.036798031	1.209331517	1	1	1	0.076547568	0.847876837	0.271464554	0.053904719	0.775800696	0.35818537	ENSG00000026297	RNASET2	ribonuclease T2	0.92679417	0.19941161	0.226999167	-0.500383393
6513.073932	29266.08063	17171.57855	37176.69255	3243.264112	14600.91031	8556.652091	18589.97664	13079.45655	58660.9641	34460.10269	74346.86424	ENSG00000026508	0.083848449	660.2466751	-324.1233376	13.38920952	8.78156681	1.502617657	0.969444076	-0.730191243	0.355730238	0.225908245	0.501831424	0.311994987	50.50820244	1.579804927	5.477444802	1	1	1	1.19E-12	0.208788794	0.019263398	5.58E-12	0.724608919	0.05850123	ENSG00000026508	CD44	CD44 molecule (Indian blood group)	1.114330549	2.167646846	0.345158386	1.398474684
162.3106098	1491.226743	463.5417656	1490.675911	84.97035251	783.48249	243.2512533	783.139271	310.0461898	2838.298529	883.3293374	2837.445079	ENSG00000026652	0.130519553	395.6237994	-191.8118997	8.647603141	5.089511844	2.217842534	1.049384646	-1.049754096	0.330208899	0.231764785	0.466118045	0.32656179	107.0185239	1.406524549	10.33342808	1	1	1	4.41E-25	0.235634196	0.001306423	3.54E-24	0.724608919	0.00923753	ENSG00000026652	AGPAT4	1-acylglycerol-3-phosphate O-acyltransferase 4	1.683053906	3.191776342	-0.000532647	1.50818979
517.867243	2640.040312	1171.781339	2378.488742	206.4117293	1058.097544	467.7800356	957.1508801	1299.279272	6587.117501	2935.293088	5910.467005	ENSG00000026751	0.190187727	415.4380451	-201.7190225	9.682082948	6.249718922	1.628830544	0.81656146	-0.920890343	0.469309215	0.330270508	0.662180935	0.457227755	24.86682455	0.308116755	4.056492395	1	1	1	6.14E-07	0.578838125	0.044001809	1.26E-06	0.732470042	0.104611957	ENSG00000026751	SLAMF7	SLAM family member 7	1.020717576	2.347668959	-0.150454694	1.176496688
670.7073251	2223.123718	1525.80255	1507.707553	305.1161173	1017.726229	698.7969164	693.5567011	1474.351207	4856.197007	3331.545069	3277.572058	ENSG00000026950	0.134832941	426.0232234	-207.0116117	9.818796212	6.508332865	1.198335702	0.821942948	-1.210265915	0.401857371	0.28489046	0.565028136	0.387555426	7.953521201	0.145266302	9.752006052	1	1	1	0.004799391	0.703100728	0.001791271	0.00450188	0.743669317	0.011654689	ENSG00000026950	BTN3A1	butyrophilin subfamily 3 member A1	-0.01720032	1.727332374	-0.55992386	1.184608834
43.91355463	141.9669078	74.61112552	129.23668	19.56282614	68.59853988	33.97959933	61.72531926	98.57472875	293.8051296	163.8283017	270.5878179	ENSG00000027001	0.512423589	238.642673	-113.3213365	5.952732012	3.782223034	1.173370953	0.530066598	-0.624015133	0.412546885	0.519912593	0.543065429	0.684229704	5.429330276	0.258574977	0.831737716	1	1	1	0.019801272	0.611100859	0.361770531	0.016128018	0.73435823	0.425182368	ENSG00000027001	MIPEP	mitochondrial intermediate peptidase	0.784465392	1.670458436	-0.134545421	0.751447623
2514.318928	7361.060511	3589.193833	6795.507108	1081.807383	3181.059363	1552.0415	2949.898858	5843.738704	17033.70031	8300.237055	15654.40684	ENSG00000027075	0.129078229	529.4829642	-258.7414821	11.23575267	7.829757242	1.074202051	0.355925655	-0.435867994	0.430290213	0.281282467	0.606044757	0.383947714	18.83333519	0.054009065	1.288741425	1	1	1	1.43E-05	0.816228511	0.25628002	2.25E-05	0.767083139	0.346203951	ENSG00000027075	PRKCH	protein kinase C eta	0.920731764	1.549368271	-0.115316107	0.513320399
2.650000157	32.40000124	3.050000304	24.40000023	0.781842003	10.71778206	0.914071659	8.043143621	8.981994835	97.94564534	10.17699407	74.02081067	ENSG00000027644	1.561960971	145.4485009	-66.72425043	2.881818248	0.974559699	2.503598762	0.140581991	-0.42415731	0.622786888	0.840492771	0.875117335	1.185320557	14.93479924	0.023570237	0.128050795	1	1	1	0.000111291	0.877983476	0.720461664	0.000144939	0.781328656	0.591478626	ENSG00000027644	INSRR	insulin receptor related receptor	2.648834589	3.193879725	-0.395019646	0.15002549
764.6550339	3437.797207	2224.569416	3006.585838	380.3080893	1718.130779	1116.934466	1516.335556	1537.430671	6878.667085	4430.617229	5961.44987	ENSG00000027697	0.097664055	506.6189146	-247.3094573	10.27874391	6.639424796	1.503161403	1.067893859	-1.201919616	0.356348526	0.259732726	0.499648465	0.34457418	22.68784822	0.935162051	12.16705255	1	1	1	1.91E-06	0.333525152	0.000486411	3.58E-06	0.724608919	0.004376201	ENSG00000027697	IFNGR1	interferon gamma receptor 1	0.434431414	2.167137603	-0.193298126	1.539408063
69.12499332	162.8974247	79.50057683	156.1284874	27.67433761	66.21161815	30.5326349	63.38897036	172.6604903	400.7691056	207.0028263	384.5480441	ENSG00000027847	0.351262491	265.6851032	-126.8425516	6.246647032	4.235916363	0.857204343	0.139847914	-0.182289316	0.467046336	0.429101137	0.670346335	0.615309281	5.945653791	0.005215382	0.087767857	1	1	1	0.014753618	0.942428736	0.767034276	0.012376072	0.791021564	0.607132093	ENSG00000027847	B4GALT7	beta-1,4-galactosyltransferase 7	0.964873739	1.224792553	-0.060848421	0.199070393
477.8252318	9991.833768	989.5965098	12727.34566	208.4522772	4403.907485	420.6522852	5602.177253	1095.296032	22670.03619	2328.054041	28914.70947	ENSG00000027869	0.219812463	442.4164151	-215.2082075	10.5654889	6.169245042	3.040278373	0.728052252	-0.486067508	0.423232098	0.360802551	0.603790286	0.517022107	108.449539	0.763765568	0.883842651	1	1	1	2.14E-25	0.382152661	0.347151364	1.74E-24	0.724608919	0.414871572	ENSG00000027869	SH2D2A	SH2 domain containing 2A	3.683603573	4.383322773	0.34907916	1.04879836
93.65261199	363.3121151	357.2797366	470.3877004	42.00654342	164.3028725	160.5159556	213.4572079	208.7963212	803.3681395	795.2406335	1036.575859	ENSG00000028116	0.181536695	322.8541399	-155.4270699	7.585930635	4.539592319	1.355669967	1.338926731	-1.080631768	0.409064754	0.315020933	0.576842802	0.437638961	13.12701849	2.161965958	6.097102633	1	1	1	0.000291068	0.141463595	0.013540371	0.000347	0.724608919	0.046388046	ENSG00000028116	VRK2	VRK serine/threonine kinase 2	0.395827665	1.944460749	0.371739143	1.920372227
1308.592538	8319.222488	1106.65222	10842.56243	591.9143292	3814.754688	504.5405993	5021.489177	2893.010603	18142.57232	2427.315342	23411.61277	ENSG00000028137	0.169928158	483.1847816	-235.5923908	10.76611732	7.17670744	1.849616638	-0.167612721	0.432523276	0.404768128	0.347498812	0.566072018	0.462802115	73.26151375	0.013085103	0.873430389	1	1	1	1.14E-17	0.908928533	0.350007379	7.53E-17	0.787457468	0.416867494	ENSG00000028137	TNFRSF1B	TNF receptor superfamily member 1B	3.291261921	2.667504101	0.38214479	-0.24161303
181.8413874	786.8009725	528.9561092	957.9036504	91.0429896	396.3886347	264.4416957	481.1253354	363.1942485	1561.739455	1058.057674	1907.152536	ENSG00000028203	0.11581435	387.3096736	-187.6548368	8.404199984	5.20313481	1.464840513	1.067770649	-0.870998773	0.352960715	0.247472187	0.49900181	0.352794897	34.00492246	1.779596649	6.095235585	1	1	1	5.50E-09	0.182198863	0.013554685	1.61E-08	0.724608919	0.04640418	ENSG00000028203	VEZT	vezatin, adherens junctions transmembrane protein	0.855512981	2.107238526	0.283554664	1.535280209
138.1822075	498.1883974	201.470585	363.5262189	69.28419198	253.0643945	101.2948136	185.7892118	275.5942147	980.7451572	400.7154477	711.2970153	ENSG00000028277	0.212263241	318.5530494	-153.2765247	7.440605877	4.928573159	1.282405155	0.377070232	-0.692197122	0.352222647	0.337946694	0.494345792	0.463483114	15.200734	0.001804107	2.230446168	1	1	1	9.67E-05	0.966120217	0.135314768	0.000127532	0.795602251	0.227158486	ENSG00000028277	POU2F2	POU class 2 homeobox 2	0.848310258	1.842609607	-0.453561817	0.540737533
97.30434873	283.537619	159.6748935	248.5686676	44.52089884	130.2075659	73.16947863	114.0688542	212.6672311	617.426344	348.4522795	541.6586584	ENSG00000028310	0.317492452	282.0459933	-135.0229966	7.049939883	4.577843682	1.069501127	0.49529615	-0.626921824	0.398920901	0.360621336	0.563609982	0.509655298	8.792579131	0.127778712	1.513121111	1	1	1	0.003024583	0.720746356	0.21866345	0.002961212	0.748149965	0.312459832	ENSG00000028310	BRD9	bromodomain containing 9	0.635292305	1.533292261	-0.189182584	0.708817372
280.0202579	3038.123949	633.9845162	2654.951476	133.8257406	1458.953536	304.6577959	1279.813547	585.9212475	6326.58745	1319.304387	5507.651762	ENSG00000028528	0.094547035	461.294802	-224.647401	9.355319008	5.63486195	2.384133532	0.817162581	-0.951976406	0.376695633	0.242057024	0.530187256	0.329447233	126.9561746	0.42884812	8.34988784	1	1	1	1.90E-29	0.5125547	0.003857111	1.63E-28	0.726736097	0.019701151	ENSG00000028528	SNX1	sorting nexin 1	2.064435471	3.434909477	-0.194426727	1.176047279
396.6303321	1576.536401	1210.155021	1434.625983	185.3309232	751.0644849	578.0803693	695.3178122	848.8363281	3309.259158	2533.341821	2960.015801	ENSG00000028839	0.196549326	410.397349	-199.1986745	9.087847069	5.983004694	1.379980875	1.115499054	-1.209825167	0.388194741	0.370182083	0.536797556	0.481680094	7.717963483	1.046550443	6.308525047	1	1	1	0.005467404	0.306302891	0.012015876	0.005061735	0.724608919	0.042757707	ENSG00000028839	TBPL1	TATA-box binding protein like 1	0.245296405	1.988173577	-0.135993356	1.606883816
1.25	1.075	1.45	2.1	0.034550991	0.029303419	0.040556497	0.060103817	45.22301588	39.43652401	51.84126203	73.37304429	ENSG00000029153	15.95995377	109.1787128	-48.5893564	0.891022987	0.223143551	-0.15082289	0.148420005	0.521196678	1.830848269	2.594238486	2.584944622	3.653382962	0.003758242	0.050216611	0.020352271	1	1	1	0.951116706	0.822686782	0.886557614	0.391907071	0.768216029	0.640021868	ENSG00000029153	BMAL2	basic helix-loop-helix ARNT like 2	0.339486466	-0.116813665	0.579156879	0.122856748
3105.482977	3445.810802	14706.60883	3956.055231	1534.780971	1711.277533	7277.264133	1967.337606	6283.648743	6938.449115	29720.55695	7955.102849	ENSG00000029363	0.135290834	527.6008281	-257.800414	11.38952721	8.04092453	0.103989982	1.555127721	-1.417039579	0.359582434	0.274802242	0.506583623	0.381940612	10.14357158	3.175565401	13.76487533	1	1	1	0.001448053	0.074747337	0.000207174	0.001512905	0.548979234	0.002126313	ENSG00000029363	BCLAF1	BCL2 associated transcription factor 1	-1.894063604	0.149979962	0.199165092	2.243208657
148.0849082	996.8393116	466.9362497	740.8535392	73.07498444	499.0507768	230.7858575	369.6094826	300.0909298	1991.157332	944.7262655	1484.983455	ENSG00000029364	0.183361155	354.4363898	-171.2181949	8.27440329	4.997785813	1.906803772	1.148406925	-1.445193557	0.360356997	0.319026553	0.506919662	0.447705011	27.03595028	0.791852089	10.42000969	1	1	1	2.00E-07	0.373540681	0.001246572	4.50E-07	0.724608919	0.008890978	ENSG00000029364	SLC39A9	solute carrier family 39 member 9	0.664822396	2.742673287	-0.427673118	1.650177773
22.65	28.2	5.05	1.275	4.768849686	5.950116892	1.024131248	0.225820677	107.5778298	133.6511559	24.90159347	7.19874293	ENSG00000029534	3.115388992	139.7739379	-63.88696897	2.440703042	3.120159852	0.219162126	-1.500771609	-1.595604191	0.794925884	1.123421036	1.13780006	1.644597701	0.410046931	7.597621148	0.94130633	1	1	1	0.521945686	0.005844536	0.331942113	0.261547508	0.075757989	0.404354362	ENSG00000029534	ANK1	ankyrin 1	-1.411068597	0.304128186	-3.682029919	-1.966833136
48.74766929	289.9191933	170.1539357	355.3987114	23.13091138	142.2869032	80.03294501	173.2115028	102.7341821	590.7299742	361.7555474	729.2139496	ENSG00000029639	0.322953809	281.4176751	-134.7088375	6.847226565	3.886657387	1.782944853	1.250046145	-1.046408095	0.38035077	0.40796706	0.530798965	0.570745282	18.43596231	2.563051881	3.361379294	1	1	1	1.76E-05	0.109387234	0.066742146	2.72E-05	0.659134903	0.14030718	ENSG00000029639	TFB1M	transcription factor B1, mitochondrial	1.058197653	2.54791764	0.29287364	1.782593626
294.7166353	1313.1779	745.255028	1619.40559	134.6549964	602.646723	342.1709081	747.8376779	645.0402692	2861.437941	1623.18024	3506.742897	ENSG00000029725	0.140042185	412.435379	-200.2176895	8.988937593	5.686014336	1.49419102	0.927712143	-0.718103058	0.399642047	0.296746995	0.562798898	0.406739118	29.60093121	1.149362522	3.117034923	1	1	1	5.31E-08	0.283682636	0.077477646	1.32E-07	0.724608919	0.154933719	ENSG00000029725	RABEP1	rabaptin, RAB GTPase binding effector protein 1	1.118614315	2.151873278	0.30219438	1.335453344
46.8319225	250.6848667	128.5911465	206.5067381	19.66430275	110.7411396	56.16755311	92.21540708	111.5335231	567.4756701	294.3992046	462.450194	ENSG00000029993	0.363522766	273.9130173	-130.9565087	6.434687301	3.846565075	1.677631564	1.010072889	-1.203936486	0.442734758	0.478303612	0.603432418	0.630204015	9.664139465	0.559505455	3.649596249	1	1	1	0.001878998	0.454459571	0.056082805	0.001917549	0.724608919	0.12429243	ENSG00000029993	HMGB3	high mobility group box 3	0.679191026	2.395572789	-0.278460289	1.437921475
249.1990812	1294.978665	725.1399346	1362.08589	120.6570271	630.6287117	353.2408122	666.6348862	514.6835086	2659.202969	1488.582029	2783.049629	ENSG00000030066	0.109897756	435.2840791	-211.6420395	8.785885302	5.5182521	1.647997399	1.06811255	-1.017589502	0.370051054	0.264555187	0.520340244	0.359666801	36.72932837	1.258442753	8.004690268	1	1	1	1.36E-09	0.261946062	0.004665634	4.37E-09	0.724608919	0.022292286	ENSG00000030066	NUP160	nucleoporin 160	0.908556969	2.372893572	0.072834504	1.537171106
210.8637439	649.3505517	261.3557213	516.4721804	91.05125972	286.1574944	108.0584756	227.0925067	488.3350173	1473.510732	632.1282316	1174.602883	ENSG00000030110	0.323717717	329.3960973	-158.6980487	7.723225368	5.351212161	1.124760551	0.214670235	-0.443621522	0.428464041	0.421525909	0.612989897	0.60178865	8.396153918	0.002071312	0.543422017	1	1	1	0.003760157	0.963699474	0.461017982	0.003613288	0.795097697	0.483193419	ENSG00000030110	BAK1	BCL2 antagonist/killer 1	0.979957053	1.618080847	-0.329736264	0.308387531
156.5392341	300.2751596	115.3350134	97.82523021	76.76812762	152.6018904	56.70630802	47.18842035	319.201895	590.8522577	234.5799925	202.7992375	ENSG00000030419	0.457506003	266.0399297	-127.0199648	6.553716092	5.053306676	0.651392577	-0.305465622	-0.816051109	0.363529146	0.45395243	0.496809352	0.644216605	0.577140531	3.427944518	1.604615154	1	1	1	0.447435329	0.064101836	0.2052504	0.233410471	0.500733894	0.298802493	ENSG00000030419	IKZF2	IKAROS family zinc finger 2	-0.235334055	0.935370559	-1.60813041	-0.437425796
125.005545	475.6239795	174.4513925	215.2348434	41.18719299	159.6846166	56.39629634	72.91317308	379.3991565	1416.655998	539.6327474	635.3589598	ENSG00000030582	0.396313343	298.6456001	-143.3228	7.167379299	4.828358096	1.336269487	0.333288053	-1.12618591	0.566444254	0.486957903	0.802901272	0.67085063	4.829987182	0.139152779	2.818178611	1	1	1	0.027968839	0.709124721	0.09320211	0.021922786	0.744342838	0.17614321	ENSG00000030582	GRN	granulin precursor	0.301527615	1.919364315	-1.140252524	0.477584175
250.2877076	831.0762467	508.5443992	756.2645754	119.6394414	399.5052894	244.0158756	364.3901587	523.6060601	1728.85753	1059.838444	1569.570677	ENSG00000031003	0.125595728	394.9555915	-191.4777958	8.355572775	5.522611086	1.200110457	0.708941439	-0.8032717	0.376596184	0.270405233	0.530606301	0.374046403	17.24520945	0.362275575	4.611837192	1	1	1	3.29E-05	0.547245148	0.031751999	4.79E-05	0.729736689	0.083267175	ENSG00000031003	FAM13B	family with sequence similarity 13 member B	0.57158958	1.727375635	-0.135918293	1.019867762
48.46176798	720.5556217	76.19658322	762.0990626	19.07361322	299.292737	29.50787049	316.359664	123.1304698	1734.75778	196.7583292	1835.869257	ENSG00000031081	0.449424314	288.3700516	-138.1850258	7.117342736	3.880775198	2.699247413	0.452541424	-0.396487485	0.475749656	0.505163588	0.662114929	0.691033434	46.21318674	0.190561304	0.329200772	1	1	1	1.06E-11	0.662449859	0.566130082	4.55E-11	0.738072346	0.532485613	ENSG00000031081	ARHGAP31	Rho GTPase activating protein 31	3.305261455	3.866724896	0.080759744	0.642223185
1.250000081	39.02499252	28.0249995	81.00001129	0.312066245	12.31264165	8.81252966	25.66939746	5.006950374	123.6899509	89.12317207	255.5962539	ENSG00000031691	1.706406648	170.3818444	-79.19092221	3.5400674	0.223143616	3.441058659	3.109953335	-2.379706316	0.708001738	0.920682883	0.92177644	1.240886152	11.91855094	8.477834361	3.677755474	1	1	1	0.000555777	0.003594998	0.055143036	0.00062681	0.048790058	0.122739139	ENSG00000031691	CENPQ	centromere protein Q	1.498328066	4.152904175	1.034722975	3.689299084
547.4612378	3325.828598	1401.322731	3417.162868	268.3793679	1645.954764	693.0444683	1704.739561	1116.754277	6720.194324	2833.447902	6849.727862	ENSG00000031698	0.141820419	461.5588508	-224.7794254	9.857244326	6.305291661	1.804182464	0.939880216	-0.912788426	0.363719454	0.300409227	0.509240228	0.403112315	40.04273727	1.015069648	5.127292769	1	1	1	2.48E-10	0.313691364	0.023552436	8.89E-10	0.724608919	0.067447745	ENSG00000031698	SARS1	seryl-tRNA synthetase 1	1.285402731	2.600685971	0.039073601	1.354356842
492.5512761	2022.391843	685.9312118	2144.504177	212.5333445	883.6191062	288.7396077	933.3287137	1141.49975	4628.769047	1629.501512	4927.415281	ENSG00000031823	0.232985855	395.5054736	-191.7527368	9.285700709	6.199598569	1.412437602	0.331178779	-0.272551298	0.428826366	0.364393534	0.610747297	0.522745238	22.07575618	0.117679115	0.271841865	1	1	1	2.62E-06	0.731565436	0.602098902	4.81E-06	0.750501496	0.549285052	ENSG00000031823	RANBP3	RAN binding protein 3	1.643079168	2.035503852	0.084540976	0.47696566
505.203151	1821.270988	1679.782736	1672.869986	238.3367504	866.5992558	783.9918252	790.7375632	1070.88069	3827.637733	3599.106458	3539.093274	ENSG00000032219	0.193049742	403.3948759	-195.6974379	9.597027706	6.224960628	1.282329254	1.201459113	-1.286453009	0.3833041	0.317789022	0.543909684	0.457251308	8.376793885	1.204893867	7.915492497	1	1	1	0.003800423	0.272345741	0.004901324	0.003649046	0.724608919	0.02304917	ENSG00000032219	ARID4A	AT-rich interaction domain 4A	-0.005945774	1.847949123	-0.122550042	1.731344856
101.8547492	155.3137458	183.5055253	217.7254487	47.41312516	73.13847881	86.12940656	103.5164296	218.8083973	329.8176287	390.9730619	457.9405528	ENSG00000032389	0.209214576	300.3345413	-144.1672706	6.708126051	4.623547771	0.421899467	0.588697007	-0.250909385	0.390126877	0.349163004	0.546547597	0.474167154	1.42851151	0.88287315	0.280008284	1	1	1	0.232007514	0.347415953	0.596695787	0.139338093	0.724608919	0.546737626	ENSG00000032389	EIPR1	EARP complex and GARP complex interacting protein 1	0.245457067	0.603836241	0.484676437	0.843055611
277.982181	770.5805392	355.1941917	849.8111318	122.0620937	342.3435377	150.314717	375.8389348	633.0719933	1734.498543	839.325093	1921.511831	ENSG00000032444	0.266569116	344.0665652	-166.0332826	8.32487614	5.627557014	1.019587163	0.245107644	-0.147237695	0.419911803	0.378505075	0.602556609	0.551127431	11.14976365	0.100341852	0.071373002	1	1	1	0.000840424	0.751419783	0.789348081	0.000917362	0.753317903	0.613793575	ENSG00000032444	PNPLA6	patatin like phospholipase domain containing 6	1.256174918	1.467643778	0.141022153	0.352491013
68.79060991	196.3271077	136.472309	192.1496383	30.55429635	88.31499049	60.25716671	86.5076675	154.8766811	436.4415712	309.0867384	426.8001273	ENSG00000032742	0.282112397	281.1250837	-134.5625418	6.529543404	4.231067252	1.048714933	0.685054478	-0.706562228	0.414062216	0.394092029	0.584967263	0.55024088	6.15477955	0.391768336	1.648903074	1	1	1	0.013105745	0.531371351	0.199108294	0.011113896	0.728932792	0.292587217	ENSG00000032742	IFT88	intraflagellar transport 88	0.49057793	1.499484314	-0.030870183	0.978036201
54.27007211	264.4516321	103.9272536	265.389338	22.34503956	113.6959259	43.66618675	114.9925687	131.8073624	615.1026538	247.3509791	612.487411	ENSG00000033011	0.343439549	278.0298931	-133.0149466	6.55111596	3.993972917	1.583685453	0.649718253	-0.646178675	0.452739063	0.455216319	0.624580139	0.608333383	15.20158218	0.328692153	1.128293128	1	1	1	9.66E-05	0.566430213	0.288139711	0.000127503	0.731496178	0.371155939	ENSG00000033011	ALG1	ALG1 chitobiosyldiphosphodolichol beta-mannosyltransferase	1.344146891	2.263878612	0.005087329	0.92481905
230.2101415	727.7824356	556.2867554	831.3811771	122.550863	390.260581	295.3096101	444.8507129	432.4466426	1357.214383	1047.900047	1553.767683	ENSG00000033030	0.130714677	387.5189006	-187.7594503	8.363948753	5.438992551	1.151009601	0.882291358	-0.749205122	0.32166653	0.261162665	0.454653555	0.370074052	17.33591424	1.446103806	4.098493068	1	1	1	3.13E-05	0.22915416	0.042921453	4.60E-05	0.724608919	0.102788312	ENSG00000033030	ZCCHC8	zinc finger CCHC-type containing 8	0.578824475	1.656283509	0.191756152	1.269215186
134.6190609	1341.64446	416.0466258	1687.455168	62.17660613	624.357328	190.7763365	784.1905289	291.4647919	2882.98027	907.3179516	3631.139169	ENSG00000033050	0.168482961	367.7056479	-177.852824	8.615202535	4.902449019	2.299202331	1.128348316	-0.899022811	0.394117448	0.297776297	0.55882592	0.425463432	74.53103982	1.656277536	4.464953542	1	1	1	5.97E-18	0.198106674	0.03459703	4.00E-17	0.724608919	0.08826484	ENSG00000033050	ABCF2	ATP binding cassette subfamily F member 2	2.017423283	3.307445457	0.330626552	1.620648726
262.0721891	1407.447696	270.49744	1378.556461	112.4988344	616.2178137	112.088737	604.2619431	610.5115016	3214.624721	652.7762467	3145.023344	ENSG00000033100	0.315938285	349.3023487	-168.6511743	8.47357427	5.568619997	1.680913202	0.031642638	-0.052383648	0.431467927	0.417387631	0.615208403	0.59134307	28.22131287	4.48E-05	0.007847159	1	1	1	1.08E-07	0.994658581	0.929412372	2.55E-07	0.799604814	0.649924845	ENSG00000033100	CHPF2	chondroitin polymerizing factor 2	2.345194004	2.420575343	-0.029901486	0.045479854
58.71589546	83.25910798	130.6863304	82.84515812	30.1238422	43.4242854	67.54610515	42.59830187	114.4461041	159.6359963	252.8482867	161.1172259	ENSG00000033122	0.443355712	242.5382682	-115.2691341	5.719016329	4.072710482	0.349247046	0.800089546	-0.805073774	0.3405069	0.439584201	0.47827522	0.625461137	0.0240336	1.201369256	1.656802335	1	1	1	0.876799448	0.27304818	0.19803562	0.373848516	0.724608919	0.291425149	ENSG00000033122	LRRC7	leucine rich repeat containing 7	-0.651306217	0.496717637	-0.007105169	1.140918685
136.7460946	259.2982132	245.2057169	151.1733771	130.7909116	243.9444364	232.2165753	139.5712847	142.9724296	275.6183514	258.9214122	163.7399124	ENSG00000033170	0.228335039	302.2152715	-145.1076358	7.075482699	4.918125882	0.639852919	0.583971637	-1.123523068	0.022717311	0.02126265	0.022754045	0.021526948	785.1322242	665.5584613	2723.949632	1	1	1	9.22E-173	9.24E-147	0	1.74E-171	3.82E-145	0	ENSG00000033170	FUT8	fucosyltransferase 8	-0.694148282	0.918153993	-0.774449429	0.837852846
466.6025959	2108.385237	1001.20498	2105.99974	199.0417975	919.4811963	432.2323622	927.0204754	1093.830468	4834.561407	2319.149376	4784.397996	ENSG00000033178	0.370536659	372.588885	-180.2944425	9.370024007	6.145477923	1.50819972	0.763481611	-0.764613684	0.434675042	0.446915101	0.605210369	0.612303565	12.68553783	0.511227834	1.559374961	1	1	1	0.000368495	0.474607818	0.211756761	0.000430243	0.724608919	0.305696873	ENSG00000033178	UBA6	ubiquitin like modifier activating enzyme 6	1.072012524	2.173467754	-0.001632462	1.099822768
20.30049024	196.8078213	24.16242205	210.0107808	8.75556869	88.51477271	10.60118818	95.86655925	47.06831945	437.5915717	55.07143439	460.0616566	ENSG00000033327	0.329821719	238.0700966	-113.0350483	5.687036027	3.010645036	2.27158269	0.174153583	-0.109222442	0.429058733	0.443206811	0.594566186	0.589823204	54.21700876	0.052659556	0.034290993	1	1	1	1.80E-13	0.818498428	0.85308921	9.19E-13	0.767369295	0.631231473	ENSG00000033327	GAB2	GRB2 associated binding protein 2	3.067974007	3.215140931	0.093217239	0.240384163
21.65000208	19.22500017	48.62500043	34.02499436	5.879534707	5.211957723	13.30550069	9.286070462	79.72103462	70.91397343	177.70024	124.6706285	ENSG00000033627	2.165413922	176.6244087	-82.31220437	3.383202786	3.07500555	-0.118794026	0.80913226	-0.238248402	0.665065267	0.941167308	0.937812961	1.327378063	0.129214106	1.081506196	0.032215934	1	1	1	0.719248276	0.298360854	0.857554558	0.327936784	0.724608919	0.63239618	ENSG00000033627	ATP6V0A1	ATPase H+ transporting V0 subunit a1	-0.502682296	-0.163371468	0.792245104	1.131555932
543.0264478	2345.429752	1896.550465	2354.912684	246.8411476	1071.82669	864.3367281	1081.168408	1194.605218	5132.397592	4161.461094	5129.278388	ENSG00000033800	0.156403101	447.9227835	-217.9613917	9.712251647	6.297158026	1.463065902	1.250633945	-1.246598943	0.402251542	0.309761323	0.566812829	0.427046104	14.21762562	1.371488068	8.521263229	1	1	1	0.000162838	0.241556378	0.003510208	0.000204708	0.724608919	0.018387266	ENSG00000033800	PIAS1	protein inhibitor of activated STAT 1	0.312147816	2.108718574	0.005818801	1.802389559
187.1527243	1005.959864	615.2251438	1072.450409	76.13258495	416.5922824	250.9752042	445.9137295	460.0676866	2429.126249	1508.124991	2579.310309	ENSG00000033867	0.2897042	346.9027078	-167.4513539	8.564575905	5.231924991	1.681772462	1.190063297	-1.126059339	0.458902363	0.409923907	0.64429375	0.563096473	14.5129771	1.109481999	3.999050967	1	1	1	0.000139197	0.292194578	0.045525891	0.000177377	0.724608919	0.107534073	ENSG00000033867	SLC4A7	solute carrier family 4 member 7	0.800726088	2.420030097	0.092249362	1.711553371
46.99336234	19.85701418	45.96990911	19.28540466	13.56906597	6.349421444	9.885685353	4.511799381	162.7507824	62.10030563	213.7669234	82.43425768	ENSG00000034053	1.070652102	198.5968124	-93.29840622	4.203613589	3.850006365	-0.861449061	-0.022019332	-0.007189397	0.633782512	0.776193818	0.878224295	1.019000014	2.822493271	0.001191122	4.98E-05	1	1	1	0.092951915	0.972468369	0.994370695	0.063883095	0.797172447	0.664983613	ENSG00000034053	APBA2	amyloid beta precursor protein binding family A member 2	-1.21129472	-1.202302248	-0.040090559	-0.031098088
1051.992149	1613.511236	1030.4438	1829.908965	451.3531202	701.2996901	421.6735162	788.801175	2451.932717	3712.276713	2518.096073	4245.134168	ENSG00000034152	0.279728983	393.8141618	-190.9070809	9.555701882	6.958440931	0.427727045	-0.020696068	0.146549592	0.431730064	0.391751442	0.621723714	0.576472671	2.672371975	0.011453011	0.06462667	1	1	1	0.102103749	0.914774111	0.79932733	0.069311862	0.787457468	0.616332376	ENSG00000034152	MAP2K3	mitogen-activated protein kinase kinase 3	0.827894845	0.616602801	0.181462579	-0.029829464
2106.500617	2992.690894	8567.222287	2327.460268	953.26699	1386.290958	4004.202695	1104.135006	4654.88147	6460.547648	18330.06551	4906.167516	ENSG00000034510	0.219173256	458.0204024	-223.0102012	10.77850431	7.652783374	0.351144852	1.402915464	-1.654310752	0.404534874	0.397061479	0.555174541	0.505788502	5.76053213	1.226900739	10.69784446	1	1	1	0.016390107	0.268010618	0.001072604	0.013613149	0.724608919	0.007987586	ENSG00000034510	TMSB10	thymosin beta 10	-1.879619644	0.506392214	-0.362549002	2.023462855
174.447586	501.8541716	518.8012111	504.4012115	81.07534811	235.0386842	242.043182	237.5666965	375.3540501	1071.558116	1112.011065	1070.943806	ENSG00000034533	0.172501022	366.1147551	-177.0573776	7.84629846	5.16162433	1.056685253	1.089896457	-1.084834034	0.390941523	0.322622902	0.550188087	0.444299388	4.78566906	1.129502671	5.96176938	1	1	1	0.028697497	0.287881445	0.014619362	0.022423333	0.724608919	0.048810369	ENSG00000034533	ASTE1	asteroid homolog 1	-0.040530873	1.519099979	0.007289045	1.566919897
867.2080874	7454.638462	1884.228802	8550.588881	378.7419954	3264.720562	822.6750034	3743.624847	1985.652175	17021.86559	4315.57804	19529.887	ENSG00000034677	0.099322851	518.0069713	-253.0034856	10.88412944	6.765278957	2.151312773	0.775994936	-0.638831232	0.422665171	0.241817284	0.596970229	0.340717415	113.1157769	0.623399491	3.515471774	1	1	1	2.04E-26	0.429786812	0.060798345	1.68E-25	0.724608919	0.131548821	ENSG00000034677	RNF19A	ring finger protein 19A, RBR E3 ubiquitin protein ligase	2.181452869	3.102219136	0.197860594	1.118626861
30.88488124	441.8372314	132.8515331	421.2156373	14.86941021	220.4182571	64.5133906	208.3670935	64.1502168	885.6804406	273.5793248	851.4905601	ENSG00000034693	0.246898219	285.8188825	-136.9094413	6.862503878	3.430266784	2.660674776	1.458965428	-1.506762082	0.372939126	0.366207747	0.519207281	0.51205741	52.8024163	2.239650327	8.658687268	1	1	1	3.69E-13	0.134511395	0.003255057	1.83E-12	0.717371066	0.017497718	ENSG00000034693	PEX3	peroxisomal biogenesis factor 3	1.657346349	3.795832109	-0.068796509	2.06968925
205.3676643	1005.184012	600.0710627	942.9835401	98.8231494	488.3840172	291.6734704	462.4251681	426.7813542	2068.853324	1234.549305	1922.94455	ENSG00000034713	0.147597702	394.7546832	-191.3773416	8.428191748	5.324801857	1.588124043	1.072246229	-1.136123301	0.373198966	0.307644185	0.522518575	0.412327583	21.22122103	1.032723624	7.592174072	1	1	1	4.09E-06	0.309519824	0.005862221	7.21E-06	0.724608919	0.025936416	ENSG00000034713	GABARAPL2	GABA type A receptor associated protein like 2	0.651226138	2.285605332	-0.092060561	1.542318634
68.66331208	146.4116817	196.7354216	129.3705462	29.04296843	62.1531398	83.44198422	54.75889274	162.3336277	344.8961808	463.8531365	305.6442049	ENSG00000035115	0.277697404	277.4522426	-132.7261213	6.467561249	4.229215026	0.757207366	1.052644763	-1.176386416	0.438999297	0.339933358	0.619854491	0.480709291	0.494055125	0.656385428	5.98873325	1	1	1	0.482123961	0.417838931	0.014397538	0.246587916	0.724608919	0.048299125	ENSG00000035115	SH3YL1	SH3 and SYLF domain containing 1	-0.600953365	1.081379885	-0.177232888	1.505100362
266.8862043	910.6763914	539.3932832	818.3749264	132.2754765	453.9286782	267.5826189	408.936448	538.4841388	1827.00836	1087.309464	1637.75453	ENSG00000035141	0.128358408	395.2131235	-191.6065618	8.458265413	5.586822366	1.227365244	0.703622592	-0.810489626	0.358130447	0.268340117	0.505182684	0.372113094	18.4484557	0.375459198	4.744003658	1	1	1	1.75E-05	0.540043472	0.029400574	2.70E-05	0.729409622	0.078978973	ENSG00000035141	FAM136A	family with sequence similarity 136 member A	0.600514003	1.76690153	-0.15399807	1.012389456
460.5488165	374.7102573	854.0225179	411.0666642	221.8676001	181.6306264	414.2308734	200.860851	955.9990384	773.0402066	1760.743846	841.2580232	ENSG00000035403	0.181135455	380.5094833	-184.2547416	8.134653445	6.132418858	-0.206265777	0.617538703	-0.524936382	0.372621454	0.32743079	0.523365561	0.447189931	4.608713688	0.551315059	1.377936853	1	1	1	0.031809885	0.457780859	0.240452889	0.024604291	0.724608919	0.332727219	ENSG00000035403	VCL	vinculin	-1.05308466	-0.296862741	0.133257252	0.88947917
9.675	22.825	6.425	12.65	1.772795339	4.239313397	1.163476382	2.3307226	52.80114572	122.8926895	35.48041512	68.65789177	ENSG00000035499	3.644798869	144.4856853	-66.24284265	2.438270785	2.269545239	0.858311188	-0.409348608	-0.180850603	0.865810026	1.219565339	1.228701829	1.729790744	0.789360842	0.335027321	0.010930821	1	1	1	0.374293463	0.562713708	0.916732441	0.204298118	0.731223645	0.647626034	ENSG00000035499	DEPDC1B	DEP domain containing 1B	0.87843802	1.158240144	-0.803575263	-0.523773139
15.44373652	272.2009498	31.13083825	165.4359307	5.610021723	102.6123285	11.33716792	61.71572715	42.51480821	722.0707119	85.48246767	443.4695731	ENSG00000035664	0.466190888	234.4280408	-111.2140204	5.878094827	2.737203518	2.869337062	0.700995394	-1.198951979	0.516657615	0.482027713	0.724699087	0.666719038	44.92904514	0.011853474	3.233835059	1	1	1	2.04E-11	0.913302699	0.072131586	8.47E-11	0.787457468	0.147663161	ENSG00000035664	DAPK2	death associated protein kinase 2	2.372936396	4.054352434	-0.714995579	0.966420459
226.3006367	1142.765786	448.1226778	1345.188451	105.5385069	537.9172243	207.6884776	632.5290517	485.2444824	2427.722301	966.8997369	2860.788706	ENSG00000035681	0.208382204	366.4100822	-177.2050411	8.583580894	5.421864366	1.619342365	0.683202663	-0.52012	0.389177799	0.340362419	0.550677081	0.480763217	31.07682898	0.711610132	1.170427837	1	1	1	2.48E-08	0.398909805	0.279313349	6.56E-08	0.724608919	0.364294257	ENSG00000035681	NSMAF	neutral sphingomyelinase activation associated factor	1.583698909	2.331118025	0.235088729	0.982507845
252.2528054	2376.310806	713.4739458	2341.955522	121.2465782	1146.884541	342.7198672	1129.370578	524.810504	4923.64562	1485.309491	4856.471179	ENSG00000035687	0.104188337	419.5175941	-203.758797	9.428329997	5.530431781	2.242872702	1.03971414	-1.05427707	0.373778302	0.238462782	0.528279144	0.336913437	102.0958187	1.002031458	9.792032726	1	1	1	5.29E-24	0.316819453	0.001752696	4.18E-23	0.724608919	0.011477803	ENSG00000035687	ADSS2	adenylosuccinate synthase 2	1.713376259	3.230680376	-0.021000965	1.496303152
18.85000112	8.425	35.025	4.45	4.71933644	2.071487623	8.828919108	1.063144271	75.29078434	34.26553179	138.9468643	18.62635255	ENSG00000035720	2.443033238	153.1580234	-70.57901172	2.835435564	2.936512973	-0.805309497	0.619549119	-1.257848499	0.706553453	1.005766606	0.996761476	1.428087652	4.006530235	9.00E-05	0.775794942	1	1	1	0.045324336	0.992429284	0.378430289	0.033807321	0.799326533	0.435949104	ENSG00000035720	STAP1	signal transducing adaptor family member 1	-2.724670295	-1.074574565	-0.790236388	0.859859342
1.075	1.675000006	3.025	6.875000005	0.068562452	0.111960985	0.210051151	0.490353761	16.85507094	25.05895258	43.56379376	96.39086887	ENSG00000035862	8.929348157	111.066706	-49.53335298	1.254899685	0.072320662	0.443492507	1.03459043	0.377488046	1.404250457	1.969057611	1.955477833	2.746653559	0.21564715	0.797007609	0.018888551	1	1	1	0.642376777	0.371989554	0.890686474	0.303661686	0.724608919	0.641245359	ENSG00000035862	TIMP2	TIMP metallopeptidase inhibitor 2	0.968291141	0.366427558	1.55774103	0.955877447
229.9179163	720.6881007	725.5566101	696.9015073	218.0299127	667.5641876	673.1149755	625.5021364	242.454109	778.0395476	782.0839137	776.4509226	ENSG00000035928	0.125864772	394.2049307	-191.1024654	8.414032795	5.43772236	1.142484091	1.149216739	-1.182779099	0.027086782	0.028341512	0.027140786	0.027812572	1688.34547	1778.955356	1808.526966	1	1	1	0	0	0	0	0	0	ENSG00000035928	RFC1	replication factor C subunit 1	-0.058051763	1.643995355	-0.04835202	1.653695098
270.0070392	1087.110864	653.7843557	1210.341842	131.5651457	534.9374585	320.8425375	599.2864392	554.1270132	2209.248973	1332.223548	2444.452734	ENSG00000036054	0.15222629	403.6545457	-195.8272729	8.641427551	5.59844803	1.392830843	0.884329536	-0.776950296	0.366809131	0.311705938	0.514358372	0.423450929	20.53331799	1.078770896	3.366512982	1	1	1	5.86E-06	0.298972678	0.066534442	1.00E-05	0.724608919	0.13996022	ENSG00000036054	TBC1D23	TBC1 domain family member 23	0.887514295	2.005423325	0.154780497	1.272689528
399.0826131	802.6385759	848.0954089	785.0068579	191.628287	388.2801242	408.7965151	380.3889487	831.1243322	1659.185324	1759.471512	1620.014906	ENSG00000036257	0.146002395	400.435993	-194.2179965	8.67650708	5.989168446	0.698736074	0.753824694	-0.77603676	0.374291304	0.29152741	0.526928059	0.403814421	2.147043414	0.54031307	3.69318394	1	1	1	0.142844733	0.462303009	0.054635229	0.092552117	0.724608919	0.121884709	ENSG00000036257	CUL3	cullin 3	-0.111384772	1.006248884	-0.032004917	1.085628739
13.35996721	21.32939395	19.16944003	1.102746579	12.18648559	18.73095865	3.458936676	0.156735099	14.6464477	24.28829485	106.2371085	7.758632382	ENSG00000036448	2.759774124	148.973921	-68.48696052	2.565620998	2.592262714	0.467823406	0.361054632	-3.323336794	0.046905671	0.046860244	0.874803813	1.287585111	98.1866068	2.513834361	6.661880218	1	1	1	3.81E-23	0.112851051	0.009849694	2.95E-22	0.670424375	0.037503631	ENSG00000036448	MYOM2	myomesin 2	-3.261824137	0.636891641	-3.408597202	0.490118576
4.45	2.275	8.825	14.425	0.773554192	0.377480288	1.572326968	2.595434321	25.59937002	13.71098085	49.53207988	80.17179373	ENSG00000036530	3.759739798	131.1863689	-59.59318447	2.108465906	1.492904096	-0.670924044	0.684684507	1.162298253	0.892685534	1.279351227	1.253592312	1.782456331	0.00656094	1.997666158	0.425204031	1	1	1	0.935442246	0.157541618	0.51435169	0.388529648	0.724608919	0.50986252	ENSG00000036530	CYP46A1	cytochrome P450 family 46 subfamily A member 1	0.650741177	-0.734761323	2.235703678	0.850201177
215.798606	682.3900447	519.3754831	669.9404011	101.6739497	322.980208	245.2908919	317.5230007	458.0233038	1441.748323	1099.71834	1413.504345	ENSG00000036549	0.114106459	389.4065607	-188.7032804	8.268392433	5.374345593	1.151255814	0.878281503	-0.896694155	0.383966567	0.254887707	0.541686901	0.354247431	14.95165722	0.676346733	6.407302947	1	1	1	0.000110301	0.410847559	0.011365192	0.000143681	0.724608919	0.041175365	ENSG00000036549	ZZZ3	zinc finger ZZ-type containing 3	0.366631626	1.656353751	-0.026524612	1.263197513
35.825	3.6	89.025	7.25	12.60609735	1.159844876	31.5195294	2.451800361	101.8103057	11.17390805	251.4457156	21.43832787	ENSG00000036672	1.391958529	166.2264262	-77.11321308	3.367580281	3.578645974	-2.297712128	0.910271255	-0.210203632	0.53289049	0.786078026	0.75140177	1.097509536	19.22920405	2.196742692	0.036682914	1	1	1	1.16E-05	0.138302714	0.84811207	1.86E-05	0.722617489	0.62944148	ENSG00000036672	USP2	ubiquitin specific peptidase 2	-3.44785967	-3.000979759	0.842760258	1.289640169
25.63006106	105.3272965	81.04309897	153.741838	10.32387395	43.95027123	33.13419985	64.14369839	63.62921833	252.4179958	198.223706	368.4937623	ENSG00000037042	0.354079092	248.4825594	-118.2412797	5.784187655	3.243765923	1.413306689	1.151215177	-0.773012969	0.463932066	0.440928865	0.646300286	0.607751837	10.73764778	1.756073881	1.61778573	1	1	1	0.001049777	0.185114979	0.203400813	0.001126334	0.724608919	0.297057118	ENSG00000037042	TUBG2	tubulin gamma 2	0.915409423	1.997384373	0.5413513	1.623326251
36.85389061	151.092521	110.0273073	139.8182181	18.85921056	80.30750121	57.84838142	74.71010374	72.01835142	284.2692095	209.271341	261.6665369	ENSG00000037241	0.237466707	265.9804358	-126.9902179	6.024205594	3.606961193	1.410931178	1.093767391	-1.171316624	0.341816212	0.377299528	0.466406339	0.502520783	8.89800605	1.570678614	5.433010681	1	1	1	0.002854822	0.21010849	0.019759585	0.00280974	0.724608919	0.059603517	ENSG00000037241	RPL26L1	ribosomal protein L26 like 1	0.342919439	2.006435719	-0.111115219	1.55240106
82.31389144	69.48385606	126.9905429	61.22069828	27.59621062	22.48381856	40.75210335	21.09945558	245.52562	214.7324859	395.7243099	177.6336779	ENSG00000037280	1.008666438	236.1910382	-112.0955191	5.355764166	4.410539884	-0.169445445	0.433572734	-0.560181834	0.557582355	0.706552153	0.762293278	0.972067221	0.945829058	0.066442454	0.332097376	1	1	1	0.330783252	0.796588789	0.564426679	0.185777009	0.763337121	0.531837855	ENSG00000037280	FLT4	fms related receptor tyrosine kinase 4	-1.040570723	-0.241264211	-0.179898268	0.619408244
453.92386	2054.379707	573.0412093	1773.99353	210.7643044	958.6460738	268.4083067	834.0012211	977.617492	4402.538222	1223.42051	3773.439372	ENSG00000037474	0.105976013	453.4266606	-220.7133303	9.170721525	6.117929475	1.509799761	0.233028158	-0.379768878	0.391422962	0.264906094	0.549799134	0.354046363	52.91448746	0.005493881	1.150584362	1	1	1	3.48E-13	0.94091433	0.283426856	1.74E-12	0.791021564	0.367206205	ENSG00000037474	NSUN2	NOP2/Sun RNA methyltransferase 2	1.628587552	2.175707931	-0.211591174	0.335529205
167.4645808	661.1861989	408.8267451	702.3696889	88.06620347	351.2485151	214.6992225	372.7268411	318.4466313	1244.60936	778.4811963	1323.551527	ENSG00000037637	0.140197442	370.6969918	-179.3484959	8.056320685	5.120771871	1.373263622	0.892519589	-0.832095194	0.327899504	0.276687098	0.462198136	0.387473375	23.25252592	1.227643297	4.611713267	1	1	1	1.42E-06	0.267865851	0.031754293	2.73E-06	0.724608919	0.083267175	ENSG00000037637	FBXO42	F-box protein 42	0.779269027	1.974791642	0.087046222	1.282568836
32.0727885	304.0882183	79.81274214	262.1250517	14.89941844	144.4202014	36.85028792	124.5755879	69.0405311	640.2819249	172.8636102	551.5490145	ENSG00000037749	0.224192103	275.2902639	-131.6451319	6.421568757	3.46800796	2.249309891	0.911675207	-1.060171372	0.391166214	0.350394282	0.552284255	0.491089591	46.76372471	0.501874092	4.660480418	1	1	1	8.01E-12	0.478677818	0.030864554	3.47E-11	0.724608919	0.081729452	ENSG00000037749	MFAP3	microfibril associated protein 3	1.703093919	3.205509873	-0.213477857	1.288938098
61.30608934	220.8729554	102.6081873	211.4701547	30.34486901	112.011839	50.09638262	104.9802783	123.8574004	435.5330907	210.1636797	425.9812131	ENSG00000037757	0.385173794	259.8029647	-123.9014823	6.535515682	4.115879175	1.281708499	0.515038553	-0.558542351	0.358801904	0.423757162	0.502542738	0.590180161	11.23770225	0.330153253	0.895659642	1	1	1	0.000801523	0.565568861	0.343948193	0.00087827	0.731496178	0.41289848	ENSG00000037757	MRI1	methylthioribose-1-phosphate isomerase 1	1.03612219	1.832288751	-0.062473623	0.733692939
57.43103475	66.94099435	106.1165442	125.4009185	25.52203702	32.33885096	46.96842967	60.40208323	129.2343456	138.5669741	239.7508505	260.3451655	ENSG00000037897	0.461376519	247.4665561	-117.733278	5.646674874	4.050584832	0.153226718	0.613953132	0.013751271	0.413797223	0.510574974	0.539513325	0.665186287	0.199917133	2.207496163	0.000427365	1	1	1	0.654787742	0.137341422	0.983506658	0.30772698	0.722573737	0.662429834	ENSG00000037897	METTL1	methyltransferase 1, tRNA methylguanosine	0.238825624	0.217547495	0.895652709	0.874374579
69.62960334	165.4512257	242.9384356	176.3329552	65.59278781	151.5618519	223.3735002	157.4444342	73.91485898	180.6134443	264.2170329	197.4875216	ENSG00000038002	0.329233407	280.7613686	-134.3806843	6.690094034	4.243189812	0.86548663	1.249618247	-1.185920691	0.030471461	0.033405621	0.030612439	0.031471315	264.7851246	1698.161247	1419.977675	1	1	1	1.55E-59	0	9.57766303370834e-311	1.65E-58	0	0.00E+00	ENSG00000038002	AGA	aspartylglucosaminidase	-0.460056422	1.236754595	0.091361175	1.788172191
58.45336292	293.9483833	158.5257339	188.8506055	27.03035064	141.3784834	74.49980333	90.18592641	126.405894	611.1655039	337.3218075	395.4558391	ENSG00000038210	0.300006282	276.9686284	-132.4843142	6.720520493	4.068229221	1.615174964	0.997687718	-1.440135648	0.393504535	0.406014119	0.54307159	0.555902886	9.233699623	0.293559148	6.711335416	1	1	1	0.002376011	0.58794872	0.009580196	0.002376857	0.732620617	0.036833717	ENSG00000038210	PI4K2B	phosphatidylinositol 4-kinase type 2 beta	0.251075429	2.310632179	-0.635597901	1.423958849
488.6439081	1428.800991	1049.523688	1313.994714	228.1342959	673.3643317	491.3264111	620.4193364	1046.632941	3031.749939	2241.890417	2782.927621	ENSG00000038219	0.18316546	398.9586733	-193.4793366	9.218512482	6.19163402	1.072956884	0.76445769	-0.848221418	0.388622218	0.323894578	0.54699025	0.448698779	7.824607367	0.438609999	3.573622655	1	1	1	0.005153964	0.507794114	0.058704112	0.004802058	0.726720867	0.128372102	ENSG00000038219	BOD1L1	biorientation of chromosomes in cell division 1 like 1	0.323948306	1.546009517	-0.120757357	1.101303853
726.2180384	6819.850848	2295.166746	5875.754725	359.6045243	3397.399901	1132.505346	2920.930716	1466.590667	13689.9885	4651.448587	11819.68932	ENSG00000038274	0.144795428	466.8673306	-227.4336653	10.71084671	6.587850298	2.239742583	1.150710478	-1.299713564	0.358594599	0.278023269	0.506871826	0.393273042	63.93280792	1.084854811	10.92212011	1	1	1	1.29E-15	0.297614035	0.000950228	7.76E-15	0.724608919	0.007301126	ENSG00000038274	MAT2B	methionine adenosyltransferase 2B	1.355792273	3.229491825	-0.214932029	1.658767523
329.8139896	1506.106028	263.8725092	1452.803143	139.9071008	672.572554	105.5027231	658.614392	777.4964038	3372.655267	659.9706539	3204.662696	ENSG00000038358	0.473709924	341.2185438	-164.6092719	8.331864638	5.798528828	1.518753982	-0.223062761	0.187030123	0.437525608	0.514083799	0.610358932	0.689280899	17.93927438	0.063521562	0.073625902	1	1	1	2.28E-05	0.801014133	0.786128826	3.44E-05	0.764281332	0.6124891	ENSG00000038358	EDC4	enhancer of mRNA decapping 4	2.456461909	2.187688767	-0.051948987	-0.320722129
14.225	78.4	20.20000004	82.40001575	4.992141878	28.10654975	7.143358535	29.54711238	40.53382896	218.6878167	57.12159057	229.7944553	ENSG00000038382	1.356903353	197.4583879	-92.72919395	4.463182186	2.65500098	1.706822947	0.350681626	-0.300919926	0.534253025	0.747889475	0.752794136	1.055655704	8.687876184	0.140270381	0.081256347	1	1	1	0.003203337	0.708012365	0.775602013	0.003121388	0.744124173	0.609838894	ENSG00000038382	TRIO	trio Rho guanine nucleotide exchange factor	1.975983389	2.382696779	0.070908649	0.477622039
19.45000489	7.675003997	233.6250046	14.85000381	4.050551221	1.567838104	49.21892127	3.080312775	93.39536015	37.57128124	1108.936185	71.59098094	ENSG00000038427	3.152969321	163.7682379	-75.88411895	2.995521086	2.967847321	-0.929878507	2.485869964	-1.825838657	0.800507319	1.139065767	1.127898437	1.604021134	5.324495927	3.896776973	1.295700491	1	1	1	0.02102769	0.048378835	0.255000074	0.017015594	0.419749498	0.345517078	ENSG00000038427	VCAN	versican	-3.887801681	-1.23716486	0.86954686	3.52018368
191.3775976	660.5851754	241.4781034	747.2008879	94.60033576	331.7354388	118.0301191	375.1669413	387.1591426	1315.424048	494.0406303	1488.16195	ENSG00000038532	0.213081916	345.0862823	-166.5431412	7.87259076	5.254248427	1.238877644	0.232530372	-0.109322369	0.359483368	0.341682592	0.507630888	0.478415533	22.49906377	0.157615028	0.052216472	1	1	1	2.10E-06	0.691361863	0.819250375	3.91E-06	0.742297985	0.621920706	ENSG00000038532	CLEC16A	C-type lectin domain containing 16A	1.625571205	1.7819861	0.177498771	0.333913666
0.875000023	1.100000223	4.474999326	1.450000095	0.026758042	0.034518453	0.151657417	0.046626693	28.61289466	35.05372901	132.0451013	45.09220213	ENSG00000038945	14.68668035	107.424198	-47.71209901	0.947299531	-0.133531366	0.228841748	1.632037567	-1.355784327	1.779280023	2.506980497	2.479489525	3.513161064	0.069064854	0.296636429	0.148930997	1	1	1	0.792703249	0.585998802	0.699559036	0.349463125	0.732620617	0.584191281	ENSG00000038945	MSR1	macrophage scavenger receptor 1	-1.160076982	0.163498867	0.222392324	1.545968174
0.3	15.625	1.475000029	12.85	0.022006701	1.95834547	0.165507706	1.606431571	4.089663397	124.6667806	13.14515885	102.7883807	ENSG00000039068	5.549546746	120.0367299	-54.01836495	1.841802451	-1.203972804	3.952845	1.592630814	-1.788159198	1.332875241	1.702717526	1.738398287	2.295682548	6.758900911	0.249614713	0.606720538	1	1	1	0.00932812	0.617346501	0.436025264	0.008172539	0.73528325	0.468766797	ENSG00000039068	CDH1	cadherin 1	2.484385529	3.676770812	-0.263468364	0.928916919
208.8109967	816.3771	448.6553122	621.3559029	88.67129582	348.4296677	190.736895	265.0352066	491.7265722	1912.786514	1055.336406	1456.724044	ENSG00000039123	0.132398513	382.6399944	-185.3199972	8.204292868	5.341429521	1.36344686	0.764825393	-1.037797744	0.436986374	0.277965835	0.617104331	0.390149375	18.27780116	0.161334411	7.075605541	1	1	1	1.91E-05	0.687930917	0.007814041	2.93E-05	0.742213767	0.031794424	ENSG00000039123	MTREX	Mtr4 exosome RNA helicase	0.468920329	1.96191153	-0.393261983	1.099729218
0.125	0.125	0.65	1.45	0.002238536	0.002238626	0.022829017	0.056215905	6.98000923	6.979727292	18.50714807	37.40044744	ENSG00000039139	13.05890633	81.66016019	-34.83008009	0.518947501	-2.079441542	-1.02E-15	1.648658626	0.802346473	2.052291725	2.902378791	2.670457652	3.754053855	0.067875099	1.198418764	0.045679664	1	1	1	0.794456134	0.273637946	0.830759165	0.349890327	0.724608919	0.625571295	ENSG00000039139	DNAH5	dynein axonemal heavy chain 5	0.570315725	-2.78E-16	1.122856748	0.552541023
65.3466559	590.3083345	223.3222734	674.8999151	26.73555484	245.1379587	92.17098516	281.1910954	159.7193499	1421.501312	541.0904278	1619.858889	ENSG00000039319	0.229243915	319.4627769	-153.7313885	7.541613021	4.179706267	2.200938735	1.228909634	-1.094990229	0.455975482	0.367166009	0.640420391	0.507150199	40.63940941	1.280703408	4.661731836	1	1	1	1.83E-10	0.257768289	0.030842068	6.65E-10	0.724608919	0.081714827	ENSG00000039319	ZFYVE16	zinc finger FYVE-type containing 16	1.591236758	3.155814956	0.192899021	1.75747722
153.6980375	270.1864832	114.3298002	241.3588885	70.94901496	132.8154791	52.11910495	117.3062918	332.9586289	549.6402695	250.7967705	496.5983682	ENSG00000039523	0.433578081	275.7079112	-131.8539556	6.9178529	5.034989882	0.564122517	-0.295902627	0.183075217	0.394402226	0.454261171	0.532001706	0.6258321	3.88611081	0.227532264	0.085574318	1	1	1	0.048687045	0.633359685	0.76988075	0.036026173	0.73528325	0.608109382	ENSG00000039523	RIPOR1	RHO family interacting cell polarization regulator 1	1.071379654	0.809830377	-0.162140277	-0.423689555
14.25000001	15.825	16.425	8.825	3.687931991	4.103698603	4.262084678	2.256228295	55.06134624	61.02558917	63.29780974	34.51806059	ENSG00000039560	2.307818568	154.1079063	-71.05395314	2.812684377	2.656756907	0.104834061	0.142047657	-0.726050022	0.689638287	0.97457949	0.974343584	1.381224513	0.138096281	0.100789889	0.276315044	1	1	1	0.710180949	0.750883787	0.599126702	0.324818	0.753317903	0.547995741	ENSG00000039560	RAI14	retinoic acid induced 14	-0.826629344	0.141797261	-0.776077192	0.192349413
0.7	7.225	0.9	7.225	0.045323707	0.564276713	0.060951507	0.564280196	10.81111932	92.50891243	13.28925297	92.5083414	ENSG00000039600	8.323219824	113.6255708	-50.81278541	1.375744838	-0.356674944	2.334222178	0.251314428	-0.251314428	1.396556181	1.908590017	1.958884112	2.687358932	2.699154212	0.00771405	0.008745477	1	1	1	0.100401496	0.930012058	0.925492643	0.068264887	0.789357947	0.649396413	ENSG00000039600	SOX30	SRY-box transcription factor 30	2.11401626	2.274480932	0	0.160464672
202.8393909	484.7001012	233.0646961	498.0061701	92.81475263	224.316633	106.4004346	232.7367136	443.2896424	1047.332893	510.5162662	1065.625365	ENSG00000039650	0.201909055	344.12559	-166.062795	7.62813914	5.312414488	0.871115864	0.138901593	-0.111819478	0.398882086	0.356541608	0.561542254	0.485671603	10.41254956	0.025744287	0.053008986	1	1	1	0.001251618	0.872526398	0.817907764	0.00132294	0.779621064	0.621380549	ENSG00000039650	PNKP	polynucleotide kinase 3'-phosphatase	1.092150304	1.252632915	0.038991867	0.199474478
31.31963429	254.5249804	87.30455627	186.1188805	15.90400513	132.4477179	44.68798537	95.9206102	61.67751355	489.121041	170.5622995	361.134459	ENSG00000040199	0.205831835	267.9122636	-127.9561318	6.279666438	3.444245194	2.095153792	1.025157458	-1.338170832	0.345752154	0.324181093	0.484566374	0.459595904	38.50116797	0.603383276	8.477558973	1	1	1	5.47E-10	0.437290057	0.003595542	1.86E-09	0.724608919	0.01871475	ENSG00000040199	PHLPP2	PH domain and leucine rich repeat protein phosphatase 2	1.083395351	2.982981559	-0.449509202	1.450077005
29.33493102	229.7783335	86.28263349	150.7104352	11.0635489	88.5616223	32.0065635	57.10623299	77.7813869	596.1733897	232.5989431	397.7435403	ENSG00000040275	0.406151641	254.4530881	-121.2265441	6.205960429	3.378778991	2.058336086	1.078849353	-1.500604082	0.497511821	0.453887878	0.706107472	0.644517554	16.52260864	0.23247532	5.420792035	1	1	1	4.81E-05	0.629694459	0.019898331	6.76E-05	0.73528325	0.059930203	ENSG00000040275	SPDL1	spindle apparatus coiled-coil protein 1	0.797553786	2.927455848	-0.605187461	1.524714601
109.0325359	314.3514406	457.7664524	295.4779139	47.29574038	136.7803856	199.1963712	128.4662848	251.356545	722.4488203	1051.977622	679.6117575	ENSG00000040341	0.276816445	309.4666992	-148.7333496	7.451277504	4.691646333	1.058865265	1.434712792	-1.496630297	0.426135764	0.336891228	0.601508711	0.47534957	1.669835254	1.531129702	9.912948618	1	1	1	0.196280602	0.215942976	0.0016412	0.121232355	0.724608919	0.010936845	ENSG00000040341	STAU2	staufen double-stranded RNA binding protein 2	-0.629835262	1.519030341	-0.089035888	2.059829714
26.85152579	66.70678489	39.77600694	42.54868032	11.37555778	29.11597212	16.63277011	18.30880732	63.38189751	152.8300388	95.12130073	98.88083722	ENSG00000040487	0.471947758	216.3999516	-102.1999758	4.892959449	3.290322646	0.909984024	0.392941244	-0.842599074	0.438191656	0.504433921	0.612880523	0.692220603	1.787926336	0.006193796	1.481674864	1	1	1	0.181179022	0.937270709	0.223512658	0.113357897	0.790561947	0.317178819	ENSG00000040487	SLC66A1	solute carrier family 66 member 1	0.094908497	1.281544048	-0.636671413	0.549964139
49.26831698	170.6903794	54.13859947	159.5936498	16.22260391	56.7690528	17.12311345	53.64927065	149.6286953	513.2233881	171.171438	474.7526431	ENSG00000040531	0.524425441	255.6883173	-121.8441586	6.019651096	3.897281217	1.242570052	0.094266198	-0.161486571	0.566773288	0.531854412	0.812482267	0.747951184	9.509864871	0.00014067	0.046615068	1	1	1	0.002043702	0.990536962	0.829061622	0.002069024	0.799326533	0.625202758	ENSG00000040531	CTNS	cystinosin, lysosomal cystine transporter	1.542280318	1.772087908	-0.096394354	0.133413236
19.29058845	23.81745337	31.57007082	14.57480044	5.940514182	8.475589724	8.605546028	2.328248572	62.64218742	66.92998402	115.8170985	91.23802776	ENSG00000040608	1.336027704	173.5963775	-80.79818874	3.430231471	2.959617332	0.210801315	0.492592214	-0.98371682	0.600929408	0.79259588	0.756195477	1.229511653	0.243990344	0.078835248	0.640139898	1	1	1	0.621338817	0.778882095	0.423660142	0.296978774	0.759306821	0.46268083	ENSG00000040608	RTN4R	reticulon 4 receptor	-1.064333179	0.290544376	-0.672141403	0.682736151
28.7371462	195.2359068	69.20331849	266.5436369	14.73295758	101.9821776	35.36592117	139.4295749	56.05280319	373.7619669	135.4156525	509.5440508	ENSG00000040633	0.237820811	258.2352191	-123.1176096	6.228924002	3.358190579	1.916018027	0.878858238	-0.567528872	0.340869174	0.34100623	0.481214949	0.482514147	45.50636984	2.013916979	1.383425635	1	1	1	1.52E-11	0.155862452	0.239518498	6.40E-11	0.724608919	0.332041104	ENSG00000040633	PHF23	PHD finger protein 23	1.930163084	2.722250939	0.447185171	1.239273026
281.7080111	641.9688531	685.6208177	655.3088757	146.1118275	335.4201009	355.8232053	342.3841946	543.1415436	1228.680116	1321.094011	1254.233488	ENSG00000040933	0.137449012	381.7572654	-184.8786327	8.39823954	5.640871113	0.823668674	0.889453618	-0.868886715	0.334948389	0.269849661	0.47220492	0.377552492	4.070605258	1.059564494	5.296288475	1	1	1	0.043635636	0.303314535	0.021370915	0.032713743	0.724608919	0.063091182	ENSG00000040933	INPP4A	inositol polyphosphate-4-phosphatase type I A	-0.065138655	1.185436086	0.029626092	1.280200834
26.59999732	31.42500277	123.8250009	51.20000355	11.72892671	13.89391434	55.36664137	22.76880768	60.32605329	71.07649978	276.9290402	115.1329661	ENSG00000041353	0.835146639	208.3231252	-98.16156262	4.773079141	3.280911115	0.166692728	1.537958171	-1.049822412	0.417782121	0.589858338	0.585813042	0.829155928	0.773524213	5.981291772	1.603095003	1	1	1	0.379129012	0.014458409	0.205465155	0.206397764	0.166285458	0.298991077	ENSG00000041353	RAB27B	RAB27B, member RAS oncogene family	-1.257785107	0.232438571	0.686943207	2.177166885
277.7458184	2028.878879	1087.512173	1888.69184	132.3523026	979.1017339	520.8229508	914.897062	582.859067	4204.210208	2270.796103	3898.970729	ENSG00000041357	0.187448345	404.3774708	-196.1887354	9.203919098	5.626706373	1.98853227	1.364941584	-1.436540507	0.378183187	0.33431177	0.530680431	0.458435755	28.00491759	1.717105811	9.819260645	1	1	1	1.21E-07	0.190066017	0.001726938	2.83E-07	0.724608919	0.011369636	ENSG00000041357	PSMA4	proteasome 20S subunit alpha 4	0.795793445	2.864371578	-0.103242658	1.965335474
224.4964876	688.1249212	531.1761652	780.8975809	102.9248552	316.6534656	244.5370214	361.4126499	489.6647445	1495.37573	1153.805329	1687.270858	ENSG00000041802	0.130166912	390.0042752	-189.0021376	8.281595512	5.413860062	1.120110331	0.861233666	-0.734760056	0.397888215	0.277340568	0.560778529	0.380477655	14.64323597	0.85213588	3.729346745	1	1	1	0.0001299	0.355948809	0.0534643	0.000166667	0.724608919	0.119979319	ENSG00000041802	LSG1	large 60S subunit nuclear export GTPase 1	0.555075747	1.61166057	0.182214113	1.238798936
43.82601805	50.80244095	76.59508395	61.82435847	40.8409382	45.94793148	33.74701786	27.25213343	47.02927854	56.16984103	173.8466762	140.255122	ENSG00000041880	0.613614229	228.8305285	-108.4152643	5.280837886	3.78022766	0.147716743	0.558305236	-0.361952203	0.035991171	0.03708508	0.414667076	0.036789539	1.756462014	7.876488804	96.79518563	1	1	1	0.185066425	0.005008162	7.69E-23	0.115403428	0.065854436	1.18E-21	ENSG00000041880	PARP3	poly(ADP-ribose) polymerase family member 3	-0.304641219	0.208683731	0.278303954	0.791628904
1.075000006	8.225	2.6750002	19.6	0.163167925	1.483714031	0.456413198	3.592316401	7.082427581	45.59546083	15.67795609	106.9393553	ENSG00000041982	3.696010652	126.6212305	-57.31061526	2.031093269	0.072320667	2.034857629	0.911628788	-0.043277518	0.961885745	1.299506036	1.318773512	1.803336509	4.988408025	0.975666961	0.000575932	1	1	1	0.025517675	0.32327091	0.98085374	0.020192669	0.724608919	0.661698423	ENSG00000041982	TNC	tenascin C	2.486828104	2.15243757	1.159023521	0.824632988
41.67327742	251.584296	70.69873244	258.2643698	38.50892056	225.4465408	63.37225204	221.8395089	45.09765597	280.7524026	78.8722289	300.6699982	ENSG00000041988	0.383831864	261.74461	-124.872305	6.242059195	3.729860094	1.797918012	0.52856755	-0.502361907	0.040290907	0.040139291	0.03985472	0.040279418	1990.80546	169.9307187	155.5489298	1	1	1	0	7.66E-39	1.06E-35	0	1.64E-37	1.75E-34	ENSG00000041988	THAP3	THAP domain containing 3	1.854404434	2.565360122	0.037659009	0.748614696
39.88272424	159.4632795	63.21832064	219.5281953	17.30057667	72.26241821	27.43637217	100.3749923	91.94096377	351.8915938	145.6663454	480.12585	ENSG00000042062	0.332650878	260.075302	-124.037651	6.051206579	3.685943254	1.38587042	0.460650889	-0.140983886	0.426124193	0.445601406	0.589664205	0.599818055	16.80565768	0.607284684	0.055245879	1	1	1	4.14E-05	0.43581201	0.814174258	5.91E-05	0.724608919	0.620530665	ENSG00000042062	RIPOR3	RIPOR family member 3	1.779906278	1.972679949	0.458719933	0.651493604
108.3612789	1286.08127	320.329195	1327.417452	51.29996389	614.2102048	152.3664647	635.6531246	228.8923008	2692.897351	673.4473583	2772.010431	ENSG00000042088	0.124014366	376.658423	-182.3292115	8.335018117	4.685470819	2.473884279	1.083878382	-1.052242913	0.381520802	0.269093751	0.536999711	0.370287871	104.8000266	1.147221884	8.075195496	1	1	1	1.35E-24	0.284131462	0.004487527	1.08E-23	0.724608919	0.021672749	ENSG00000042088	TDP1	tyrosyl-DNA phosphodiesterase 1	2.047584611	3.556929228	0.045605429	1.554950046
29.3559473	45.96260544	43.78384264	71.58587007	11.99192933	17.04475719	18.40686928	32.17250491	71.86263513	123.9419885	104.1472533	159.2831148	ENSG00000042286	0.720422841	208.9143252	-98.45716259	4.906201796	3.379495159	0.448332981	0.399769701	0.043299868	0.456765965	0.557963341	0.589125181	0.80989419	1.446934506	0.830654337	0.002858358	1	1	1	0.229020475	0.362083389	0.957362523	0.137848971	0.724608919	0.654829901	ENSG00000042286	AIFM2	apoptosis inducing factor mitochondria associated 2	0.696710411	0.629533255	0.628176283	0.560999128
51.2685609	35.31864998	71.99399671	51.77277635	15.72026733	11.89503319	26.82197855	17.94365469	167.2023307	104.8678904	193.2421037	149.3798458	ENSG00000042317	1.138412703	210.8817893	-99.44089464	4.644379001	3.937077716	-0.372666564	0.33950502	0.042948286	0.603125981	0.692519319	0.756520196	0.994914079	0.521898585	0.444755619	0.001863462	1	1	1	0.470032922	0.504836006	0.965567746	0.242279937	0.726720867	0.6571834	ENSG00000042317	SPATA7	spermatogenesis associated 7	-0.467983931	-0.525232862	0.539083309	0.481834378
254.3837865	853.4676749	431.6174557	902.581087	128.2925637	432.1257077	218.4164719	458.5184767	504.4026633	1685.636978	852.9284742	1776.706196	ENSG00000042429	0.107695749	405.7745398	-196.8872699	8.409477222	5.538844097	1.210463571	0.52869558	-0.472744714	0.349250402	0.250560345	0.492296528	0.346207374	30.63488592	0.391220529	1.864578768	1	1	1	3.11E-08	0.531658537	0.172097274	8.11E-08	0.729059426	0.266189138	ENSG00000042429	MED17	mediator complex subunit 17	1.062562196	1.742358979	0.080628159	0.760424942
99.47626504	258.1894565	180.4608225	241.2593659	40.26548047	105.3990484	73.18280837	99.16790027	245.75709	632.4705627	444.9967035	586.9447822	ENSG00000042445	0.216801137	303.921231	-145.9606155	6.982577039	4.599919073	0.953774569	0.595594631	-0.663415712	0.46144109	0.357427901	0.650579745	0.49030469	5.950906763	0.17665527	1.830793708	1	1	1	0.014709718	0.674263547	0.176033825	0.012344445	0.740414052	0.269922999	ENSG00000042445	RETSAT	retinol saturase	0.416894339	1.36715229	-0.09745459	0.852803362
48.61625282	54.02857501	91.48007044	75.41590775	19.97332731	23.75343572	40.42850136	32.93704279	118.3348173	122.8911452	206.9976132	172.6797144	ENSG00000042493	0.67907355	224.6667083	-106.3333542	5.471992803	3.883957895	0.105555178	0.632163244	-0.298658087	0.453857217	0.541689868	0.584806741	0.781604138	0.013541302	1.23756658	0.146007396	1	1	1	0.90736161	0.265940549	0.702380411	0.381346424	0.724608919	0.585111733	ENSG00000042493	CAPG	capping actin protein, gelsolin like	-0.275269497	0.149368188	0.47369203	0.898329714
134.1541984	670.9139578	266.1163741	711.552404	62.55554109	320.5443388	124.7732109	342.9361766	287.7019146	1404.253591	567.5731517	1476.387906	ENSG00000042753	0.249853818	335.1076963	-161.5538482	7.758124526	4.898989873	1.609651026	0.684943837	-0.626135669	0.389252578	0.389346874	0.542111048	0.524605875	21.67270712	0.580662091	1.424526688	1	1	1	3.23E-06	0.446052919	0.232659767	5.82E-06	0.724608919	0.325949839	ENSG00000042753	AP2S1	adaptor related protein complex 2 subunit sigma 1	1.415527704	2.313670172	0.08471962	0.982862087
0.3	0.7	0.125	2.675000003	0.004347869	0.012103504	0.001209372	0.05117436	20.69979725	40.48414463	12.91992584	139.8283255	ENSG00000042781	20	89.29789532	-38.64894766	0.520961987	-1.203972804	0.84729786	-0.875468737	2.216093063	2.160253423	2.992056831	3.204170523	4.315918206	0.786522954	0.025975492	0.263651094	1	1	1	0.375153583	0.871960186	0.607622827	0.204692797	0.779621064	0.552223962	ENSG00000042781	USH2A	usherin	1.70781925	0.387023123	1.112209505	-0.208586622
11.93277431	60.19068877	25.37564635	69.94848882	5.218193954	27.8989763	11.46049064	32.17640738	27.2874301	129.8584928	56.18637526	152.0614477	ENSG00000042832	0.360653259	203.0385273	-95.51926365	4.812372127	2.479288758	1.61822891	0.754501151	-0.604259722	0.422008879	0.445060221	0.577541616	0.60344132	18.18778844	0.81596133	1.002714291	1	1	1	2.00E-05	0.36636363	0.316654619	3.06E-05	0.724608919	0.39302826	ENSG00000042832	TG	thyroglobulin	1.427565507	2.242280346	0.213459817	1.028174656
0.124999983	0.49999999	16.47499957	5.075000319	0.001236767	0.008402438	0.333649882	0.101407117	12.63373798	29.75326643	813.5042913	253.9824521	ENSG00000042980	19.73104071	109.4087988	-48.70439938	1.015332783	-2.079441675	1.386294474	4.881285729	-2.56381194	2.355006392	3.14515365	3.082885865	4.223219611	0.000288159	2.783018755	0.368540313	1	1	1	0.986456364	0.095268447	0.543801	0.400649627	0.621185923	0.522102636	ENSG00000042980	ADAM28	ADAM metallopeptidase domain 28	-1.524336031	0.415037511	2.017921993	3.957295535
497.1514584	1737.164172	1026.558597	1516.204782	228.5638387	813.4596185	475.2807737	712.2536659	1081.359037	3709.759269	2217.263165	3227.609841	ENSG00000043093	0.226569962	392.2584391	-190.1292195	9.260604881	6.208894725	1.251114551	0.725072594	-0.861116233	0.396468965	0.363970727	0.554293205	0.496426905	9.814527075	0.321132677	3.008935865	1	1	1	0.001731388	0.570927742	0.082806637	0.001781516	0.731943061	0.162292921	ENSG00000043093	DCUN1D1	defective in cullin neddylation 1 domain containing 1	0.562195158	1.802908001	-0.196148529	1.044564314
288.7993181	765.3162773	489.5587863	732.7160693	135.4122238	361.3655902	228.8534189	345.8251155	615.9343952	1620.821186	1047.254642	1552.440277	ENSG00000043143	0.158053688	365.4963767	-176.7481883	8.469482449	5.665732046	0.974557137	0.527772503	-0.571303414	0.386432863	0.288615295	0.546261982	0.406379958	11.1403194	0.212602758	1.976373745	1	1	1	0.000844713	0.644734993	0.159772947	0.000921656	0.735821883	0.253522343	ENSG00000043143	JADE2	jade family PHD finger 2	0.58079585	1.40288575	-0.062718068	0.759371832
1644.949818	5986.517353	3139.129722	5983.553168	700.2138859	2558.900141	1340.581668	2568.341396	3864.333394	14005.38827	7350.641628	13940.08934	ENSG00000043462	0.143492952	494.8174104	-241.4087052	11.02669081	7.405465157	1.291799955	0.646235725	-0.646730991	0.435754754	0.296496421	0.614065452	0.407237103	21.38931397	0.299333038	2.522044043	1	1	1	3.75E-06	0.584300848	0.112264979	6.66E-06	0.732470042	0.200105505	ENSG00000043462	LCP2	lymphocyte cytosolic protein 2	0.930419374	1.863037581	-0.000714399	0.931903809
52.8480481	203.0718269	91.28110708	207.8882265	27.02077324	105.5364238	46.7758713	108.1956112	103.3618159	390.7481932	178.1311663	399.438704	ENSG00000043514	0.212635667	276.6243907	-132.3121953	6.379990513	3.967420779	1.346138965	0.546523055	-0.523082236	0.342252464	0.338233192	0.480617071	0.469061535	20.58940561	0.440638967	1.24359882	1	1	1	5.69E-06	0.506814214	0.264778599	9.77E-06	0.726720867	0.353562988	ENSG00000043514	TRIT1	tRNA isopentenyltransferase 1	1.178623964	1.92211107	0.033654155	0.777141261
25.82500493	4.45000029	4.84999957	0.474999959	4.69966209	0.776953018	0.850257026	0.057062613	141.9103899	25.48738742	27.66515904	3.953989282	ENSG00000043591	3.739770629	117.8583841	-52.92919205	1.774770873	3.251343206	-1.758439044	-1.672364589	-0.564980132	0.869312549	1.244429705	1.242939573	1.872650327	4.662443497	4.270785843	0.091023383	1	1	1	0.030829288	0.038772995	0.762880146	0.023920134	0.362161172	0.605935011	ENSG00000043591	ADRB1	adrenoceptor beta 1	-1.987721604	-2.299250224	-1.885541392	-2.197070012
43.25879181	130.1266236	69.77315092	169.9805198	16.13370974	49.85295538	25.29252361	65.72597011	115.9883932	339.6576599	192.4795115	439.6036615	ENSG00000044090	0.488472041	251.5649101	-119.7824551	6.006025085	3.767200492	1.101307512	0.478048787	-0.21087295	0.503208998	0.500228543	0.711783565	0.705368505	7.617826135	0.365909677	0.089373675	1	1	1	0.005779411	0.545242331	0.764974913	0.005310276	0.729661001	0.606486619	ENSG00000044090	CUL7	cullin 7	1.272557908	1.566924662	0.382871329	0.677238083
68.27281626	634.5912192	154.4931409	589.623867	31.18425367	296.9278923	70.72028884	275.9566072	149.4721499	1356.241787	337.500468	1259.822362	ENSG00000044115	0.266309888	307.2503846	-147.6251923	7.377701184	4.223511682	2.22946936	0.816638017	-0.89013424	0.399795105	0.384235432	0.559710206	0.527921342	42.51418505	0.51977721	2.842971949	1	1	1	7.02E-11	0.470936733	0.091774328	2.71E-10	0.724608919	0.174214216	ENSG00000044115	CTNNA1	catenin alpha 1	1.925388715	3.197737961	-0.105859537	1.166489709
137.164195	253.4820856	225.7324067	323.5940727	60.51635126	113.0067219	99.45820159	145.252753	310.8914534	568.578281	512.3269736	720.9028518	ENSG00000044446	0.215603261	310.9057767	-149.4528883	7.247181577	4.921178712	0.61411444	0.498171544	-0.253974828	0.417482201	0.345338721	0.588413136	0.474531769	3.930918205	0.469175179	0.286451279	1	1	1	0.047406054	0.49336687	0.592503661	0.035200355	0.725850318	0.545257273	ENSG00000044446	PHKA2	phosphorylase kinase regulatory subunit alpha 2	0.517646047	0.881180308	0.351072555	0.714606816
0.900000058	1.65	2.675	1.85	0.03251484	0.063230313	0.105362968	0.071444117	24.91170473	43.05688008	67.91404159	47.90457417	ENSG00000044459	13.24098962	112.0744694	-50.0372347	1.069860086	-0.105360452	0.60613574	1.089309832	-0.974899481	1.694233783	2.37483977	2.365053505	3.334572393	0.004485342	0.129033508	0.085475053	1	1	1	0.946603438	0.719436243	0.770010495	0.390977397	0.747837828	0.608163059	ENSG00000044459	CNTLN	centlein	-0.366782331	0.479992897	0.104969559	0.951744788
18054.19956	19653.23463	47318.07991	20747.85717	7755.606787	8575.825908	20390.9447	9129.688728	42028.19078	45039.35079	109803.6761	47150.95881	ENSG00000044574	0.271812786	530.9406346	-259.4703173	13.4972613	9.801133599	0.084863617	0.963514142	-0.909313106	0.431103205	0.401238077	0.598412546	0.534312352	1.940240374	0.8726321	2.896252848	1	1	1	0.163642437	0.350227661	0.088785726	0.103875977	0.724608919	0.170647336	ENSG00000044574	HSPA5	heat shock protein family A (Hsp70) member 5	-1.189390146	0.122425818	0.078191692	1.390007656
31.35824537	139.9123424	58.66508892	132.1700349	14.58166586	66.57406089	27.67157655	63.20967974	67.43670868	294.0404008	124.3728434	276.3646044	ENSG00000046647	0.245859194	251.1750371	-119.5875186	5.816171631	3.445477243	1.495538858	0.62636757	-0.683294433	0.390669524	0.374863493	0.544840838	0.509056224	19.37013114	0.321912835	1.801707396	1	1	1	1.08E-05	0.570460362	0.179506216	1.74E-05	0.731943061	0.273669948	ENSG00000046647	GEMIN8	gem nuclear organelle associated protein 8	1.158310555	2.122592697	-0.081528488	0.882753653
748.7536644	2694.263315	2321.127692	2541.545776	342.2195455	1239.735111	1058.693981	1168.961498	1638.223349	5855.327274	5088.943413	5525.806404	ENSG00000046651	0.157353742	438.075565	-213.0377825	10.15708984	6.618410043	1.28047005	1.131398377	-1.189750722	0.399468146	0.296604835	0.564373197	0.416648728	10.52926377	0.987355953	8.154021165	1	1	1	0.00117499	0.320389463	0.004296578	0.001250128	0.724608919	0.021050089	ENSG00000046651	OFD1	OFD1 centriole and centriolar satellite protein	0.130826442	1.845937651	-0.084152476	1.630958733
25.87840118	110.8113178	69.85390443	126.8468526	20.48645854	81.29601616	50.95814111	83.26124996	32.68947857	151.0424339	95.75639649	193.2486485	ENSG00000046653	0.734991244	227.7958959	-107.897948	5.529308636	3.253408689	1.454420226	0.992997292	-0.857845733	0.119206419	0.118087332	0.121629936	0.124287346	141.831697	60.76416357	47.6392113	1	1	1	1.06E-32	6.43E-15	5.12E-12	9.40E-32	1.12E-13	7.14E-11	ENSG00000046653	GPM6B	glycoprotein M6B	0.851497384	2.056546999	0.193350416	1.398400031
218.2849502	639.0167263	546.6832159	665.9950365	110.0653859	324.8869206	278.4571286	341.2249451	432.909212	1256.875394	1073.280257	1299.873866	ENSG00000047056	0.127464423	393.7988953	-190.8994477	8.154597388	5.38580132	1.07412931	0.918068184	-0.876716596	0.349350364	0.281706337	0.489176084	0.378356325	9.63845689	1.082642863	5.369285019	1	1	1	0.001905452	0.298107081	0.020494377	0.001940901	0.724608919	0.061273154	ENSG00000047056	WDR37	WD repeat domain 37	0.284334357	1.545302808	0.059566416	1.320534867
130.2962733	688.3234269	327.6345082	891.7734166	60.38868128	322.1779195	152.207132	418.2505467	281.1308094	1470.582282	705.2519125	1901.395785	ENSG00000047188	0.164768987	344.6195008	-166.3097504	8.108143246	4.869810883	1.664447941	0.9220878	-0.663134541	0.392351628	0.302988596	0.552648525	0.420266639	38.34608509	1.296119287	2.489736957	1	1	1	5.92E-10	0.254923299	0.114590875	2.01E-09	0.724608919	0.202891803	ENSG00000047188	YTHDC2	YTH domain containing 2	1.441810092	2.392355079	0.373113023	1.32365801
34.425	28.625	68.425	75.6	15.8200744	13.11644313	31.67070479	35.01578015	74.90992741	62.47048968	147.8331681	163.2224093	ENSG00000047230	0.757777059	209.0628782	-98.53143911	4.732651889	3.538783045	-0.184502583	0.68695521	0.284220611	0.396685398	0.562044168	0.558416874	0.790286919	0.010635762	4.399823145	0.129342589	1	1	1	0.917859932	0.035942658	0.719114641	0.384298993	0.343034383	0.591039454	ENSG00000047230	CTPS2	CTP synthase 2	0.14188912	-0.257952699	1.370529238	0.970687419
110.4380925	367.4044973	259.3054278	382.5793746	52.52845779	176.1368709	117.4572069	177.7535929	232.1898033	766.3702889	572.4578908	823.4262695	ENSG00000047249	0.248331575	321.0536319	-154.5268159	7.274920872	4.704455115	1.202008298	0.85355151	-0.813078776	0.379132673	0.110323492	0.534831412	0.075079784	122.3644032	3.468615699	117.2787202	1	1	1	1.92E-28	0.062543631	2.49E-27	1.63E-27	0.495429248	3.94E-26	ENSG00000047249	ATP6V1H	ATPase H+ transporting V1 subunit H	0.559319753	1.725048204	0.058234474	1.223962926
288.011	1430.530026	907.8513357	1440.704295	134.9249308	672.918623	426.2503974	678.7948369	614.7887987	3041.10495	1933.591271	3057.81475	ENSG00000047315	0.105829302	437.4822454	-212.7411227	9.037460126	5.662998674	1.602801628	1.148081964	-1.1409949	0.386877611	0.251131904	0.545821328	0.348891831	33.33462462	1.199374852	10.69512349	1	1	1	7.76E-09	0.273446661	0.001074183	2.22E-08	0.724608919	0.007987586	ENSG00000047315	POLR2B	RNA polymerase II subunit B	0.665659055	2.308361622	0.010217355	1.652919922
326.1051609	1016.104843	998.0652725	1039.878675	162.8534326	514.6358663	498.7387299	525.6030369	653.007887	2006.21278	1997.306863	2057.346673	ENSG00000047346	0.201200601	362.5666948	-175.2833474	9.040010074	5.787219909	1.136511906	1.118598769	-1.095471257	0.35427005	0.327464415	0.497926176	0.456981743	6.300939585	1.594283455	5.746511414	1	1	1	0.012067399	0.206715214	0.016521434	0.010355344	0.724608919	0.052984595	ENSG00000047346	ATOSA	atos homolog A	0.059151075	1.636641973	0.033333518	1.610824416
868.9171	3491.327243	1929.963741	3045.252979	385.9798488	1557.011773	858.3183932	1360.901508	1956.10452	7828.692199	4339.601798	6814.281309	ENSG00000047365	0.131474273	472.7880663	-230.3940332	10.18537527	6.767247724	1.390789518	0.798008771	-0.934706756	0.414011511	0.279726096	0.584581728	0.389974506	21.54425943	0.339765755	5.744845206	1	1	1	3.46E-06	0.559964464	0.016537113	6.18E-06	0.731016151	0.052984595	ENSG00000047365	ARAP2	ArfGAP with RhoGAP domain, ankyrin repeat and PH domain 2	0.657714683	2.005238922	-0.197152994	1.150371245
806.4353604	3830.034175	2674.007362	3749.617822	370.5259936	1770.906182	1228.174899	1731.875358	1755.17508	8283.421185	5821.903197	8118.155702	ENSG00000047410	0.145322076	468.4238349	-228.2119174	10.39472507	6.692623746	1.558005259	1.198709765	-1.21992957	0.396785789	0.292049439	0.560071178	0.410242016	20.75126109	1.223198369	8.842788554	1	1	1	5.23E-06	0.268733883	0.002942492	9.06E-06	0.724608919	0.016325739	ENSG00000047410	TPR	translocated promoter region, nuclear basket protein	0.487585402	2.246315222	-0.030605632	1.728124188
0.3	19.8	2.825	23.4	0.041474127	6.082503313	0.789215136	7.206630508	2.170027616	64.45372569	10.11210332	75.9800297	ENSG00000047457	1.762578511	127.6851066	-57.84255328	2.465849035	-1.203972804	4.189654742	2.242481169	-2.075427084	1.009547295	1.175500698	1.201041587	1.471795252	16.4134278	1.536201593	1.988475135	1	1	1	5.09E-05	0.215184077	0.158500409	7.12E-05	0.724608919	0.252236767	ENSG00000047457	CP	ceruloplasmin	2.673349495	4	0.230297619	1.556948125
50.99326051	176.4158109	82.22863042	182.9185144	20.7468297	74.62476768	34.49290785	78.73456986	125.3354202	417.0537384	196.0271859	424.9617796	ENSG00000047578	0.395091297	261.4777677	-124.7388839	6.211420799	3.931693477	1.241150293	0.477810066	-0.441613059	0.458826545	0.488658991	0.630795163	0.650515121	9.076063834	0.215645634	0.460860009	1	1	1	0.002589769	0.642377946	0.497222321	0.002569612	0.735584583	0.502386304	ENSG00000047578	KATNIP	katanin interacting protein	1.143914916	1.77073805	0.051932133	0.678755267
97.4385969	266.0402328	172.3062201	231.0796268	44.77813631	123.5455877	79.24917376	107.3336171	212.029373	572.8849312	374.6339815	497.4936593	ENSG00000047579	0.206345867	299.8692127	-143.9346064	6.94940845	4.579222404	1.004425144	0.570050839	-0.710936032	0.396684904	0.333730138	0.559203528	0.465614817	7.45994319	0.162890762	2.331349946	1	1	1	0.0063087	0.686508888	0.126791879	0.005736614	0.741978499	0.216889691	ENSG00000047579	DTNBP1	dystrobrevin binding protein 1	0.421296445	1.439761118	-0.202437237	0.816027436
41.68329051	178.3829157	209.883703	265.3935853	19.370498	83.71950755	98.5508519	124.6825932	89.6980918	380.0842305	446.9892236	564.9044774	ENSG00000047621	0.481329142	265.6173424	-126.8086712	6.537207768	3.730100341	1.45383211	1.616453241	-1.21917174	0.390994466	0.445926911	0.549221874	0.627053832	7.13230526	4.973069757	3.780246526	1	1	1	0.007570733	0.025744916	0.051861019	0.006781008	0.266603972	0.117614931	ENSG00000047621	C12orf4	chromosome 12 open reading frame 4	0.337111735	2.071299191	0.570516848	2.304704304
26.66810905	49.46607267	78.10519039	68.82247829	8.748953785	19.15839774	27.22871099	24.51181455	81.28835262	127.7190493	224.0436857	193.2347158	ENSG00000047634	0.872828545	217.5598255	-102.7799127	5.22888934	3.283468434	0.6178186	1.074588079	-0.744344702	0.568639953	0.670649086	0.719295	0.909031902	0.224629751	1.592825858	0.670486369	1	1	1	0.635534698	0.206922862	0.412882088	0.301524648	0.724608919	0.456881732	ENSG00000047634	SCML1	Scm polycomb group protein like 1	-0.180080793	0.867089771	0.468377746	1.515548311
251.4036642	780.7527012	551.2165018	745.6184191	113.4040534	354.6718634	247.5696762	339.514768	557.3328333	1718.700701	1227.28937	1637.474653	ENSG00000047644	0.178927864	369.1648811	-178.5824406	8.362510255	5.527059871	1.133198585	0.785067786	-0.831112275	0.406174866	0.313002019	0.574461382	0.438057265	10.28915332	0.448942376	3.599627981	1	1	1	0.001338145	0.502837632	0.057792503	0.001409162	0.726495934	0.126971025	ENSG00000047644	WWC3	WWC family member 3	0.4351371	1.630979445	-0.066341199	1.129501146
0.3	2.05	2.275	1.25	0.006083841	0.055632814	0.062056497	0.032817985	14.79328596	75.53995003	83.40182318	47.61108898	ENSG00000047648	16.44414759	112.1016543	-50.05082715	0.947299531	-1.203972804	1.921812597	2.025952857	-2.520649099	1.988850118	2.709598364	2.707829107	3.763986337	0.107122836	0.147116087	0.448465157	1	1	1	0.743443827	0.701306705	0.50306473	0.335232988	0.743292101	0.504397955	ENSG00000047648	ARHGAP6	Rho GTPase activating protein 6	-0.541569905	1.230297619	-0.438884241	1.332983283
5.05	12.4	9.025	18	1.472174347	3.751645085	2.704298636	5.490177421	17.32301616	40.98468712	30.11894615	59.01448627	ENSG00000047662	1.779539884	147.7949537	-67.89747686	2.779977502	1.619388243	0.898308229	0.580610261	-0.207934976	0.628901933	0.876105678	0.879542598	1.229905958	1.662427849	0.595112871	0.028583228	1	1	1	0.197275839	0.440448786	0.865744923	0.121784117	0.724608919	0.634835337	ENSG00000047662	FAM184B	family with sequence similarity 184 member B	0.922397182	1.147225953	0.503766418	0.728595189
333.2207604	1160.461536	544.6002611	1164.495781	158.6411658	554.9408762	260.7185152	559.8290134	699.9196875	2426.692704	1137.584894	2422.258209	ENSG00000047849	0.105869113	431.0111237	-209.5055618	8.7198073	5.808805215	1.247767866	0.491246845	-0.48777646	0.378653256	0.255540382	0.532970768	0.347099775	31.60548112	0.230612094	1.974844981	1	1	1	1.89E-08	0.631070341	0.159934532	5.12E-08	0.73528325	0.253657559	ENSG00000047849	MAP4	microtubule associated protein 4	1.095027542	1.797068121	0.005002405	0.707042984
87.13701007	601.5004046	239.3464279	602.0269675	38.672207	272.4478107	102.4630807	269.3655842	196.3388984	1327.970799	559.0961369	1345.518845	ENSG00000047932	0.346039889	307.3927738	-147.6963869	7.573470585	4.467481708	1.9319455	1.010430284	-1.009555251	0.414469659	0.413311442	0.592114009	0.601870832	22.76788337	0.917339304	2.813543215	1	1	1	1.83E-06	0.338174555	0.093471719	3.45E-06	0.724608919	0.176517172	ENSG00000047932	GOPC	golgi associated PDZ and coiled-coil motif containing	1.327107159	2.773142349	0.001260311	1.447295501
230.6470023	725.7027189	542.2219207	649.2635847	103.8518786	328.5213131	243.9544546	294.3124297	512.2491803	1603.075402	1205.161889	1432.298333	ENSG00000048028	0.160977673	368.4301781	-178.2150891	8.285403876	5.440888413	1.14625204	0.854786952	-0.966088631	0.407103456	0.295400419	0.575240354	0.413562873	9.922557627	0.449792401	5.456961078	1	1	1	0.001632654	0.502433556	0.019490516	0.001688647	0.726487696	0.059008897	ENSG00000048028	USP28	ubiquitin specific peptidase 28	0.259482936	1.649437291	-0.16034067	1.229613685
31.22499459	30.39999627	163.0250525	3.024999305	11.14556564	10.84762762	58.75855959	0.971269269	87.47876228	85.19464396	452.3114239	9.421301678	ENSG00000048052	1.349239332	184.1473853	-86.07369265	4.029442115	3.441218883	-0.026776397	1.652685003	-3.960216627	0.525600594	0.743426798	0.739818655	1.076904407	12.66439123	0.161940339	13.52332785	1	1	1	0.000372686	0.687376341	0.000235616	0.000434676	0.742026095	0.002390808	ENSG00000048052	HDAC9	histone deacetylase 9	-5.348783839	-0.037415729	-2.963703948	2.347664162
155.4062567	300.0221848	112.0864933	382.4969718	69.89972641	137.9219336	47.0306137	178.8861708	345.5107175	652.6395695	267.1320017	817.8605019	ENSG00000048140	0.480733733	289.2326387	-138.6163193	6.820341307	5.046042699	0.657813722	-0.326771864	0.56963618	0.407643349	0.48828112	0.580075706	0.682711983	7.142516765	0.002699119	0.696177653	1	1	1	0.007527744	0.95856611	0.404071047	0.00674756	0.794073036	0.451919842	ENSG00000048140	TSPAN17	tetraspanin 17	1.761788557	0.944571589	0.349345371	-0.467871598
125.3248146	427.5243787	252.5364929	456.4126479	55.80875975	192.2491549	113.813481	207.6042429	281.4308943	950.7302879	560.3438156	1003.411598	ENSG00000048162	0.163846523	342.2307791	-165.1153895	7.492005609	4.830908884	1.227102429	0.70064688	-0.635260863	0.412743899	0.327082245	0.578012667	0.435647547	15.69695331	0.487916379	2.126344633	1	1	1	7.43E-05	0.484858235	0.14478567	0.000100592	0.724608919	0.237581244	ENSG00000048162	NOP16	NOP16 nucleolar protein	0.851302841	1.762239218	0.094118977	1.005055354
5.025	25	24.025	38	1.98047918	10.54746995	10.12879808	16.13046407	12.74975534	59.2559166	56.98609256	89.5200531	ENSG00000048342	0.9293237	169.8553693	-78.92768464	3.688518748	1.614425454	1.604450371	1.564669501	-1.145959166	0.475044198	0.647713139	0.647964078	0.897135147	5.049959504	4.654755481	1.631633234	1	1	1	0.024626514	0.030967643	0.201477298	0.01957257	0.307454636	0.295143087	ENSG00000048342	CC2D2A	coiled-coil and C2 domain containing 2A	0.640104055	2.109478477	0.584962501	2.054336923
84.34356664	610.4707351	258.4753118	688.7284872	39.75394079	293.9586239	122.6056378	331.8632443	178.9467181	1267.778824	544.9136601	1429.344579	ENSG00000048392	0.225027054	329.4933993	-158.7466997	7.595715154	4.434898536	1.97933182	1.119901648	-0.999284879	0.383770184	0.365557068	0.536578524	0.50158776	32.24119866	1.638150177	3.96903356	1	1	1	1.36E-08	0.20057946	0.046344364	3.75E-08	0.724608919	0.108916199	ENSG00000048392	RRM2B	ribonucleotide reductase regulatory TP53 inducible subunit M2B	1.410431277	2.840929144	0.173745101	1.604242968
459.8718915	638.0169834	1104.416839	768.1528819	222.2352997	310.5281712	534.9546795	374.5800674	951.6137037	1310.881617	2280.074559	1575.254268	ENSG00000048405	0.153151222	408.9637173	-198.4818587	8.674257532	6.130947954	0.327416949	0.876124773	-0.690500898	0.371026135	0.305770258	0.522615618	0.424439208	0.013685635	1.209658255	2.646656038	1	1	1	0.90687145	0.271399814	0.103767973	0.381274511	0.724608919	0.189970124	ENSG00000048405	ZNF800	zinc finger protein 800	-0.523248204	0.471488494	0.267416112	1.262152809
154.8085337	322.1176438	385.7527987	344.5728831	73.66869527	155.2148268	185.7455844	167.0267946	325.3170431	668.4913974	801.1238718	710.8468559	ENSG00000048471	0.173984976	344.4513807	-166.2256903	7.45861208	5.042189087	0.732727745	0.913007659	-0.845618861	0.378883233	0.324032388	0.5298976	0.439562453	1.584717553	0.992936944	3.700906785	1	1	1	0.208082475	0.319025618	0.054382905	0.127272965	0.724608919	0.121553099	ENSG00000048471	SNX29	sorting nexin 29	-0.162421717	1.052285278	0.096930484	1.311637479
100.6108003	905.9796076	458.8378706	947.2096288	49.01123999	450.1871814	223.9590354	472.5475138	206.5349324	1823.239495	940.0477684	1898.657923	ENSG00000048544	0.211332983	342.5720146	-165.2860073	8.160776777	4.611259611	2.197757187	1.517437314	-1.472933682	0.366943853	0.343510049	0.513413354	0.468360832	34.65400666	2.723754962	9.890203997	1	1	1	3.94E-09	0.098865188	0.001661609	1.18E-08	0.633316387	0.01105041	ENSG00000048544	MRPS10	mitochondrial ribosomal protein S10	1.044080757	3.158016358	0.064135929	2.178071531
640.6053802	1946.455914	1823.565534	2055.37646	316.1211246	967.6091047	896.3961244	1018.98788	1298.158273	3915.51775	3709.734088	4145.851462	ENSG00000048649	0.161773511	427.3969805	-207.6984902	9.784767623	6.462413636	1.111351882	1.046135313	-0.991686528	0.360351117	0.296408219	0.509638324	0.420009571	8.591870888	1.352285434	5.574814901	1	1	1	0.003376669	0.244878971	0.018220591	0.003276394	0.724608919	0.056307229	ENSG00000048649	RSF1	remodeling and spacing factor 1	0.172551432	1.601832524	0.078513733	1.507794826
221.6602807	919.0420473	544.175918	1003.294206	99.99512603	415.7428726	245.6252224	454.1272231	491.3567489	2031.636236	1205.606765	2216.557857	ENSG00000048707	0.089422907	415.6740019	-201.8370009	8.567047066	5.401145943	1.422185932	0.898126631	-0.810414434	0.406134948	0.222928625	0.573918311	0.31286539	41.41488481	0.771039866	6.70964108	1	1	1	1.23E-10	0.379895554	0.009589302	4.59E-10	0.724608919	0.036854335	ENSG00000048707	VPS13D	vacuolar protein sorting 13 homolog D	0.881388226	2.04685557	0.126410265	1.29187761
1288.005425	3547.740391	2784.935448	3753.83153	613.7261866	1693.248743	1329.576347	1797.993704	2703.091398	7433.321264	5833.335912	7837.208283	ENSG00000048740	0.090909556	537.9595013	-262.9797507	10.58422447	7.160850119	1.013216051	0.771129855	-0.714663687	0.378214919	0.236573941	0.533770955	0.326717331	15.19186014	0.647083166	4.784748186	1	1	1	9.71E-05	0.421157458	0.028712846	0.000128019	0.724608919	0.077704125	ENSG00000048740	CELF2	CUGBP Elav-like family member 2	0.430586348	1.461048702	0.081441141	1.111903494
317.7756712	835.8405773	680.397523	660.2574837	146.5331163	387.3556685	312.9125142	305.8075584	689.136898	1803.586542	1479.457575	1425.536854	ENSG00000048828	0.157014113	372.2218923	-180.1109462	8.606162331	5.761345698	0.9670922	0.761331522	-0.997139535	0.394946043	0.288462724	0.558683998	0.406998092	5.258055486	0.233028523	6.002430298	1	1	1	0.021845413	0.62928726	0.014286186	0.017614824	0.73528325	0.048063367	ENSG00000048828	FAM120A	family with sequence similarity 120A	-0.043284558	1.39241128	-0.339740663	1.095955175
213.6286439	518.5031683	422.7403116	466.8173846	95.50105255	233.2140928	189.9379076	210.5878321	477.8711467	1152.784261	940.8831196	1034.810361	ENSG00000048991	0.136823225	377.5405753	-182.7702876	7.884594946	5.364239199	0.886706939	0.682518871	-0.787526868	0.410766291	0.287113057	0.578435011	0.395299431	5.674337912	0.265895768	3.968975149	1	1	1	0.017214835	0.606098309	0.046345972	0.014215154	0.733889412	0.108916199	ENSG00000048991	R3HDM1	R3H domain containing 1	0.142765092	1.27528992	-0.151187073	0.981337755
4.45	7.85	0.475	9.225	0.639835431	1.150781462	0.048500696	1.357504631	30.94936455	53.54839477	4.651995106	62.68901265	ENSG00000049089	4.670968456	118.5824945	-53.29124723	1.724765591	1.492904096	0.567609436	-2.237344571	2.398748229	0.989514475	1.392412374	1.527871005	2.061538422	2.61963485	0.804033624	1.353899624	1	1	1	0.105548727	0.369890112	0.244597535	0.071334373	0.724608919	0.336522633	ENSG00000049089	COL9A2	collagen type IX alpha 2 chain	2.793313984	0.699421225	0.208351483	-1.885541275
26.61133954	73.16863021	103.4087819	48.90878183	25.04148366	67.14196764	95.08789328	43.33560253	28.27961002	79.73624597	112.4578093	55.1987004	ENSG00000049167	0.587897497	229.8808401	-108.9404201	5.146313692	3.281337424	1.011429357	1.357352466	-1.760162278	0.031022259	0.030682552	0.030193537	0.030866006	1086.831512	2073.93628	3251.955192	1	1	1	2.40E-238	0	0	5.89E-237	0	0	ENSG00000049167	ERCC8	ERCC excision repair 8, CSA ubiquitin ligase complex subunit	-1.064877466	1.425548244	-0.571515433	1.918910277
31.50413244	153.6332422	80.7265224	192.4898776	11.61638543	59.10305478	30.34884787	73.96808302	85.44055006	399.3562295	214.7287912	500.9235263	ENSG00000049192	0.53407981	249.6819968	-118.8409984	6.087468121	3.450118726	1.584449492	0.94094845	-0.715473099	0.509031677	0.523828666	0.703010769	0.733297996	10.91221502	0.92852305	0.951975175	1	1	1	0.000955322	0.335247004	0.329217043	0.001033528	0.724608919	0.402029949	ENSG00000049192	ADAMTS6	ADAM metallopeptidase with thrombospondin type 1 motif 6	1.243381842	2.250155442	0.323407599	1.330181199
44.87573657	96.21096665	121.4723293	126.3144151	42.43167492	88.85490975	112.2863544	112.9129085	47.46057601	104.1760115	131.4097946	141.3065315	ENSG00000049239	0.331338055	253.0851931	-120.5425965	6.035071407	3.80389726	0.762646089	0.995789234	-0.723558427	0.028572514	0.029400268	0.028715336	0.028827444	672.625171	1216.277467	629.9918755	1	1	1	2.68E-148	1.77E-266	5.02E-139	4.52E-147	1.22E-264	1.40E-137	ENSG00000049239	H6PD	hexose-6-phosphate dehydrogenase/glucose 1-dehydrogenase	0.055939945	1.083387756	0.389204794	1.416652605
84.93971129	238.8328214	252.0901635	256.1566736	41.49261022	117.6782042	121.9985077	126.8965026	173.8804697	484.721168	520.9035074	517.0847113	ENSG00000049245	0.273420909	297.5002231	-142.7501115	6.924942362	4.441941726	1.033822089	1.087845089	-1.017819641	0.365523664	0.375332908	0.517699396	0.52218252	3.787970766	1.617342142	3.799242325	1	1	1	0.051622196	0.203462787	0.051275781	0.037972332	0.724608919	0.116664011	ENSG00000049245	VAMP3	vesicle associated membrane protein 3	0.022996157	1.480632271	0.100618488	1.558254602
55.96954174	137.1262846	107.3837929	59.14353558	54.10021419	130.7838313	103.0151348	55.56303007	57.90346027	143.7763196	111.9377168	62.95477042	ENSG00000049246	0.584331302	250.3601907	-119.1800954	5.820081213	4.024807645	0.896094641	0.651601622	-1.492536612	0.017331378	0.016865806	0.017344389	0.016867111	2819.82732	1405.861516	7830.122536	1	1	1	0	1.12E-307	0	0	9.07E-306	0	ENSG00000049246	PER3	period circadian regulator 3	-0.849667456	1.277725175	-1.199506296	0.927886335
11.42907747	22.36438788	23.92708016	2.51995214	1.703246746	2.656068466	3.613174377	0.274846746	76.69106793	188.3105995	158.4493593	23.10436223	ENSG00000049247	2.289027077	169.69183	-78.84591502	3.205196382	2.436160764	0.671309103	0.738850115	-2.922080073	0.971236981	1.045496237	1.272463481	1.497717683	0.792534404	0.318040298	3.806486645	1	1	1	0.373334876	0.572787741	0.051054435	0.203923925	0.731943061	0.116241011	ENSG00000049247	UTS2	urotensin 2	-2.824086184	0.910592022	-2.730683523	1.003994684
39.0499948	1917.403429	17.99997745	2452.999807	13.65115269	676.0396431	6.219986911	864.7766254	111.705006	5438.195743	52.09001126	6958.106725	ENSG00000049249	1.415208506	271.4343581	-129.717179	7.049477402	3.664842743	3.893884426	-0.774472238	1.020812035	0.536234071	0.754928566	0.762281392	1.07031586	67.5237834	0.230544517	0.909636002	1	1	1	2.08E-16	0.631120371	0.340211017	1.30E-15	0.73528325	0.410313809	ENSG00000049249	TNFRSF9	TNF receptor superfamily member 9	7.012993619	5.581960277	0.355228993	-1.075804349
0.125	0.3	2.475	2.900000002	0.001209339	0.004347899	0.04720961	0.055635319	12.92028589	20.69965098	129.7537729	151.1629681	ENSG00000049283	20	92.70566606	-40.35283303	0.610532656	-2.079441542	0.875468737	2.985681938	-0.716998396	2.366449065	3.204186371	3.111409317	4.291452446	0.049819744	1.482093161	0.027914365	1	1	1	0.823377229	0.223447315	0.867310307	0.358443005	0.724608919	0.635070231	ENSG00000049283	EPN3	epsin 3	0.166461147	0.208586622	1.584962502	1.627087976
0.300000011	12.59999837	0.500000016	18.22500136	0.026419808	1.991515157	0.054914258	2.895325725	3.406535243	79.71817756	4.552551999	114.7196226	ENSG00000049323	4.350201048	110.0742258	-49.03711292	1.620010211	-1.203972766	3.737669451	0.510825618	-0.14172795	1.239626777	1.55645507	1.675316243	2.138580729	11.77362834	0.165680225	0.004391974	1	1	1	0.000600758	0.683979816	0.947161302	0.000672714	0.741658768	0.652337681	ENSG00000049323	LTBP1	latent transforming growth factor beta binding protein 1	3.679949279	3.387022937	0.499377222	0.20645088
46.93221324	156.2140015	81.55213209	100.8357546	17.87620083	60.45885112	30.94067211	38.7912634	123.2159261	403.6268272	214.9517058	262.1169953	ENSG00000049449	0.271845992	256.9787231	-122.4893615	6.084551658	3.848704289	1.202522582	0.552538184	-0.990272054	0.492466339	0.379020463	0.695664946	0.533219213	6.878877928	0.003373289	3.449033939	1	1	1	0.00872203	0.953684888	0.063288751	0.007696832	0.793157352	0.135008177	ENSG00000049449	RCN1	reticulocalbin 1	0.3028668	1.713662248	-0.626485528	0.78430992
1.675	5.025	1.675	5.025	0.184328551	0.593327732	0.184329166	0.593326655	15.22078367	42.55763489	15.22073291	42.55771216	ENSG00000049540	5.741696588	115.952088	-51.976044	1.537568259	0.515813165	1.098612289	-1.65E-12	1.65E-12	1.125943202	1.567125889	1.592323906	2.216250352	0.982903916	5.20E-25	5.56E-25	1	1	1	0.321482926	1	1	0.181831543	0.800600676	0.665852356	ENSG00000049540	ELN	elastin	1.17142235	1.17142235	8.88E-16	-1.49E-12
107.1836259	563.9775735	244.627259	543.0640815	59.10392889	314.5690295	135.463995	304.1633924	194.3750588	1011.131655	441.7594202	969.6058237	ENSG00000049541	0.147840345	337.7311943	-162.8655971	7.622168184	4.674543493	1.660470994	0.825192167	-0.862979328	0.303696986	0.281784111	0.426080324	0.38705655	37.74491411	1.010327315	4.971093626	1	1	1	8.06E-10	0.314824437	0.025774346	2.68E-09	0.724608919	0.071809571	ENSG00000049541	RFC2	replication factor C subunit 2	1.147305911	2.384711445	-0.054417015	1.182988519
727.3997785	1731.376753	1559.277456	1244.682753	318.8251502	778.9251439	697.4092152	564.3473152	1659.563047	3848.464112	3486.254742	2745.180343	ENSG00000049618	0.265258634	387.7399577	-187.8699789	9.520052235	6.589476228	0.867195954	0.762501595	-1.092537818	0.420833364	0.401636401	0.583133201	0.535763278	0.968292255	0.144303149	4.158407748	1	1	1	0.325106455	0.70404003	0.041428332	0.183450072	0.743724635	0.100409682	ENSG00000049618	ARID1B	AT-rich interaction domain 1B	-0.324865905	1.24995033	-0.475816025	1.09900021
82.46727365	248.4447073	119.9948395	201.1169838	35.72376318	109.1866234	52.32281861	89.02667048	190.3733151	565.314419	275.1908611	454.3362228	ENSG00000049656	0.270160485	277.9476018	-132.9738009	6.784790308	4.412401532	1.102818783	0.375047206	-0.586380773	0.4268293	0.383013153	0.598828997	0.520406627	8.994126521	0.017891514	1.269620152	1	1	1	0.002708487	0.893593021	0.259837951	0.002678953	0.785226871	0.349677004	ENSG00000049656	CLPTM1L	CLPTM1 like	0.740245039	1.579437506	-0.303529502	0.535662964
28.0250016	68.80001306	31.99999721	64.8000046	11.11630143	27.53181241	12.7163997	25.92139086	70.65306027	171.9262694	80.52592291	161.9913306	ENSG00000049759	1.077207315	204.4637995	-96.23189974	4.734399833	3.333097026	0.898106909	0.13263879	-0.19253705	0.471777754	0.664017528	0.666527103	0.938680171	2.918123364	0.005741785	0.042072018	1	1	1	0.087589677	0.939598449	0.837482555	0.060630163	0.79100603	0.626981782	ENSG00000049759	NEDD4L	NEDD4 like E3 ubiquitin protein ligase	0.995621782	1.26593116	-0.085139622	0.185169756
0.3	2.275000061	0.500000004	11	0.014206756	0.159015857	0.028145387	0.808955782	6.335014032	32.54785633	8.882450302	149.5755425	ENSG00000049768	8.774678915	107.0029266	-47.50146331	1.270472911	-1.203972804	2.025952883	0.510825631	1.065089563	1.556155527	2.065060306	2.139291017	2.862260131	3.256394628	0.605365498	0.138469478	1	1	1	0.071145392	0.436538137	0.709807324	0.050481279	0.724608919	0.587979341	ENSG00000049768	FOXP3	forkhead box P3	2.999999996	1.33298331	1.873467567	0.206450881
8.650000335	19.4	12.62500006	13.0250001	2.50408694	5.729613965	3.696449394	3.816464011	29.88015496	65.68679885	43.11992661	44.45230638	ENSG00000049769	1.88448055	158.2799038	-73.13995192	3.136140086	2.15755936	0.807713706	0.378119621	-0.776522092	0.632466932	0.887252309	0.890364261	1.253872654	0.446452349	0.000458542	0.383531262	1	1	1	0.50402451	0.982915736	0.535719397	0.254983588	0.799031174	0.518576668	ENSG00000049769	PPP1R3F	protein phosphatase 1 regulatory subunit 3F	0.041744544	1.079968255	-0.540568371	0.497655339
308.2507486	1051.744039	675.59764	1225.24088	142.8096098	490.3422446	316.2096852	578.2192171	665.3510512	2255.905003	1443.44779	2596.27347	ENSG00000049860	0.146023368	405.9501619	-196.975081	8.745524598	5.73091357	1.227291484	0.784684121	-0.631996436	0.392551647	0.30863925	0.550336484	0.411054867	17.74142081	0.817648494	2.36390309	1	1	1	2.53E-05	0.365868589	0.124171167	3.78E-05	0.724608919	0.214040419	ENSG00000049860	HEXB	hexosaminidase subunit beta	0.857872356	1.767305714	0.2200877	1.129521058
15.05	43.825	52.625	56.625	4.881276938	14.42855843	17.34877897	18.6760942	46.40230474	133.1131335	159.6302904	171.6842179	ENSG00000049883	1.583693917	192.2739829	-90.13699144	4.003596722	2.711377991	1.06882644	1.251813301	-0.995567148	0.57447507	0.807043894	0.806564819	1.136705257	0.995244975	1.744047651	0.767088333	1	1	1	0.318463827	0.186626779	0.38111931	0.180407544	0.724608919	0.437582846	ENSG00000049883	PTCD2	pentatricopeptide repeat domain 2	0.103789103	1.481730286	0.362391262	1.740332445
0.7	0.3	1.450000001	5.075000018	0.018012168	0.006353474	0.040353895	0.148959625	27.20383314	14.16547873	52.1015386	172.9033967	ENSG00000050030	16.00670825	102.9738267	-45.48691336	0.856691876	-0.356674944	-0.847297861	0.728238501	2.100060832	1.86736369	2.712019065	2.612714955	3.732962024	0.019634744	0.886473599	0.316487532	1	1	1	0.888561994	0.346434722	0.573726195	0.37699865	0.724608919	0.536325804	ENSG00000050030	NEXMIF	neurite extension and migration factor	1.310102663	-0.387023123	2.22437279	0.527247004
145.2624236	1001.317798	421.054138	687.1361077	65.81820266	458.7473913	190.0056559	314.513797	320.5978113	2185.597894	933.0595257	1501.225177	ENSG00000050130	0.214677162	345.2710934	-166.6355467	8.185625362	4.978541925	1.930530285	1.064219495	-1.440759312	0.403900759	0.341195303	0.570713549	0.479709288	24.72780786	0.381750596	9.020417026	1	1	1	6.60E-07	0.536667833	0.002669805	1.35E-06	0.729070356	0.015219356	ENSG00000050130	JKAMP	JNK1/MAPK8 associated membrane protein	0.705265877	2.776708928	-0.542574155	1.528868896
9.805979912	211.0272738	32.24729939	582.4708193	2.932389016	74.1669257	9.990714583	195.3825442	32.79143439	600.436244	104.0854795	1736.45121	ENSG00000050165	0.970662072	237.0326823	-112.5163411	5.456000617	2.282992395	3.06899499	1.190441905	-0.175150201	0.615905582	0.7777952	0.803835246	1.00287914	33.24227422	3.186520056	0.030501703	1	1	1	8.14E-09	0.074247912	0.861356727	2.32E-08	0.546786168	0.633355033	ENSG00000050165	DKK3	dickkopf WNT signaling pathway inhibitor 3	4.133351442	4.294348045	1.46041065	1.621407253
3.425	25.2	10.62500027	33.2	1.312704408	10.74959949	4.423952728	14.22353345	8.936227322	59.07568932	25.51804633	77.4941054	ENSG00000050327	0.905053921	156.3755158	-72.18775792	3.557555337	1.231101472	1.995742523	1.132108268	-0.856402387	0.489291851	0.654488974	0.66275352	0.902900124	11.75407865	2.220432607	0.899655652	1	1	1	0.000607101	0.136194892	0.34287406	0.000678926	0.72011529	0.412212331	ENSG00000050327	ARHGEF5	Rho guanine nucleotide exchange factor 5	1.556765576	2.565817451	0.384429514	1.393481389
13.82500072	78.60001	58.39999811	102.5999954	6.286358457	36.81439943	27.29226123	48.1278643	30.40403219	167.8137269	124.9643535	218.7248326	ENSG00000050344	0.736049165	209.1567511	-98.57837553	5.076381462	2.626478599	1.737893227	1.440837258	-1.174371197	0.402090121	0.558059986	0.558852073	0.781815941	8.501040963	4.628392791	2.256325433	1	1	1	0.003549434	0.031447009	0.133069478	0.003429544	0.310650226	0.224199981	ENSG00000050344	NFE2L3	NFE2 like bZIP transcription factor 3	0.802489149	2.424736437	0.380183422	2.00243071
61.01007669	156.8708948	61.60589098	167.0195921	26.06578559	67.9403092	26.62378055	73.51211374	142.8013533	362.2073249	142.5524747	379.4686716	ENSG00000050393	0.33388901	262.1299806	-125.0649903	6.098902956	4.111039042	0.944384099	0.009718457	0.052969526	0.433885451	0.43772835	0.606812533	0.587921954	10.93763262	0.004952252	0.008117323	1	1	1	0.000942305	0.943897387	0.92821078	0.001021479	0.791229562	0.649709517	ENSG00000050393	MCUR1	mitochondrial calcium uniporter regulator 1	1.424259149	1.348170641	0.08988425	0.013795742
41.33227684	91.30870927	126.2926584	118.9627651	39.19447148	84.74583825	118.3576268	107.8331456	43.58668569	98.37982091	134.7596771	131.2410891	ENSG00000050405	0.539447629	248.1168145	-118.0584072	5.900866965	3.721643716	0.792602459	1.116958183	-0.852393812	0.027095925	0.026561561	0.027236368	0.026566937	884.3936882	1675.677694	1029.431869	1	1	1	2.42E-194	0	7.19E-226	5.06E-193	0	2.79E-224	ENSG00000050405	LIMA1	LIM domain and actin binding 1	-0.085562533	1.124708686	0.378048004	1.588319223
102.3418241	330.0815279	288.5780918	261.6508987	48.0483294	156.1341811	134.9451796	123.4489631	217.9857049	697.8216706	617.1195988	554.5708209	ENSG00000050426	0.176822519	314.3237736	-151.1618868	7.325769002	4.628318427	1.171021251	1.036647305	-1.268975815	0.385770949	0.307429583	0.546033896	0.435660405	6.149506408	0.594429158	8.484192401	1	1	1	0.013144878	0.440711484	0.003582456	0.011143061	0.724608919	0.018666376	ENSG00000050426	LETMD1	LETM1 domain containing 1	-0.140805938	1.679762266	-0.33404	1.486528205
23.46815936	121.1664115	48.15294926	195.1080497	10.18804652	55.54298873	20.8856697	86.27676198	54.05889174	264.3231775	111.0190171	441.2213693	ENSG00000050438	0.436395235	234.4886231	-111.2443116	5.782051289	3.155644582	1.64152032	0.718737806	-0.242349202	0.425729316	0.47950019	0.583621275	0.649514013	21.31706241	1.520827881	0.139221445	1	1	1	3.89E-06	0.217494253	0.709056231	6.89E-06	0.724608919	0.587752888	ENSG00000050438	SLC4A8	solute carrier family 4 member 8	1.996298867	2.319870201	0.682801072	1.006372406
0.875000041	0.675000047	1.674999841	2.82499988	0.032269913	0.023937202	0.065866474	0.11435491	23.72566282	19.03418253	42.59563805	69.78820865	ENSG00000050628	13.03183883	106.9420188	-47.47100941	0.930307031	-0.133531346	-0.259511172	0.649344417	0.782206423	1.683718688	2.395308351	2.358107333	3.337721644	0.007383706	0.388181633	0.054921517	1	1	1	0.931523261	0.533256764	0.814710631	0.387575453	0.729070356	0.620530665	ENSG00000050628	PTGER3	prostaglandin E receptor 3	0.515920897	-0.16272949	1.191298566	0.512648179
16.60120499	44.85514679	94.47320195	87.57351181	11.26033708	26.71565542	56.33805453	46.1533161	24.47528926	75.31105497	158.4219754	166.1661744	ENSG00000050730	1.337646786	211.5804399	-99.79021993	4.791438206	2.809475283	0.993963055	1.738840934	-1.069800696	0.198055472	0.215360613	0.212088202	0.229215916	10.91626559	61.23872776	21.7829257	1	1	1	0.000953236	5.06E-15	3.05E-06	0.001031831	8.86E-14	3.95E-05	ENSG00000050730	TNIP3	TNFAIP3 interacting protein 3	-0.108220524	1.381409471	0.949791649	2.439421644
42.42397737	192.9608058	139.1545765	211.0813821	36.69544845	159.3493718	113.8824339	161.9085835	49.04678732	233.6618724	170.0349694	275.1883125	ENSG00000050748	0.432482783	261.1946045	-124.5973022	6.465929848	3.747713706	1.514773383	1.18787167	-1.098115004	0.074010704	0.071249693	0.072104769	0.070959889	430.8654183	253.014833	239.4803031	1	1	1	1.05E-95	5.72E-57	5.11E-54	1.37E-94	1.41E-55	9.45E-53	ENSG00000050748	MAPK9	mitogen-activated protein kinase 9	0.597599123	2.159201374	0.128852825	1.690455075
5.224999894	21.19999846	4.474999839	49.45001448	1.181528877	4.97827855	1.00358437	11.69551562	23.10618422	90.28019027	19.95410067	209.0804726	ENSG00000050767	2.68527211	150.4525113	-69.22625563	2.69902125	1.653454778	1.400546331	-0.154948462	1.001909704	0.758492612	1.059138858	1.075653234	1.498183822	6.441664237	0.233115138	0.447225913	1	1	1	0.011147416	0.629223559	0.503655276	0.009621153	0.73528325	0.504610555	ENSG00000050767	COL23A1	collagen type XXIII alpha 1 chain	3.203923856	1.834413859	1.184295107	-0.18521489
151.8808638	587.7543294	134.3528628	946.3330424	68.97519656	281.9433389	62.50523117	454.5020587	334.4361151	1225.264456	288.7868968	1970.389814	ENSG00000051009	0.399328692	298.515377	-143.2576885	7.843899932	5.023096422	1.353212631	-0.122626779	0.598912286	0.402729313	0.455659839	0.542620815	0.609223297	28.54484406	0.18018701	0.966436758	1	1	1	9.16E-08	0.671212577	0.325570452	2.19E-07	0.740066292	0.39911329	ENSG00000051009	FHIP1B	FHF complex subunit HOOK interacting protein 1B	2.807146304	1.945257929	0.686205942	-0.175682433
3774.000858	4635.893613	8264.406403	4859.32187	1878.769872	2311.98004	4115.483377	2427.897955	7581.06817	9295.71589	16595.96381	9725.700781	ENSG00000051108	0.086828048	604.5755679	-296.2877839	11.45963741	8.235890953	0.205693303	0.783822234	-0.736752316	0.355876752	0.224021629	0.502435523	0.310979656	1.183692422	0.736984823	5.61279346	1	1	1	0.276605572	0.390628462	0.017829817	0.161134231	0.724608919	0.055553114	ENSG00000051108	HERPUD1	homocysteine inducible ER protein with ubiquitin like domain 1	-0.766033899	0.296681654	0.067893231	1.130608785
0.500000029	5.225000185	1.475	2.624999841	0.031629329	0.43053424	0.112891835	0.210111876	7.90405727	63.41104704	19.27176585	32.79502469	ENSG00000051128	7.918489091	111.217543	-49.6087715	1.295267431	-0.693147123	2.346601956	1.081805113	-1.77017911	1.40843027	1.898843744	1.924306733	2.642868221	1.176915397	0.011811331	0.448624931	1	1	1	0.277984855	0.913456346	0.502988677	0.161779994	0.787457468	0.504397955	ENSG00000051128	HOMER3	homer scaffold protein 3	0.550552407	2.053111351	-0.780092948	0.722465997
22.11795417	44.58103859	33.97320202	49.71431112	7.082050482	16.36998617	12.0027673	16.9967863	69.07658986	121.4093269	96.15936281	145.4105904	ENSG00000051180	0.804402014	207.4420372	-97.72101861	4.579720605	3.096389684	0.70091894	0.429182353	-0.320198137	0.581033777	0.680767452	0.750636864	0.922923322	1.358922472	0.206604691	0.120366702	1	1	1	0.243724314	0.649441729	0.728637112	0.145250948	0.736258706	0.594329395	ENSG00000051180	RAD51	RAD51 recombinase	0.53614303	0.979420066	0.153959122	0.597236158
8.050000205	7.025	13.65	35.45000001	1.452277874	1.26222336	2.490972188	6.53557524	44.62128389	39.09817119	74.79910892	192.2864406	ENSG00000051341	3.69289764	147.2795248	-67.63976241	2.481478884	2.085672117	-0.136196902	0.528067405	1.090580633	0.873744309	1.237131631	1.231532242	1.740111837	0.227587072	1.524717596	0.392790739	1	1	1	0.633318779	0.216906974	0.530836107	0.300783802	0.724608919	0.517126067	ENSG00000051341	POLQ	DNA polymerase theta	1.31501815	-0.173416433	2.183345517	0.694910935
88.57662877	979.0531085	190.8550188	1135.604942	44.45066368	503.7496885	97.94805189	588.9175172	176.5062322	1902.820014	371.8873167	2189.777933	ENSG00000051382	0.20969464	331.3076966	-159.6538483	7.918162196	4.483868039	2.40271785	0.767646037	-0.619311149	0.351779666	0.352019206	0.485968949	0.469068694	74.96860379	1.12493422	1.743190695	1	1	1	4.78E-18	0.288858464	0.186735052	3.22E-17	0.724608919	0.280591815	ENSG00000051382	PIK3CB	phosphatidylinositol-4,5-bisphosphate 3-kinase catalytic subunit beta	2.566642483	3.451665654	0.213799058	1.098822229
246.0366824	541.6338273	401.4563342	675.0073673	110.9139521	246.6060791	175.512838	306.2633233	545.7748818	1189.618698	918.2643853	1487.722856	ENSG00000051523	0.238397568	349.4459076	-168.7229538	8.019766238	5.50548064	0.789109538	0.489618131	-0.269484703	0.40649283	0.364253944	0.581917202	0.528080375	5.958669785	0.462282575	0.260416309	1	1	1	0.014645087	0.496559137	0.609834289	0.01229772	0.726375774	0.55328706	ENSG00000051523	CYBA	cytochrome b-245 alpha chain	0.748206707	1.135253704	0.317059983	0.704106979
27.05118171	149.0625333	76.34616945	125.2660173	12.02534649	69.07768654	35.03509095	59.06176821	60.85200393	321.6615951	166.3685588	265.6807538	ENSG00000051596	0.3014628	250.4860455	-119.2430227	5.812478245	3.29773069	1.706635214	1.037547169	-1.211473459	0.413629623	0.439649708	0.564862927	0.570945837	11.93479736	0.701092522	4.502336879	1	1	1	0.000550951	0.402416834	0.033848566	0.000621602	0.724608919	0.086895903	ENSG00000051596	THOC3	THO complex subunit 3	0.707064661	2.419430365	-0.249097408	1.463268296
42.80000824	72.00000576	91.42498191	57.20000554	22.76837148	38.52434273	49.00681947	30.53805259	80.45549972	134.5642901	170.558453	107.139793	ENSG00000051620	0.495139164	221.5673311	-104.7836655	5.349251833	3.756538295	0.520127904	0.758980471	-0.989092675	0.322023438	0.453325143	0.452672702	0.639719391	0.005374325	0.679824193	2.390534087	1	1	1	0.941559602	0.409647269	0.122071917	0.389796959	0.724608919	0.211421547	ENSG00000051620	HEBP2	heme binding protein 2	-0.667263566	0.736965437	-0.326877287	1.077351715
190.7213584	539.1118011	529.5952672	486.3863708	88.34712359	251.3896747	247.9941983	228.8270917	411.7240614	1156.139505	1130.958502	1033.844813	ENSG00000051825	0.129864647	385.5786459	-186.7893229	7.938045088	5.250813506	1.039109466	1.021299562	-1.124219225	0.39262238	0.292410847	0.550532608	0.390900355	4.49734584	0.753083835	8.27122595	1	1	1	0.033947506	0.385501623	0.00402783	0.026102266	0.724608919	0.020182411	ENSG00000051825	MPHOSPH9	M-phase phosphoprotein 9	-0.122545899	1.494247004	-0.148192162	1.46860074
57.40031898	460.4059984	146.4008659	443.222345	24.81711979	203.4945983	62.81674587	194.429526	132.7630542	1041.667372	341.2022262	1010.371476	ENSG00000052126	0.364177236	288.2957192	-138.1478596	7.108241465	4.050049861	2.082058845	0.936298656	-0.974335809	0.427814353	0.443466034	0.602141285	0.608384735	26.0652879	0.71810626	2.564842555	1	1	1	3.30E-07	0.396765794	0.109263435	7.15E-07	0.724608919	0.19681258	ENSG00000052126	PLEKHA5	pleckstrin homology domain containing A5	1.591536965	2.981988605	-0.054754795	1.335696845
0.125000019	1.274999852	0.125000005	3.050000452	0.00120938	0.023443271	0.001209391	0.058609764	12.91984779	69.34291098	12.91972631	158.7193345	ENSG00000052344	20	93.88624228	-40.94312114	0.597059622	-2.07944139	2.322387453	-1.14E-07	0.87219579	2.366431688	3.123592972	3.346630851	4.407071449	1.569469477	0.053350895	0.039167675	1	1	1	0.210284075	0.817331795	0.843116851	0.12834263	0.767083139	0.628242598	ENSG00000052344	PRSS8	serine protease 8	1.847997062	1.015941426	0.832055618	-1.82E-08
237.0329436	738.404663	606.3215747	655.4944924	107.6728722	336.8252517	276.2659395	299.6267474	521.8084669	1618.766537	1330.695534	1434.027614	ENSG00000052723	0.104015339	419.799387	-203.8996935	8.300558215	5.468199134	1.136292864	0.939211363	-1.05831346	0.402602788	0.252821921	0.5678227	0.349331699	11.09406515	0.545859221	9.178097066	1	1	1	0.000866044	0.460014567	0.002449285	0.00094326	0.724608919	0.014441552	ENSG00000052723	SIKE1	suppressor of IKBKE 1	0.112322287	1.635202887	-0.171581234	1.351299365
470.3200497	286.6786564	751.5172821	397.0771936	198.2505824	123.7412758	305.2480602	169.9253406	1115.764436	664.1652233	1850.227074	927.8798388	ENSG00000052749	0.303933825	342.6397049	-165.3198524	7.997008684	6.15341342	-0.495051495	0.468680786	-0.142912006	0.440755929	0.406727263	0.626585269	0.583082338	3.184469883	0.521133149	0.06007277	1	1	1	0.074341107	0.470358713	0.806380961	0.052524259	0.724608919	0.618511379	ENSG00000052749	RRP12	ribosomal RNA processing 12 homolog	-0.918676495	-0.712248866	0.468590032	0.67501766
83.28975207	148.7297743	150.8720274	137.0847742	33.42046571	60.20368473	60.58338323	55.52762389	207.5728944	367.4284367	375.7196685	338.4303883	ENSG00000052795	0.227544764	279.0396595	-133.5198298	6.537047508	4.422325517	0.579805547	0.59410646	-0.675638	0.465896459	0.349591247	0.657273897	0.485062256	0.900872269	0.164903175	1.940140453	1	1	1	0.342547931	0.684681822	0.163653285	0.191215234	0.741747782	0.257892002	ENSG00000052795	FNIP2	folliculin interacting protein 2	-0.137301921	0.828931991	-0.116806884	0.849427027
134.1426414	823.3119753	396.1703438	943.3906097	69.81814495	432.2876379	206.5340057	495.8362376	257.730254	1568.036069	759.9278424	1794.918917	ENSG00000052802	0.165010266	358.0935736	-173.0467868	8.154822199	4.898903722	1.814431478	1.082940558	-0.946795341	0.33316826	0.295388439	0.469451568	0.413558383	40.93328901	2.030395149	5.241294566	1	1	1	1.58E-10	0.154180516	0.022056855	5.77E-10	0.724608919	0.06443973	ENSG00000052802	MSMO1	methylsterol monooxygenase 1	1.249625794	2.608707496	0.196193243	1.555274945
636.0855333	2030.573367	1727.836549	1793.62786	298.7303455	956.740479	811.5860096	844.7213566	1354.414815	4309.662119	3678.500004	3808.475866	ENSG00000052841	0.094325423	489.6256868	-238.8128434	9.686916836	6.455333041	1.160740439	0.999292315	-1.123370209	0.385608025	0.231370462	0.544837212	0.325435375	13.26268151	0.675455162	11.91561019	1	1	1	0.000270742	0.41115613	0.000556655	0.000324908	0.724608919	0.004883199	ENSG00000052841	TTC17	tetratricopeptide repeat domain 17	0.053883236	1.673038484	-0.178912753	1.440242495
0.125	1.500000003	1.500000001	0.3	0.001209354	0.027894309	0.027894309	0.00434793	12.92012587	80.66161608	80.66161598	20.6995047	ENSG00000053108	20	86.45894487	-37.22947243	0.494436251	-2.079441542	2.484906652	2.48490665	-4.094344565	2.366442746	3.119836366	3.119837251	4.305038513	0.024229656	0.024229554	0.904512754	1	1	1	0.876301988	0.876302247	0.341574551	0.373680908	0.780921938	0.411202515	ENSG00000053108	FSTL4	follistatin like 4	-0.943416472	1.152003095	-0.943416473	1.152003094
849.9443853	1624.358475	1189.010634	1696.027078	407.2257261	780.3887987	572.3625997	818.7428506	1773.968126	3381.058851	2470.018635	3513.32271	ENSG00000053254	0.091335692	497.6161752	-242.8080876	9.553172148	6.745170918	0.647697314	0.335705922	-0.292530372	0.375409835	0.239728266	0.528879012	0.32615519	8.921754785	0.138349964	0.804439409	1	1	1	0.002817936	0.709926912	0.369769365	0.002776638	0.744494043	0.430480834	ENSG00000053254	FOXN3	forkhead box N3	0.51203512	0.933621191	0.062251644	0.483837715
2.625	7.425	5.25	13	0.602155432	1.818945337	1.266774329	3.235607967	11.44326636	30.30911587	21.75801906	52.23129678	ENSG00000053328	2.440439566	132.7942105	-60.39710525	2.273952648	0.965080896	1.039771789	0.693147181	-0.133050508	0.751183964	1.038892546	1.044250774	1.452221135	1.791760912	0.740212613	0.008393973	1	1	1	0.180711761	0.389592779	0.927001051	0.113112924	0.724608919	0.649509992	ENSG00000053328	METTL24	methyltransferase like 24	1.163498732	1.216695691	0.732678236	0.785875195
109.5142196	213.6185904	133.6599591	196.8481803	48.12176297	94.42837977	58.56859337	88.00571246	249.2295287	483.2541053	305.0266983	440.3033055	ENSG00000053371	0.241863696	291.8980148	-139.9490074	6.742746327	4.696054401	0.668137737	0.199244555	-0.281003919	0.419550956	0.36806273	0.593104138	0.504890552	4.17590699	0.010071305	0.309763516	1	1	1	0.041002611	0.920061787	0.577825337	0.030957274	0.787837322	0.538637607	ENSG00000053371	AKR7A2	aldo-keto reductase family 7 member A2	0.555072865	0.957543039	-0.117381253	0.285088921
73.28605205	198.2003399	130.9382141	196.3283386	28.74462576	78.53383611	51.6259108	78.39426337	186.8469421	500.209549	332.0971125	491.6790447	ENSG00000053372	0.24343483	285.6467789	-136.8233894	6.620212412	4.294370305	0.994908032	0.580355259	-0.589845141	0.477509941	0.376677427	0.672024452	0.513387543	6.902677352	0.198644019	1.320034734	1	1	1	0.008606676	0.655817588	0.250585817	0.007601773	0.73706169	0.341799247	ENSG00000053372	MRTO4	MRT4 homolog, ribosome maturation factor	0.580735676	1.423056848	-0.013621951	0.828699221
6.475	5.625	2.875000006	8.250000475	0.631841654	0.546791244	0.271792316	0.809490169	66.35463927	57.86600522	30.41154794	84.08070957	ENSG00000053438	6.89363336	122.7261776	-55.3630888	1.622685784	1.867948608	-0.140727659	-0.811895931	1.194888241	1.187278098	1.68045727	1.690548155	2.382282778	0.145175365	0.031134448	0.251575273	1	1	1	0.70318926	0.859940771	0.615968057	0.322632735	0.777757062	0.5556035	ENSG00000053438	NNAT	neuronatin	1.255257127	-0.174153125	0.481532985	-0.947877267
108.9610236	425.3437934	283.4314984	420.3112376	55.07546199	216.8748124	143.7217072	214.8078103	215.567954	834.201725	558.9511555	822.4167277	ENSG00000053501	0.132652024	351.147876	-169.573938	7.452493919	4.690990236	1.361907531	0.955980229	-0.967882518	0.348105079	0.275835323	0.490035466	0.382188888	19.87171914	1.03145223	6.41341257	1	1	1	8.28E-06	0.309817825	0.011326153	1.37E-05	0.724608919	0.041105875	ENSG00000053501	USE1	unconventional SNARE in the ER 1	0.566805157	1.955025013	-0.017130857	1.371088999
12.425	78.6	26.625	113	5.60200669	36.64089089	12.25881252	52.78015509	27.55809365	168.6083458	57.82702231	241.92805	ENSG00000053524	0.745403528	201.7528591	-94.87642953	4.773225559	2.519710572	1.844661127	0.762140052	-0.399123933	0.406421276	0.562854092	0.567247282	0.790091594	17.28234776	1.98568345	0.255188241	1	1	1	3.22E-05	0.158792945	0.61344534	4.71E-05	0.724608919	0.554644653	ENSG00000053524	MCF2L2	MCF.2 cell line derived transforming sequence-like 2	2.044987455	2.567846343	0.518193489	1.041052376
6.944701214	48.2891391	49.35821374	46.56845326	2.436395953	18.92289431	18.44737	17.54210729	19.79517118	123.2285568	132.0639887	123.6237359	ENSG00000053702	0.710017731	197.8058802	-92.90294011	4.548728533	1.937978954	1.939227718	1.961125237	-1.997408566	0.534417895	0.576899514	0.698328302	0.806435948	5.177849915	2.7039466	6.134710297	1	1	1	0.022876615	0.100100181	0.013255326	0.018357603	0.636557499	0.045745886	ENSG00000053702	NRIP2	nuclear receptor interacting protein 2	-0.082221995	2.633204914	-0.051264667	2.664162242
3.25	31.2	27.025	135.8	1.14782772	12.26643828	10.60341333	53.93820913	9.202164942	79.35799929	68.87882252	341.9030831	ENSG00000053747	1.102305627	182.051802	-85.02590099	4.050779123	1.178654996	2.261763098	2.118107367	-0.647342247	0.531012133	0.713313418	0.714007738	0.979052657	15.41074771	13.18234212	0.437175485	1	1	1	8.65E-05	0.000282599	0.508488888	0.000115181	0.004360386	0.507644563	ENSG00000053747	LAMA3	laminin subunit alpha 3	2.287281952	2.921525942	2.086935637	2.721179627
150.2129566	928.365172	642.6728496	1034.180297	71.48645764	446.6120887	308.4150413	500.7058298	315.6392564	1929.777349	1339.196655	2136.042407	ENSG00000053770	0.183620799	366.8297932	-177.4148966	8.429104429	5.012053998	1.821371162	1.453581809	-1.345642561	0.378849985	0.327353327	0.531283735	0.447275791	24.00553063	2.52094712	9.051251773	1	1	1	9.61E-07	0.112343091	0.00262515	1.90E-06	0.668773631	0.015048562	ENSG00000053770	AP5M1	adaptor related protein complex 5 subunit mu 1	0.685482541	2.619663819	0.155564577	2.089745855
270.1224814	1025.684832	644.0390248	946.5060834	126.8487274	485.5645613	303.9181601	448.7460654	575.221813	2166.610699	1364.795922	1996.393584	ENSG00000053900	0.132331527	403.5357368	-195.7678684	8.595545292	5.598875491	1.334240306	0.868883831	-0.94922223	0.385653182	0.282501286	0.542590037	0.389399508	18.1177895	0.570635395	5.942169068	1	1	1	2.08E-05	0.450006538	0.014782815	3.16E-05	0.724608919	0.049140037	ENSG00000053900	ANAPC4	anaphase promoting complex subunit 4	0.55474876	1.920976725	-0.115786265	1.2504417
1.25	2.250000005	2.300000024	0.475	0.040130295	0.075179236	0.076933411	0.01321953	38.93567189	67.33907218	68.76076366	17.06755072	ENSG00000053918	14.59098384	106.4750306	-47.23751529	0.889699376	0.223143551	0.587786667	0.609765582	-2.165136275	1.754473109	2.466819435	2.466431665	3.52554396	0.071789521	0.065166494	0.377153554	1	1	1	0.78874884	0.798508941	0.539130557	0.348327833	0.763939971	0.519905459	ENSG00000053918	KCNQ1	potassium voltage-gated channel subfamily Q member 1	-1.161751081	0.530514719	-1.139724766	0.552541034
317.4104917	1601.132695	1016.27397	1447.641586	160.2267387	816.0601593	517.6075603	741.9136018	628.7928036	3141.466814	1995.358765	2824.676829	ENSG00000054116	0.143143327	422.5489083	-205.2744541	9.046858559	5.760195863	1.61827073	1.163702385	-1.264477958	0.348778538	0.29566633	0.488613078	0.401524823	21.40676951	1.345342457	9.917397662	1	1	1	3.71E-06	0.246094008	0.001637237	6.60E-06	0.724608919	0.010925233	ENSG00000054116	TRAPPC3	trafficking protein particle complex subunit 3	0.509992421	2.331033864	-0.145292947	1.675748496
1777.385671	9436.776513	4432.708703	7659.552423	872.1477799	4669.27414	2176.703078	3789.426896	3622.207034	19072.07593	9026.911683	15482.22065	ENSG00000054118	0.15100398	506.755774	-247.377887	11.31884583	7.482898839	1.66947089	0.913867282	-1.122528181	0.363234672	0.290750922	0.511610785	0.404500784	28.35534171	0.519407401	7.701153343	1	1	1	1.01E-07	0.471094577	0.005518555	2.39E-07	0.724608919	0.02492085	ENSG00000054118	THRAP3	thyroid hormone receptor associated protein 3	0.788934445	2.40787878	-0.300998576	1.317945758
188.3906985	307.0106405	516.4968362	206.8775673	91.67409602	151.4181832	252.6974821	101.9702578	387.1437714	622.4849053	1055.68516	419.7138342	ENSG00000054148	0.190973538	332.799482	-160.399741	7.495191972	5.23851799	0.488364417	1.008551173	-1.403306424	0.367488845	0.326686371	0.515465609	0.451287977	1.016178174	0.390797703	9.669354884	1	1	1	0.313427276	0.531880393	0.001873671	0.178102041	0.729059426	0.012050994	ENSG00000054148	PHPT1	phosphohistidine phosphatase 1	-1.315815961	0.701614713	-0.56724611	1.450184565
72.43526454	197.0468396	272.0856184	170.4633864	32.55947285	88.98614909	122.8660159	76.85177064	161.1471897	436.3314671	602.5310025	378.1014523	ENSG00000054219	0.204770242	305.7105952	-146.8552976	6.710130659	4.28269326	1.000748205	1.32342353	-1.468344464	0.407971892	0.293428538	0.575301313	0.41345965	1.596481688	1.185135048	12.61216477	1	1	1	0.20640252	0.276313076	0.000383244	0.126477444	0.724608919	0.003602801	ENSG00000054219	LY75	lymphocyte antigen 75	-0.671452797	1.431296744	-0.207941137	1.894808404
1717.435487	4767.942765	4740.216252	4315.936912	853.8766793	2374.20793	2356.066238	2147.670533	3454.345019	9575.099941	9536.934809	8673.263024	ENSG00000054267	0.05919762	627.7019529	-307.8509764	11.11450529	7.448587462	1.021082743	1.015250575	-1.114851071	0.35653096	0.18514602	0.504154465	0.262371009	12.66081379	0.857414007	18.0551882	1	1	1	0.0003734	0.354463377	2.15E-05	0.000435339	0.724608919	0.000265935	ENSG00000054267	ARID4B	AT-rich interaction domain 4B	-0.135249188	1.472573776	-0.143661459	1.464161506
3.225	5.025	5.625	7.85	0.630951169	1.009371956	1.135659622	1.604238248	16.48404109	25.01617452	27.8610108	38.41231194	ENSG00000054277	3.154209848	128.5665943	-58.28329716	2.048060232	1.17093295	0.443492504	0.556287998	-0.11019992	0.832377426	1.167686043	1.165865336	1.638960623	0.22371168	0.37310919	0.004520906	1	1	1	0.636226242	0.541314352	0.946392484	0.30169195	0.729409622	0.65226459	ENSG00000054277	OPN3	opsin 3	0.417757001	0.5120099	0.554716214	0.648969113
155.1788086	312.9612905	356.4069389	364.7649837	78.66382164	160.8270584	180.2554356	186.1542747	306.1186471	609.0067822	704.6994488	714.7485253	ENSG00000054282	0.226441215	320.0059483	-154.0029742	7.491951987	5.044578056	0.701501454	0.831495109	-0.678321353	0.346629952	0.33623119	0.488352163	0.475176069	2.316942646	1.309617299	2.037801401	1	1	1	0.127971334	0.252463957	0.15343127	0.084156411	0.724608919	0.246693782	ENSG00000054282	SDCCAG8	SHH signaling and ciliogenesis regulator SDCCAG8	0.033349322	1.007387982	0.220330272	1.194368931
2.849999833	23.39999701	3.875000167	19.64999924	0.562999	4.981024232	0.782603625	4.17431048	14.42719979	109.9291701	19.18675791	92.49970073	ENSG00000054356	3.072562329	142.5111337	-65.25556686	2.525689499	1.047318936	2.105416959	0.30722677	-0.481885365	0.827447124	1.143549492	1.162226879	1.611976299	5.342334302	0.004961781	0.089365558	1	1	1	0.020813584	0.943843529	0.764985272	0.01686518	0.791229562	0.606486619	ENSG00000054356	PTPRN	protein tyrosine phosphatase receptor type N	2.082667555	2.663950682	-0.240739242	0.340543885
35.16255221	27.00936772	108.1762775	75.74924603	33.85471881	25.60689682	102.5271044	70.23035017	36.5209082	28.48865092	114.1367161	81.70183204	ENSG00000054392	0.525214458	227.8812328	-107.9406164	5.21330569	3.559981659	-0.2637979	1.123780437	-0.092535704	0.019338401	0.0189988	0.019220118	0.019179736	193.0385838	3419.361635	23.27734301	1	1	1	6.90E-44	0	1.40E-06	6.74E-43	0	1.85E-05	ENSG00000054392	HHAT	hedgehog acyltransferase	-0.508434929	-0.368587084	1.454243161	1.594091006
182.2415799	588.3436223	247.9284863	582.4187012	79.17175179	256.6723109	108.051538	254.9637284	419.4929718	1348.599764	568.8816232	1330.430589	ENSG00000054523	0.116932294	364.2739888	-176.1369944	7.906224254	5.205333169	1.171978	0.307807174	-0.317928736	0.425364083	0.262072003	0.600021579	0.360086201	30.7026594	0.064197648	0.779554725	1	1	1	3.01E-08	0.79998034	0.377277355	7.84E-08	0.764173919	0.435026381	ENSG00000054523	KIF1B	kinesin family member 1B	1.228800296	1.685362149	-0.014577424	0.441984429
0.675	1.075	0.675	0.3	0.039047611	0.067050907	0.039047976	0.013657736	11.6684475	17.23503895	11.66833855	6.589672068	ENSG00000054598	9.089716369	79.28094769	-33.64047384	0.585043906	-0.393042588	0.46536325	6.85E-13	-1.276293466	1.454046425	2.029347304	2.056328028	2.952469032	0.008714747	0.176037118	0.186866043	1	1	1	0.92562328	0.674801234	0.665537884	0.385976681	0.740465569	0.57200863	ENSG00000054598	FOXC1	forkhead box C1	-0.365649472	0.308950241	-0.674599713	3.98E-13
205.2589628	878.5804607	220.7211928	803.3199004	91.4273404	392.8621479	98.43379199	360.5463849	460.8166621	1964.820561	494.9300842	1789.846992	ENSG00000054611	0.134928453	360.0994346	-174.0497173	8.174436859	5.324272415	1.454035077	0.072627919	-0.162182395	0.412616251	0.273462673	0.582704594	0.379015367	51.59797314	0.000380736	0.183102293	1	1	1	6.81E-13	0.984432291	0.668720624	3.31E-12	0.799103821	0.573021769	ENSG00000054611	TBC1D22A	TBC1 domain family member 22A	1.859022741	2.092358744	-0.129046141	0.104289862
3947.095905	9136.730717	13230.05509	10021.78214	1782.325375	4153.898056	5969.820561	4561.062271	8741.145862	20096.74938	29319.86916	22020.33457	ENSG00000054654	0.190470275	511.1810948	-249.5905474	12.07551266	8.280735373	0.839322537	1.209511048	-1.117052742	0.405643465	0.331185178	0.571056578	0.460673824	1.358920605	1.511279179	5.879769289	1	1	1	0.243724638	0.218943999	0.015315828	0.145250948	0.724608919	0.050270731	ENSG00000054654	SYNE2	spectrin repeat containing nuclear envelope protein 2	-0.400645083	1.210678893	0.133375196	1.744699172
1.275000049	10.6499993	5.024999344	10.20000027	0.197783914	1.916030045	0.88314859	1.833367521	8.219197879	59.19661094	28.5915855	56.74803567	ENSG00000054690	3.73559588	129.3305215	-58.66526073	2.043192912	0.242946217	2.122613609	1.371479106	-1.414651186	0.950778778	1.292235606	1.300346327	1.795415392	2.399879574	0.492790069	0.620824501	1	1	1	0.121344591	0.482685352	0.430741061	0.080384469	0.724608919	0.466163184	ENSG00000054690	PLEKHH1	pleckstrin homology, MyTH4 and FERM domain containing H1	0.894465777	2.356391387	-0.056831101	1.405094508
21.74884956	154.7019305	75.70183373	215.2465309	6.350086325	52.90514323	22.11348271	71.13728659	74.48913808	452.3697665	259.1526493	651.2909235	ENSG00000054793	0.845467922	244.427049	-116.2135245	5.720424705	3.079560862	1.961939374	1.247241522	-0.916957731	0.628108395	0.748957465	0.813892406	0.947013225	8.045086895	1.414521349	0.93753296	1	1	1	0.004562723	0.234307271	0.33291311	0.004298101	0.724608919	0.404835731	ENSG00000054793	ATP9A	ATPase phospholipid transporting 9A (putative)	1.495344015	2.774921339	0.473890157	1.753467481
45.78881536	127.4029753	114.580332	123.8866072	18.05659069	51.36156482	45.74734146	49.99759738	116.1135924	316.0246026	286.9817579	306.9725796	ENSG00000054965	0.293750773	259.6718888	-123.8359444	6.160347034	3.824039855	1.023315242	0.917236311	-0.945224719	0.474759746	0.393645383	0.664673193	0.544192928	3.768990442	0.498352212	3.016923885	1	1	1	0.052211137	0.480225042	0.082399626	0.03836304	0.724608919	0.161720636	ENSG00000054965	FAM168A	family with sequence similarity 168 member A	0.111722852	1.456443026	-0.040059861	1.304660312
406.2855623	227.0371749	337.5739694	249.2199307	192.2704275	110.2389936	153.1365496	120.9083338	858.5197434	467.5829949	744.147528	513.6996922	ENSG00000054967	0.348797188	311.8890909	-149.9445454	7.445147659	6.007056268	-0.581942498	-0.185271613	0.278493605	0.381710923	0.421231463	0.541668845	0.590895176	2.053644327	0.00714185	0.222131201	1	1	1	0.15184235	0.932651375	0.637420826	0.097402154	0.789712365	0.56318645	ENSG00000054967	RELT	RELT TNF receptor	-0.43627435	-0.83677164	0.133927675	-0.266569615
273.1850288	651.7554063	578.3438519	420.9878086	125.6978012	301.0787994	267.4121926	196.2713311	593.7260577	1410.876855	1250.809126	902.9883985	ENSG00000054983	0.150640284	383.2549231	-185.6274616	8.082559404	5.610149327	0.869520021	0.750019264	-1.187084737	0.396055461	0.306399739	0.557623478	0.415512625	1.212037689	0.07554053	8.161970021	1	1	1	0.270928938	0.783434267	0.004277788	0.158339101	0.759962618	0.020999842	ENSG00000054983	GALC	galactosylceramidase	-0.457218551	1.251392703	-0.629341182	1.079270071
1770.083843	5971.03392	3928.522448	5281.066123	884.1525611	2989.835821	1960.794866	2641.705549	3543.728707	11924.81735	7870.934841	10557.44438	ENSG00000055044	0.079277269	552.4077839	-270.203892	11.26324064	7.478782193	1.215893184	0.797236473	-0.920028577	0.354159472	0.210295279	0.5007837	0.297788359	25.62506042	0.475809676	9.545247645	1	1	1	4.15E-07	0.490326517	0.002004678	8.82E-07	0.724916164	0.01260786	ENSG00000055044	NOP58	NOP58 ribonucleoprotein	0.426748368	1.753589849	-0.177119998	1.149721482
1033.323666	2573.183475	1659.709279	2546.255138	436.3760871	1100.150708	700.5835834	1097.610165	2446.875137	6018.514687	3931.9147	5906.846927	ENSG00000055070	0.208837041	437.8685941	-212.934297	9.877358232	6.940535746	0.912363372	0.473861987	-0.484382119	0.439811882	0.368251883	0.618473756	0.500455347	6.389958909	0.154249576	0.936797099	1	1	1	0.011476769	0.694506946	0.333102909	0.009892551	0.742297985	0.40498531	ENSG00000055070	SZRD1	SUZ RNA binding domain containing 1	0.617143931	1.315427174	-0.015171415	0.683111828
6.249999631	0.474999995	1.074999971	0.475000008	0.902477076	0.048149368	0.133966159	0.048149261	43.28364278	4.685938919	8.626245181	4.685949511	ENSG00000055118	4.714244527	82.47856133	-35.23928066	0.882115711	1.832581405	-2.57702189	-1.76026077	1.760260798	0.987343568	1.529294892	1.45042716	2.198074573	2.465874715	0.831550655	0.641311739	1	1	1	0.116342919	0.361824524	0.423236196	0.07749876	0.724608919	0.462653196	ENSG00000055118	KCNH2	potassium voltage-gated channel subfamily H member 2	-0.492396354	-2.297265972	1.28E-08	-1.804869606
454.1681062	1462.568184	979.4076046	1640.789016	192.5383565	622.2035317	417.7642576	702.7339562	1071.312087	3437.951706	2296.125718	3831.021072	ENSG00000055130	0.116325827	446.4191578	-217.2095789	9.239674478	6.118467407	1.169481792	0.768480496	-0.653497184	0.437842867	0.274614747	0.61647211	0.370699851	18.995335	0.548494458	3.107725253	1	1	1	1.31E-05	0.458933511	0.077921719	2.08E-05	0.724608919	0.155455448	ENSG00000055130	CUL1	cullin 1	0.74381516	1.685018583	0.165778781	1.106982204
57.9657427	338.445187	191.0699149	361.5456954	27.38821716	163.4328209	89.38627305	173.6602452	122.6814914	700.8698986	408.426385	752.7070441	ENSG00000055147	0.3463309	277.5808556	-132.7904278	7.159663378	4.059852193	1.764509957	1.192787215	-1.126760926	0.382520052	0.398986947	0.537935331	0.559060722	17.8799675	1.803791657	4.06205308	1	1	1	2.35E-05	0.179254777	0.043857147	3.54E-05	0.724608919	0.10439411	ENSG00000055147	FAM114A2	family with sequence similarity 114 member A2	0.916531286	2.525229688	0.094984215	1.703682617
2161.217397	3817.633195	3859.827676	3289.462636	994.892489	1759.609296	1777.109141	1517.324125	4694.839583	8282.704146	8383.429778	7131.346728	ENSG00000055163	0.078132379	586.5942843	-287.2971421	10.82744515	7.678426952	0.568958975	0.579950866	-0.728857296	0.395812384	0.213743349	0.559337988	0.299346261	1.762768929	0.15353932	5.928397756	1	1	1	0.184279519	0.695175746	0.014898782	0.114972725	0.742297985	0.04932499	ENSG00000055163	CYFIP2	cytoplasmic FMR1 interacting protein 2	-0.230619723	0.820544762	-0.214765907	0.836398579
206.6571283	760.2838316	462.2173076	783.1087358	94.00931244	348.6037547	211.3982893	360.5219583	454.286576	1658.13333	1010.627097	1701.031735	ENSG00000055208	0.158400663	362.9844848	-175.4922424	8.362264814	5.331061035	1.302630791	0.804974109	-0.775394378	0.401871015	0.305274813	0.565362702	0.418973931	17.82232855	0.603877266	3.425084512	1	1	1	2.43E-05	0.437102486	0.064212957	3.64E-05	0.724608919	0.136347185	ENSG00000055208	TAB2	TGF-beta activated kinase 1 (MAP3K7) binding protein 2	0.759364574	1.874231042	0.042619295	1.157485763
123.7646969	488.901278	347.9626654	515.4287898	66.68896559	264.5176612	188.1033792	278.8354816	229.688676	903.6238208	643.6780512	952.7727097	ENSG00000055211	0.127550736	362.449735	-175.2248675	7.720593838	4.818382158	1.373778426	1.033713033	-0.980874461	0.315480945	0.230702752	0.444990377	0.324722686	29.29092171	1.681871462	9.124342802	1	1	1	6.23E-08	0.194675965	0.002522305	1.53E-07	0.724608919	0.014707746	ENSG00000055211	GINM1	glycosylated integral membrane protein 1	0.565496735	1.973281284	0.076078375	1.483862924
315.903072	2710.883216	673.9901491	1118.96795	152.9403822	1322.794072	324.2364275	542.1525667	652.5075294	5555.579639	1401.023088	2309.477717	ENSG00000055332	0.178739344	389.7976597	-188.8988299	9.094379202	5.755435433	2.149594338	0.757780063	-1.642647768	0.370095534	0.297678565	0.524587852	0.428443232	39.82396564	0.031188727	14.69949186	1	1	1	2.78E-10	0.859819999	0.00012608	9.88E-10	0.777757062	0.00137123	ENSG00000055332	EIF2AK2	eukaryotic translation initiation factor 2 alpha kinase 2	0.730519094	3.097181502	-1.275837605	1.090824802
1883.6658	4967.960499	3033.352322	4624.045444	862.0931627	2303.747354	1357.742795	2132.655607	4115.792818	10713.25442	6776.855194	10025.90207	ENSG00000055483	0.210227693	466.0619577	-227.0309789	10.71515784	7.540975051	0.969789622	0.476448613	-0.548188047	0.398781484	0.345825152	0.566678156	0.494115231	7.563486472	0.138169633	1.230842949	1	1	1	0.005956265	0.710107467	0.267243167	0.005456831	0.744572853	0.355352768	ENSG00000055483	USP36	ubiquitin specific peptidase 36	0.608078933	1.398635354	-0.103476532	0.687079889
1234.255264	2665.274887	2382.4032	2972.973563	634.8865726	1377.443712	1229.50303	1538.92678	2399.461766	5157.154633	4616.373337	5743.334847	ENSG00000055609	0.099365368	510.9021843	-249.4510922	10.30577303	7.118223042	0.769839436	0.657641963	-0.548386511	0.339171778	0.241798498	0.477879886	0.334647231	8.258227211	0.716378851	2.685338603	1	1	1	0.004056772	0.397334286	0.101275696	0.00386969	0.724608919	0.186758435	ENSG00000055609	KMT2C	lysine methyltransferase 2C	0.31936879	1.110016323	0.157566296	0.948213829
4.675	33.2	8.025	23.4	1.313813563	9.876444274	2.317721158	6.933383407	16.63525603	111.602918	27.78618333	78.97442963	ENSG00000055732	1.883022641	155.9928461	-71.99642305	2.986842973	1.542229163	1.960320713	0.540332506	-0.89014636	0.64759956	0.895552576	0.906042722	1.260435712	5.748599301	0.01628333	0.498748315	1	1	1	0.016501809	0.898460663	0.480050619	0.013696406	0.78627088	0.493159419	ENSG00000055732	MCOLN3	mucolipin TRP cation channel 3	1.434882311	2.591304028	-0.487115177	0.66930654
623.2862018	2685.058031	1839.255062	2515.207	301.535024	1311.393494	892.2544189	1228.617932	1288.360086	5497.615068	3791.361648	5149.091581	ENSG00000055917	0.15333357	443.0614675	-215.5307337	9.93458009	6.435005806	1.460451814	1.082110105	-1.14745734	0.3704692	0.302543724	0.521396761	0.42039825	16.7499502	1.07537308	7.449914645	1	1	1	4.26E-05	0.29973494	0.006343946	6.07E-05	0.724608919	0.027470791	ENSG00000055917	PUM2	pumilio RNA binding family member 2	0.451344873	2.10521099	-0.094239861	1.559626256
72.21741114	302.6122755	194.9707012	355.7525961	36.73731056	155.5834286	98.47501036	183.0427062	141.9634261	588.5857516	386.0225469	691.4228499	ENSG00000055950	0.171689821	308.7409136	-148.3704568	7.081192378	4.279681168	1.432771199	0.993168128	-0.831384961	0.344840966	0.298172357	0.488390122	0.422127196	22.76580383	1.638876841	3.878981101	1	1	1	1.83E-06	0.20047964	0.048894222	3.45E-06	0.724608919	0.112915934	ENSG00000055950	MRPL43	mitochondrial ribosomal protein L43	0.86428595	2.051971454	0.232693806	1.42037931
7.825	14.6	13.225	25.425	2.64132273	5.03373681	4.547982338	8.859116502	23.18180368	42.34627436	38.45675115	72.96784334	ENSG00000055955	1.407355579	159.028282	-73.51414101	3.152032078	2.057323736	0.623697792	0.524785241	0.029926172	0.554104036	0.776016475	0.77693402	1.090016169	1.374345966	0.981923023	0.000753766	1	1	1	0.241066588	0.321724504	0.978096994	0.143997182	0.724608919	0.661016641	ENSG00000055955	ITIH4	inter-alpha-trypsin inhibitor heavy chain 4	0.893474819	0.821877846	0.760357443	0.688760469
50.53998922	371.2244994	200.9834802	335.0400133	23.55611886	178.6295504	94.17382698	161.329962	108.4342682	771.4716215	428.9340318	695.7902247	ENSG00000056050	0.309653352	289.9362329	-138.9681165	6.944660906	3.922764889	1.99404211	1.380457828	-1.48301486	0.389479223	0.420960069	0.539662716	0.567720063	16.96430964	1.837225355	6.823740776	1	1	1	3.81E-05	0.175276501	0.008995396	5.48E-05	0.724608919	0.035288301	ENSG00000056050	HPF1	histone PARylation factor 1	0.734395727	2.852408874	-0.147539986	1.970473162
599.2619856	3040.696578	2037.288105	3093.701428	293.1829425	1491.23844	999.3985181	1520.201129	1224.883427	6200.105514	4153.040802	6295.869899	ENSG00000056097	0.06937419	556.0052233	-272.0026117	10.10012921	6.395698874	1.624143031	1.223675968	-1.206394347	0.364745961	0.207639547	0.514492833	0.286222329	47.48073658	1.529155224	17.76525991	1	1	1	5.55E-12	0.216239275	2.50E-05	2.46E-11	0.724608919	0.000307465	ENSG00000056097	ZFR	zinc finger RNA binding protein	0.602442241	2.341212034	0.024923982	1.763693775
52.08170654	56.08153678	72.28975657	68.75028781	20.5233263	23.97176573	30.77467893	29.35576218	132.1668874	131.2017981	169.8087222	161.0110494	ENSG00000056277	0.60616409	230.9851504	-109.4925752	5.216715491	3.952813765	0.073992881	0.327868675	-0.124194397	0.475128397	0.571765928	0.626409854	0.766842983	0.000179065	0.294383053	0.026229567	1	1	1	0.989323404	0.587425361	0.871340939	0.401503386	0.732620617	0.636270203	ENSG00000056277	ZNF280C	zinc finger protein 280C	-0.071412403	0.104809423	0.289174993	0.465396819
250.8063326	2602.714496	353.3166131	2456.080124	113.3908856	1183.294899	158.5686692	1114.292155	554.7519641	5724.796713	787.2464953	5413.597817	ENSG00000056558	0.18035066	385.2121691	-186.6060846	9.088606831	5.524681058	2.339629158	0.342683518	-0.400671821	0.405020431	0.304087039	0.574535241	0.435776421	95.10197877	0.066182737	0.84537645	1	1	1	1.81E-22	0.796978025	0.357863617	1.39E-21	0.763524638	0.421955645	ENSG00000056558	TRAF1	TNF receptor associated factor 1	2.793833887	3.370184791	-0.083626358	0.492724546
151.4397137	615.1676534	272.7819427	574.2209311	141.0503895	555.603004	137.7537824	292.0848227	162.5942825	681.1180628	540.1665708	1128.883297	ENSG00000056586	0.195494658	331.0633902	-159.5316951	7.883803703	5.020187616	1.401707222	0.588485115	-0.657365733	0.036260417	0.03767776	0.348829098	0.037079517	1407.777913	0.014442291	314.301158	1	1	1	4.29E-308	0.904343662	2.53E-70	1.34E-306	0.786550082	5.12E-69	ENSG00000056586	RC3H2	ring finger and CCCH-type domains 2	1.071088877	2.015084145	-0.099206775	0.844788494
0.300000041	1.849999677	1.275000026	6.624999999	0.011125559	0.096732608	0.064594773	0.364588926	8.089483372	35.38102484	25.16651084	120.3838677	ENSG00000056661	10.79376191	109.6930993	-48.84654963	1.136221642	-1.203972667	1.819158131	1.446918866	-0.171253958	1.680886498	2.25659283	2.267382828	3.09787429	1.249680996	0.769386898	0.003056002	1	1	1	0.263613414	0.380406787	0.955914504	0.154860847	0.724608919	0.654729334	ENSG00000056661	NA	NA	1.744870775	1.132450087	1.419775582	0.807354893
1.450000094	15.40000021	3.625000029	16.20000066	0.396430578	5.14548567	1.12752823	5.418867051	5.303577446	46.09088855	11.65436471	48.43079169	ENSG00000056736	1.499207868	132.9566093	-60.47830465	2.626837985	0.371563621	2.362803902	0.916290675	-0.865646916	0.661641817	0.866369114	0.890382838	1.190710656	10.26886657	0.534615342	0.528529328	1	1	1	0.001352939	0.464672911	0.467225817	0.001423237	0.724608919	0.486792699	ENSG00000056736	IL17RB	interleukin 17 receptor B	1.89488334	2.742842124	0.068712787	0.91667157
34.12214928	98.50763727	77.60503067	121.543736	32.35717275	91.48286404	72.03608608	109.4652462	35.98339943	106.0718278	83.60449759	134.9549767	ENSG00000056972	0.417201293	241.5033744	-114.7516872	5.767153526	3.529946712	1.060187369	0.821685541	-0.611545457	0.027097445	0.026836281	0.026660405	0.026667315	1558.680513	951.7585301	525.8948399	1	1	1	0	5.50E-209	2.21E-116	0	3.10E-207	5.62E-115	ENSG00000056972	TRAF3IP2	TRAF3 interacting protein 2	0.640603188	1.502426125	0.300417578	1.162240514
5.275000014	0.125	1.475	8.050000686	0.14150187	0.00158195	0.037580243	0.21743802	196.6449287	9.87705288	57.8927865	298.0275074	ENSG00000057019	16.85190202	110.3993333	-49.19966667	1.020065892	1.662978682	-3.742420224	-1.274320692	5.43943441	1.846133178	2.894550647	2.62946273	3.908881145	0.152530713	0.372236313	1.936433369	1	1	1	0.696128555	0.541787802	0.164056317	0.320550053	0.729409622	0.258152766	ENSG00000057019	DCBLD2	discoidin, CUB and LCCL domain containing 2	1.870489376	-2.479690461	3.0079929	-1.342186937
260.1800094	1235.07521	671.0225616	1339.328827	123.8450228	591.0893045	320.2387727	642.2577502	546.5995788	2580.677339	1406.0486	2792.962338	ENSG00000057252	0.113219521	429.608396	-208.804198	8.759977535	5.561373735	1.55751341	0.947429025	-0.866392278	0.37874631	0.262328854	0.533994349	0.363455332	36.38224456	1.009436801	5.682337932	1	1	1	1.62E-09	0.315037802	0.017136518	5.17E-09	0.724608919	0.054025754	ENSG00000057252	SOAT1	sterol O-acyltransferase 1	0.996005411	2.242650144	0.116820458	1.363465191
1.075000205	3.650000055	4.25	2.025	0.096109302	0.363093405	0.4255129	0.194258137	12.0240749	36.69166174	42.44877187	21.10915432	ENSG00000057468	6.658121238	114.0719245	-51.03596223	1.415444524	0.072320852	1.222406331	1.374598131	-1.963755613	1.231933689	1.704131017	1.701864785	2.390214251	0.035203453	0.100614261	0.674996026	1	1	1	0.851169974	0.751093738	0.411315169	0.366732757	0.753317903	0.45605139	ENSG00000057468	MSH4	mutS homolog 4	-0.79538228	1.164119255	-0.620295591	1.339205944
24.05000028	1.074999954	5.250000365	0.124999979	1.948930463	0.07631375	0.415909337	0.003679721	296.7794513	15.14307573	66.27046185	4.24624482	ENSG00000057593	8.176956248	103.697307	-45.84865349	1.222899514	3.180135008	-3.107814389	-1.521906862	-0.629855467	1.282068503	1.861481127	1.821309467	2.893762358	5.585865881	1.566475229	0.047375748	1	1	1	0.01810598	0.210719635	0.82769426	0.014889286	0.724608919	0.624793924	ENSG00000057593	F7	coagulation factor VII	-2.4739313	-3.59362741	-0.88318633	-2.002882441
420.8763257	2070.098003	1235.451083	2071.436337	192.4794576	949.7312128	565.3634921	951.0526606	920.2897997	4512.124784	2699.748747	4511.683396	ENSG00000057608	0.099052619	460.7922976	-224.3961488	9.544859433	6.042339027	1.593012203	1.076852405	-1.076206107	0.399157956	0.236284586	0.563934627	0.330771703	39.41408844	0.958643175	10.58605642	1	1	1	3.43E-10	0.327528966	0.001139438	1.20E-09	0.724608919	0.008302751	ENSG00000057608	GDI2	GDP dissociation inhibitor 2	0.745122619	2.295503787	0.000931961	1.551313129
371.2925813	1948.240864	1014.700428	1484.295019	168.8460228	928.5013587	467.5735744	703.4323198	816.4727759	4087.923436	2202.042662	3131.973955	ENSG00000057657	0.362021882	364.1705077	-176.0852538	9.127703895	5.916990381	1.657691743	1.005358322	-1.277345242	0.402042443	0.448690815	0.549956486	0.604616458	9.751945589	0.583606612	4.463305973	1	1	1	0.00179133	0.444902106	0.034630412	0.001836553	0.724608919	0.088326544	ENSG00000057657	PRDM1	PR/SET domain 1	0.548274563	2.3884036	-0.392162855	1.447966181
266.6704875	929.0097176	748.3351939	895.8202994	127.9272407	447.1463346	361.1112924	433.3860526	555.8874602	1930.149011	1550.783856	1851.683976	ENSG00000057663	0.086838835	440.2874578	-214.1437289	8.640803622	5.586013767	1.248105432	1.031837231	-1.068216596	0.374771478	0.232233518	0.527530469	0.313842261	17.92191047	0.937508088	11.5849935	1	1	1	2.30E-05	0.332919523	0.000664862	3.47E-05	0.724608919	0.005602729	ENSG00000057663	ATG5	autophagy related 5	0.259207722	1.79678771	-0.052426857	1.485153131
18.11577318	660.9113657	126.4162403	770.0565015	6.442836957	252.0321455	44.06722636	294.6345886	50.93738057	1733.127464	362.6519554	2012.618472	ENSG00000057704	0.523257296	282.5925965	-135.2962982	6.892509131	2.896783005	3.596836734	1.942796951	-1.7899528	0.527456143	0.562415614	0.730548474	0.750137691	43.72595562	2.557950916	5.693786562	1	1	1	3.78E-11	0.109740738	0.01702508	1.51E-10	0.660256475	0.053889331	ENSG00000057704	TMCC3	transmembrane and coiled-coil domain family 3	2.597287409	5.113802584	0.220198538	2.736713713
380.9993774	708.8603127	520.2843579	748.9621216	189.7854526	355.5559484	260.6173393	378.3299925	764.8664509	1413.231716	1038.67154	1482.685144	ENSG00000057757	0.13681029	406.3065441	-197.153272	8.373073007	5.942797741	0.620860746	0.311577763	-0.25654784	0.355563012	0.292803402	0.499368998	0.39715082	5.708628204	0.155395084	0.417278297	1	1	1	0.016881726	0.693432033	0.518298255	0.013976788	0.742297985	0.511471597	ENSG00000057757	PITHD1	PITH domain containing 1	0.524747161	0.89396487	0.079282574	0.448500283
55.57514247	146.0142709	183.536934	189.2759985	26.35799017	70.10390768	87.52794532	91.51823124	117.1787545	304.1223809	384.8577277	391.4564686	ENSG00000057935	0.243817267	279.1988391	-133.5994196	6.483093203	4.017736023	0.96596834	1.194679899	-0.935178003	0.380594164	0.359396111	0.53417264	0.497807905	3.699057605	2.313160477	3.529108313	1	1	1	0.05444321	0.128282981	0.060300209	0.039863701	0.705739767	0.130873787	ENSG00000057935	MTA3	metastasis associated 1 family member 3	0.044183999	1.377715989	0.372137384	1.705669375
53.82092806	132.6383221	78.01485504	105.43979	50.92441325	122.8011965	72.24981462	94.63040018	56.88219289	143.2634616	84.23990622	117.4839089	ENSG00000058056	0.386367037	249.2684585	-118.6342292	5.955245775	3.985662389	0.901963653	0.371236869	-0.600722832	0.028224464	0.027922915	0.027695765	0.027967669	1034.218305	177.4669251	461.355518	1	1	1	6.55E-227	1.73E-40	2.44E-102	1.54E-225	3.78E-39	5.71E-101	ENSG00000058056	USP13	ubiquitin specific peptidase 13	0.429841754	1.285535118	-0.328296206	0.527397158
345.716389	1047.612722	740.7400787	950.4917773	158.5388155	482.0251586	340.7452413	438.8664769	753.8836545	2276.836376	1610.281811	2058.563746	ENSG00000058063	0.11049456	419.2364052	-203.6182026	8.823624913	5.845618754	1.108650502	0.762031039	-0.859320784	0.397764948	0.257874152	0.561032717	0.355286785	13.5719871	0.371255275	5.849954978	1	1	1	0.000229586	0.54232083	0.01557745	0.000279504	0.729413921	0.050887178	ENSG00000058063	ATP11B	ATPase phospholipid transporting 11B (putative)	0.359277464	1.596654016	-0.14021886	1.097157692
0.9	0.475	0.3	1.25	0.016037495	0.007707179	0.00434793	0.022948927	50.50664228	29.27465289	20.6995047	68.08597127	ENSG00000058091	20	99.37091829	-43.68545915	0.605795781	-0.105360516	-0.639079959	-1.098612289	2.066196315	2.054829272	2.939970823	2.981442006	4.17971665	0.033622282	0.000512487	0.244370897	1	1	1	0.854512581	0.981938895	0.621066893	0.367801641	0.798877976	0.557465134	ENSG00000058091	CDK14	cyclin dependent kinase 14	0.791413378	-0.365284464	0.609210047	-0.547487795
1790.633548	5078.418346	2251.097912	5545.918711	789.8397728	2267.304907	946.288807	2455.78817	4059.517655	11374.88514	5355.06895	12524.37597	ENSG00000058262	0.26191025	437.2498801	-212.62494	10.79465538	7.490324773	1.042430369	0.228848563	-0.140786138	0.41759932	0.372807416	0.601716871	0.549509991	11.6077652	0.085401586	0.065640005	1	1	1	0.00065677	0.770106573	0.797794051	0.000730644	0.757650345	0.615922134	ENSG00000058262	SEC61A1	SEC61 translocon subunit alpha 1	1.300417032	1.503387715	0.127023283	0.329993966
1114.841524	4314.676468	3501.647984	3789.057123	502.0596278	1950.680852	1573.12188	1710.998184	2475.545843	9543.556551	7794.398361	8390.981368	ENSG00000058272	0.134231747	487.9312274	-237.9656137	10.65956397	7.016467543	1.353310079	1.144521446	-1.274426581	0.407014617	0.280439673	0.575351151	0.395802768	12.96276556	0.843232422	10.36745093	1	1	1	0.000317747	0.35847393	0.001282565	0.000375734	0.724608919	0.009114667	ENSG00000058272	PPP1R12A	protein phosphatase 1 regulatory subunit 12A	0.113773588	1.95145457	-0.187367122	1.650313859
0.500000028	3.4500004	1.299999899	1.849999971	0.010497551	0.086197394	0.030909043	0.045035391	23.81508135	138.0842537	54.67654631	75.99578539	ENSG00000058404	17.42699642	112.6848031	-50.34240156	0.978035023	-0.693147124	1.931521471	0.955511311	-1.578700035	1.971156211	2.725609	2.743137253	3.829092003	0.34942363	0.00576237	0.169983839	1	1	1	0.554439581	0.939490479	0.680126171	0.273653368	0.79100603	0.577586707	ENSG00000058404	CAMK2B	calcium/calmodulin dependent protein kinase II beta	0.309328107	1.568842938	-0.642843561	0.61667127
54.34583872	63.96389975	78.15487036	89.30656823	51.81504774	59.74468913	73.08413887	81.08729689	57.00024058	68.4810739	83.57741989	98.35897156	ENSG00000058453	0.604760165	238.8524092	-113.4262046	5.667981909	3.995368046	0.162950812	0.363324329	-0.02956815	0.024330328	0.024666646	0.024450616	0.024652528	43.57834436	221.0925822	1.438551398	1	1	1	4.07E-11	5.22E-50	0.2303739	1.63E-10	1.21E-48	0.323787655	ENSG00000058453	CROCC	ciliary rootlet coiled-coil, rootletin	0.190152801	0.23116339	0.475192683	0.516203272
564.8473948	1357.316494	946.4276751	1270.332487	264.6582889	645.0961419	446.2232084	607.9137465	1205.526495	2855.865888	2007.348178	2654.561832	ENSG00000058600	0.21414281	385.013288	-186.506644	9.218316983	6.336555597	0.876709267	0.516138958	-0.582369875	0.386793918	0.349512053	0.541574312	0.474906317	5.446610676	0.197004428	1.503771712	1	1	1	0.019606329	0.657149729	0.220091933	0.015995403	0.737424299	0.313861307	ENSG00000058600	POLR3E	RNA polymerase III subunit E	0.424253663	1.263334748	-0.095478291	0.743602794
1241.363514	6452.048636	2629.805858	7672.936984	562.7083982	2933.461477	1197.722276	3503.40535	2738.511418	14191.06129	5774.192386	16804.78166	ENSG00000058668	0.09558832	559.7845456	-273.8922728	10.88901677	7.123965662	1.648187315	0.750699642	-0.57739788	0.403675567	0.249876038	0.568566185	0.33999964	60.81594916	0.711988481	2.883988037	1	1	1	6.27E-15	0.398784474	0.089464199	3.61E-14	0.724608919	0.171619746	ENSG00000058668	ATP2B4	ATPase plasma membrane Ca2+ transporting 4	1.54446213	2.376893533	0.249986019	1.082417422
548.5557714	2543.395706	1330.258407	2362.073464	257.1766988	1195.016448	624.6896128	1110.945812	1170.064923	5413.198893	2832.746683	5022.199096	ENSG00000058673	0.069925637	525.1929861	-256.596493	9.770190131	6.307288954	1.533966405	0.885839539	-0.959799799	0.386492634	0.203308657	0.545683734	0.282589754	53.38790438	0.57105646	11.53582041	1	1	1	2.74E-13	0.449839412	0.000682679	1.38E-12	0.724608919	0.005713742	ENSG00000058673	ZC3H11A	zinc finger CCCH-type containing 11A	0.827873845	2.210985252	-0.106658575	1.276452831
89.03379122	481.2719279	288.7940838	499.2572661	37.48197273	206.1460928	122.5791044	215.1257696	211.4887612	1123.585053	680.3934753	1158.6609	ENSG00000058729	0.228872442	317.7749623	-152.8874811	7.588449933	4.489015974	1.687416475	1.176697947	-1.14000887	0.441406063	0.368627889	0.618488912	0.500512007	17.83635203	1.073175435	5.18785059	1	1	1	2.41E-05	0.30022929	0.022745331	3.62E-05	0.724608919	0.065748565	ENSG00000058729	RIOK2	RIO kinase 2	0.787642075	2.42130836	0.052823381	1.686489666
52.45693358	278.6481075	134.7223799	262.0438175	24.51346699	133.1435634	63.82286364	125.5823087	112.2538024	583.1657636	284.3827212	546.7885006	ENSG00000058799	0.238539797	283.9692893	-135.9846447	6.726665623	3.95999252	1.669957202	0.943223695	-1.004661685	0.388147898	0.362228037	0.541335094	0.495242062	20.61882044	0.779040254	4.115329696	1	1	1	5.60E-06	0.377434825	0.042496241	9.64E-06	0.724608919	0.102068023	ENSG00000058799	YIPF1	Yip1 domain family member 1	0.954644509	2.387163578	-0.088309425	1.344209644
45.50758532	318.1491621	172.580875	318.3479498	21.82916203	155.3498629	81.13637985	152.917053	94.87035366	651.5544167	367.0875934	662.7476478	ENSG00000058804	0.303206756	285.0616688	-136.5308344	6.806333108	3.817879022	1.944641313	1.332986945	-1.332362314	0.374812367	0.378753189	0.533327219	0.547122729	22.65360304	2.025777201	5.930279547	1	1	1	1.94E-06	0.154649786	0.014882881	3.64E-06	0.724608919	0.04932499	ENSG00000058804	NDC1	NDC1 transmembrane nucleoporin	0.879521187	2.778692918	0.000898329	1.900070059
0.30000001	0.125000011	2.499999649	1.450000173	0.004347961	0.001209376	0.047705482	0.026904851	20.69935914	12.91988701	131.0121604	78.14577775	ENSG00000058866	20	94.08752738	-41.04376369	0.591713862	-1.20397277	-0.875468681	2.120263362	0.330741765	2.160242607	3.204159147	2.957467206	4.2993616	0.104843251	1.124961758	0.005917934	1	1	1	0.746093184	0.288852562	0.938680735	0.336008738	0.724608919	0.651859838	ENSG00000058866	DGKG	diacylglycerol kinase gamma	-0.514572927	-0.208586619	1.122856835	1.428843143
174.0210186	273.1242277	237.9390544	287.0455751	61.81065819	98.94038666	82.68966365	107.9642068	489.9367811	753.9574712	684.668326	763.1710971	ENSG00000059122	0.523537197	297.6031177	-142.8015588	7.087162288	5.159176088	0.45075065	0.312838478	-0.263124215	0.528112386	0.570737164	0.74580535	0.760032923	0.619318583	0.075912052	0.119855185	1	1	1	0.431300618	0.782915673	0.729191607	0.227375734	0.759937507	0.594452144	ENSG00000059122	FLYWCH1	FLYWCH-type zinc finger 1	0.269654415	0.647301654	0.071467253	0.449114492
85.76968672	501.1554892	129.8409889	339.0612369	40.00582727	241.2305943	60.84657541	163.6464491	183.8841905	1041.148305	277.0687142	702.5054497	ENSG00000059145	0.277946136	291.1656012	-139.5828006	7.207439704	4.451665642	1.765250768	0.414644897	-0.805380577	0.389102305	0.38827711	0.540999043	0.527851635	23.82547653	0.000567872	2.327976338	1	1	1	1.05E-06	0.980988164	0.127066971	2.07E-06	0.798877976	0.21713075	ENSG00000059145	UNKL	unk like zinc finger	1.377979996	2.532871129	-0.56233959	0.592551543
37.79797038	23.74840806	39.34068145	11.88919981	9.746915919	8.111490687	10.80942949	3.312203351	146.5783205	69.52937591	143.1795469	42.67644743	ENSG00000059377	1.173877345	185.5920816	-86.79604082	3.845250019	3.632255408	-0.464739909	0.040003727	-0.731888817	0.691481882	0.790331799	0.766670568	1.056124507	2.67999531	0.291989608	0.480241827	1	1	1	0.101616028	0.588948355	0.488312799	0.069019985	0.732620617	0.497493218	ENSG00000059377	TBXAS1	thromboxane A synthase 1	-1.646072754	-0.648645457	-0.941173026	0.056254271
177.8558101	888.7480446	159.0472947	521.2997918	80.30913642	404.7084082	71.33378246	238.1477022	393.8865564	1951.709109	354.6151779	1141.113143	ENSG00000059378	0.223031111	323.9886761	-155.994338	7.864089677	5.180973166	1.608840614	-0.111771557	-0.421716931	0.405658048	0.343883137	0.574408461	0.479984905	32.79361238	0.409598851	0.771945991	1	1	1	1.02E-08	0.522173183	0.379615717	2.87E-08	0.727562471	0.436755719	ENSG00000059378	PARP12	poly(ADP-ribose) polymerase family member 12	1.706379838	2.314599872	-0.768518728	-0.160298694
172.322548	1050.036906	378.7631961	1115.178755	76.2522734	465.8901801	167.8451574	494.7566767	389.4318061	2366.603874	854.7256349	2513.606615	ENSG00000059573	0.210632503	356.2743774	-172.1371887	8.375073146	5.149368	1.807212592	0.787543198	-0.7273538	0.415979985	0.292986499	0.587761133	0.41363764	48.63289596	0.585458138	3.092084263	1	1	1	3.09E-12	0.444180822	0.078673976	1.40E-11	0.724608919	0.156562636	ENSG00000059573	ALDH18A1	aldehyde dehydrogenase 18 family member A1	1.55539609	2.600282073	0.086754762	1.131640746
148.0942743	195.9783873	426.9163788	126.9465507	140.7462863	182.7026784	401.1763111	115.7566077	155.825881	210.2187479	454.3079676	139.2182015	ENSG00000059588	0.232966122	306.8049733	-147.4024867	7.040677671	4.997849059	0.280155325	1.058739101	-1.492977348	0.025964376	0.024609213	0.026054735	0.024896024	101.5448039	1660.723757	3596.221627	1	1	1	6.99E-24	0	0	5.50E-23	0	0	ENSG00000059588	TARBP1	TAR (HIV-1) RNA binding protein 1	-1.741787646	0.40181249	-0.62249609	1.521104046
15.38374195	53.70130259	44.3447815	54.6355288	3.332712064	11.96981627	10.1894801	12.9847516	71.01109005	240.92516	192.9892032	229.8881873	ENSG00000059691	0.996861695	219.0627112	-103.5313556	4.927881551	2.733311234	1.250126024	1.058683801	-1.041436677	0.78036981	0.738643981	1.053153291	0.992061667	1.858701766	0.324520723	1.102017267	1	1	1	0.17277471	0.568903438	0.293823824	0.108932265	0.731943061	0.376072698	ENSG00000059691	GATB	glutamyl-tRNA amidotransferase subunit B	0.295069953	1.73931029	0.024431293	1.46867163
468.5140589	1038.787214	1318.814259	1088.817814	244.473739	545.8442783	690.7148963	572.4350271	897.86913	1976.898759	2518.073751	2071.019723	ENSG00000059728	0.112102193	453.5906618	-220.7953309	8.997545025	6.14956611	0.796243062	1.034922214	-0.987883573	0.331866435	0.256645644	0.467067851	0.355885013	2.589129047	1.51355139	7.705345723	1	1	1	0.107599488	0.218597975	0.005505753	0.072470276	0.724608919	0.024903991	ENSG00000059728	MXD1	MAX dimerization protein 1	-0.276247932	1.147048057	0.067798658	1.491094647
1618.163914	6831.431179	2616.09445	6775.809585	765.5198034	3237.729375	1238.982021	3216.415688	3420.492116	14413.94463	5523.849463	14274.14861	ENSG00000059758	0.076916833	585.1382307	-286.5691153	11.08398287	7.389047399	1.440242075	0.480390418	-0.488565757	0.381883834	0.217613376	0.539165456	0.30083559	60.842972	0.201736867	2.637470563	1	1	1	6.18E-15	0.653322535	0.104369595	3.57E-14	0.736615909	0.190722776	ENSG00000059758	CDK17	cyclin dependent kinase 17	1.372640243	2.077149981	-0.011792788	0.692716949
73.43500784	50.77572462	143.1077194	76.4508071	69.48864261	46.94332699	132.3957732	68.40956404	77.60549313	54.92099465	154.6863533	85.43726287	ENSG00000059769	0.313443223	251.0196069	-119.5098035	5.756842454	4.296400768	-0.36898239	0.667196861	-0.25796775	0.02818237	0.028378081	0.028428203	0.028662449	170.9507913	552.1635363	81.00358709	1	1	1	4.59E-39	4.26E-122	2.25E-19	4.27E-38	1.54E-120	3.33E-18	ENSG00000059769	DNAJC25	DnaJ heat shock protein family (Hsp40) member C25	-0.89579544	-0.523705461	0.581004434	0.953094412
5360.826284	6326.48336	9475.558635	7229.003784	2484.477953	2950.81884	4404.83439	3386.41136	11567.20204	13563.82546	20383.56122	15431.82152	ENSG00000059804	0.136727175	545.1225342	-266.5612671	11.856041	8.5868734	0.16562641	0.569597587	-0.43624088	0.392375287	0.293411931	0.552636211	0.402149936	0.087376541	0.45301912	1.176729699	1	1	1	0.767539215	0.500904699	0.278022771	0.342131057	0.726487696	0.363419851	ENSG00000059804	SLC2A3	solute carrier family 2 member 3	-0.390366844	0.23890733	0.192364594	0.821638768
49.32513109	101.5785007	62.93394135	92.27984176	45.40493836	90.51217457	55.94470389	78.52488009	53.58378725	113.9978334	70.79635245	108.4442178	ENSG00000059915	0.388944814	243.944933	-115.9724665	5.651289082	3.89843371	0.722398196	0.243651917	-0.339658103	0.042251447	0.04284037	0.04230668	0.042197927	285.8979825	30.67691058	64.78906618	1	1	1	3.89E-64	3.05E-08	8.34E-16	4.26E-63	5.06E-07	1.19E-14	ENSG00000059915	PSD	pleckstrin and Sec7 domain containing	0.544983306	1.027377459	-0.137091143	0.34530301
140.6834174	134.6881506	138.9871306	202.3935816	61.21218584	60.44090602	57.93761338	89.86261045	323.3314357	300.1427195	333.4176425	455.842109	ENSG00000060069	0.411176541	278.1467954	-133.0733977	6.538505026	4.946512099	-0.043549989	-0.012130756	0.419382871	0.424574395	0.467604424	0.599246746	0.657083938	0.215364913	0.177644383	0.407361213	1	1	1	0.642594547	0.673405485	0.523311897	0.3037406	0.740414052	0.513740787	ENSG00000060069	CTDP1	CTD phosphatase subunit 1	0.538979951	-0.062376177	0.583979415	-0.017376713
145.8856986	280.2611871	588.6461869	461.5035969	69.30580304	134.4158776	280.2286654	221.9852711	307.0830453	584.3530868	1236.505669	959.4581158	ENSG00000060138	0.240603721	326.4022453	-157.2011227	7.717787894	4.982823429	0.652898551	1.395001873	-0.896234005	0.379742239	0.358488757	0.534629159	0.497636264	0.584928199	3.968142773	3.243536525	1	1	1	0.444387082	0.046368889	0.071705701	0.232347731	0.408297356	0.14725071	ENSG00000060138	YBX3	Y-box binding protein 3	-0.35038495	0.937216544	0.717554105	2.005155599
0.85	5.025	41.2	39.22500013	0.203134993	1.608350998	14.00971946	13.33233417	3.556748095	15.69969803	121.1615982	115.4036956	ENSG00000060140	1.490159533	145.2807865	-66.64039323	2.79729598	-0.162518929	1.776944383	3.880957186	-1.826068338	0.730288572	0.933353232	0.914442177	1.215383645	1.37115199	22.34250237	2.257393536	1	1	1	0.241614054	2.28E-06	0.132977708	0.144207507	3.68E-05	0.224156588	ENSG00000060140	STYK1	serine/threonine/tyrosine kinase 1	-0.069150573	1.703435971	2.739059279	4.511645823
710.6095321	2286.674637	1703.078544	2355.098238	333.0489421	1077.641513	797.5838666	1109.669017	1516.191296	4852.15244	3636.578733	4998.326192	ENSG00000060237	0.134818122	438.8317781	-213.4158891	9.967357666	6.566123098	1.16873082	0.874069703	-0.8445859	0.386649819	0.271209582	0.546220416	0.380880602	14.89159311	0.745016004	4.917110222	1	1	1	0.000113869	0.388058796	0.02659196	0.000147749	0.724608919	0.073336443	ENSG00000060237	WNK1	WNK lysine deficient protein kinase 1	0.46740786	1.68472414	0.042517813	1.259834093
472.2219778	1850.007053	1394.589109	1632.043312	220.4641361	867.792401	651.3082872	765.9182047	1011.473341	3943.945684	2986.110912	3477.610739	ENSG00000060339	0.127191138	436.8766857	-212.4383429	9.508657071	6.157449167	1.365495563	1.082905938	-1.208262594	0.38862966	0.271774787	0.548736258	0.380285004	15.41435297	0.821152691	10.09495209	1	1	1	8.63E-05	0.364843361	0.00148676	0.000115007	0.724608919	0.010204763	ENSG00000060339	CCAR1	cell division cycle and apoptosis regulator 1	0.226688811	1.967721409	-0.180747337	1.560285261
46.52658415	134.5510358	25.3024299	203.75808	17.425865	56.69830904	10.47462571	83.52271943	124.2247104	319.3037243	61.12036612	497.0785849	ENSG00000060491	0.721710722	232.3767765	-110.1883883	5.572924583	3.840023851	1.061919724	-0.609123417	1.02411325	0.501055232	0.587085691	0.636503434	0.817445682	15.71314791	0.025211947	1.569560867	1	1	1	7.37E-05	0.873840076	0.210270798	9.98E-05	0.780132936	0.304266034	ENSG00000060491	OGFR	opioid growth factor receptor	2.960652392	1.512029517	0.595084246	-0.853538629
46.82499279	287.3999298	47.64998841	237.5999178	18.44227266	114.0348626	18.76976405	94.2458772	118.8888154	724.3286636	120.9669653	599.004674	ENSG00000060558	1.108648731	239.2977245	-113.6488622	5.582546269	3.846417094	1.814457635	0.017465293	-0.20775178	0.475393693	0.669640932	0.672266994	0.947076755	13.04987497	0.03392382	0.048119284	1	1	1	0.000303305	0.853868954	0.826368785	0.000360009	0.776835763	0.624197326	ENSG00000060558	GNA15	G protein subunit alpha 15	2.29408218	2.592234157	-0.273477267	0.02467471
3.075000001	2.675	4.475	0.3	0.100598537	0.087034339	0.148085155	0.007107619	93.99366324	82.21611216	135.2304696	12.66246879	ENSG00000060566	14.89762687	110.8126211	-49.40631057	1.09648484	1.123304901	-0.139355521	0.37520145	-2.563123635	1.744858401	2.46958002	2.463459644	3.573375568	0.58359346	0.223132794	0.51449574	1	1	1	0.444907236	0.636663184	0.473199134	0.232481349	0.73528325	0.489991474	ENSG00000060566	CREB3L3	cAMP responsive element binding protein 3 like 3	-2.074347341	-0.14905581	-1.499232627	0.426058905
40.90148723	394.0058312	78.60415577	283.1394657	18.38879266	181.2459854	35.41939876	129.660716	90.97561151	856.518806	174.4415072	618.290254	ENSG00000060642	0.242210338	273.5697008	-130.7848504	6.694878647	3.711166425	2.265199284	0.653258145	-0.983684267	0.407869919	0.351629709	0.573419394	0.492940506	50.02304576	0.069740916	3.982194222	1	1	1	1.52E-12	0.79171438	0.045983625	7.09E-12	0.762307978	0.108338616	ENSG00000060642	PIGV	phosphatidylinositol glycan anchor biosynthesis class V	1.835683575	3.236800595	-0.475274722	0.925842298
0.125000024	2.849999703	1.650000121	2.874999767	0.001273528	0.058063917	0.032783099	0.058590631	12.2690684	139.8889147	83.04585158	141.074153	ENSG00000060656	19.38005493	116.8760495	-52.43802475	1.016915402	-2.07944135	3.12676024	2.580216711	-2.571483008	2.340062592	3.06951973	3.077816961	4.167065766	0.695649759	0.321993091	0.380808478	1	1	1	0.40424931	0.570412325	0.53717087	0.216709271	0.731943061	0.518655471	ENSG00000060656	PTPRU	protein tyrosine phosphatase receptor type U	0.548203798	1.774933302	0.009337889	1.236067393
233.7075501	1177.503127	599.8076278	1156.89129	114.8273069	582.5090047	295.4227964	572.9927824	475.664025	2380.244086	1217.8112	2335.801596	ENSG00000060688	0.116226941	412.6256235	-200.3128117	8.653846524	5.454070548	1.617080933	0.942538435	-0.960198153	0.362572055	0.259752148	0.510893139	0.360028749	37.65122593	0.884480057	7.112910911	1	1	1	8.46E-10	0.346977557	0.007653074	2.80E-09	0.724608919	0.031333764	ENSG00000060688	SNRNP40	small nuclear ribonucleoprotein U5 subunit 40	0.946524776	2.32801943	-0.025455776	1.356038878
58.83996697	123.8906963	87.9273978	141.4474899	24.61859592	53.76560961	37.37077653	60.1370202	140.6311605	285.4781102	206.8789573	332.6967705	ENSG00000060749	0.477410583	254.3007076	-121.1503538	5.968591544	4.074821334	0.744578361	0.401690115	-0.269161257	0.444550635	0.506114231	0.611712408	0.684350496	3.077689888	0.277602142	0.154692025	1	1	1	0.07937319	0.598277182	0.69409122	0.055573588	0.733041362	0.582560138	ENSG00000060749	QSER1	glutamine and serine rich 1	0.679730325	1.061484724	0.189764193	0.571518591
129.581513	456.5360772	371.5954482	431.3937496	62.46643048	221.8906336	179.7266798	210.014809	268.8062755	939.3149518	768.2953763	886.1306879	ENSG00000060762	0.141025328	341.7409274	-164.8704637	7.776448149	4.864310128	1.259357599	1.05349563	-1.110142112	0.372286136	0.28365813	0.524285322	0.39307569	11.95590756	0.991020675	7.976360659	1	1	1	0.000544744	0.319493041	0.004739212	0.000615296	0.724608919	0.022512697	ENSG00000060762	MPC1	mitochondrial pyruvate carrier 1	0.214735619	1.808934843	-0.081539837	1.512659386
168.7726638	750.8860506	328.120754	661.368927	81.02234959	366.2360561	158.544683	325.1058898	351.5599361	1539.52581	679.0718375	1345.435045	ENSG00000060971	0.192168649	352.8077626	-170.4038813	7.958085514	5.128552625	1.492701285	0.664829068	-0.79177116	0.37440183	0.341662729	0.523522879	0.46101049	20.11981777	0.291838489	2.949699277	1	1	1	7.27E-06	0.589044785	0.08589354	1.22E-05	0.732620617	0.16674917	ENSG00000060971	ACAA1	acetyl-CoA acyltransferase 1	1.009017991	2.146909856	-0.182879041	0.955012824
8.326838981	49.01384692	14.12621034	45.54291334	7.206655941	39.98062904	11.52798692	10.81408629	9.621140232	60.08802883	17.31003167	191.801406	ENSG00000060982	2.32433435	176.0501092	-82.02505458	3.418549268	2.11948391	1.772618938	0.528548051	-0.601995868	0.073713712	0.073715972	0.07359808	0.742365083	579.6757322	50.9533079	0.657585074	1	1	1	4.41E-128	9.46E-13	0.4174138	6.81E-127	1.63E-11	0.459857262	ENSG00000060982	BCAT1	branched chain amino acid transaminase 1	1.621510933	2.422867461	-0.103766059	0.69759047
309.1866425	510.7984729	286.4793168	427.2808592	148.4446781	246.8800546	137.5557966	207.0562332	643.9865756	1056.849572	596.6335189	881.7359894	ENSG00000061273	0.154130534	358.0278748	-173.0139374	7.90393237	5.733945116	0.502030019	-0.076278775	-0.102254813	0.374353451	0.293148846	0.528094015	0.406693684	4.712481146	0.070788847	0.063216822	1	1	1	0.029944404	0.790191664	0.801482018	0.023306195	0.762084277	0.617220138	ENSG00000061273	HDAC7	histone deacetylase 7	0.575099039	0.722439281	-0.257018641	-0.109678399
4.475	4.875	13.275	23.85	0.415692668	0.454190871	1.263167003	2.281839915	48.17411163	52.32519306	139.5109472	249.2823867	ENSG00000061337	7.126346909	132.7932803	-60.39664015	1.990723045	1.498506352	0.085613753	1.087376215	0.500287898	1.212405827	1.713520004	1.705935995	2.410391225	0.078863009	1.23241668	0.043078931	1	1	1	0.778844179	0.266937566	0.83557672	0.345674651	0.724608919	0.626611208	ENSG00000061337	LZTS1	leucine zipper tumor suppressor 1	0.799755106	0.101729887	2.080585095	1.382559876
33.26507236	343.5647406	45.214219	343.6971322	16.59508894	176.7170469	21.58800972	177.0287516	66.68027168	667.9419616	94.69727069	667.279849	ENSG00000061656	0.327772144	258.5108106	-123.2554053	6.364883391	3.504507968	2.334867599	0.306903649	-0.306518376	0.354796512	0.398774721	0.507011254	0.562678625	55.80070883	0.120444749	0.296751004	1	1	1	8.02E-14	0.728552623	0.585926455	4.26E-13	0.750181114	0.542067585	ENSG00000061656	SPAG4	sperm associated antigen 4	2.898920588	3.329964439	0.000554218	0.431598069
18.89532265	47.50806844	41.94729493	93.90044325	5.802138944	15.86880877	13.39986135	30.80680643	61.53475838	142.2297413	131.3129671	286.2125051	ENSG00000061676	0.687501412	219.6797004	-103.8398502	4.998696499	2.938914413	0.921985146	0.797499535	-0.116163987	0.602391724	0.66827257	0.813892278	0.879193109	3.755238892	1.183050063	0.017457195	1	1	1	0.052642273	0.276735937	0.894884885	0.038651307	0.724608919	0.642276301	ENSG00000061676	NCKAP1	NCK associated protein 1	1.143847561	1.285795438	0.968190092	1.110137969
103.7405554	324.3839429	249.7077519	339.8225082	45.83771257	144.1915223	110.8001916	152.4507451	234.7870831	729.7581767	562.7604109	757.48621	ENSG00000061794	0.187747869	316.6581994	-152.3290997	7.33036429	4.641893122	1.140034701	0.878398119	-0.831902496	0.416727526	0.330389204	0.587055887	0.450713273	9.436241862	0.694981622	3.406780553	1	1	1	0.00212739	0.404475097	0.064929006	0.002146116	0.724608919	0.137407296	ENSG00000061794	MRPS35	mitochondrial ribosomal protein S35	0.44301401	1.635322899	0.066877557	1.259186445
0.125000006	0.499999962	1.875000082	0.875000055	0.001209339	0.008192961	0.035319624	0.015545627	12.92028648	30.51399369	99.53744899	49.25019142	ENSG00000061918	20	93.4949924	-40.7474962	0.565188126	-2.079441496	1.386294239	2.7080502	-2.148434272	2.366449065	3.162293946	3.115567986	4.281983963	0.010124554	0.540061891	0.251741068	1	1	1	0.919851452	0.462407078	0.615851797	0.384854995	0.724608919	0.555549545	ENSG00000061918	GUCY1B1	guanylate cyclase 1 soluble subunit beta 1	-0.616671359	0.415037455	0.321928174	1.353636989
253.5299288	752.107277	403.6788579	665.5851043	114.3952988	340.8056148	182.855093	302.4495868	561.8886919	1659.78884	891.1790074	1464.718586	ENSG00000061936	0.108558478	397.6332838	-192.8166419	8.23225715	5.535481878	1.087397091	0.465137777	-0.587350237	0.406031579	0.25237301	0.572380746	0.346919964	19.8392241	0.091594954	2.866392843	1	1	1	8.42E-06	0.76215921	0.090447381	1.39E-05	0.755039629	0.172694484	ENSG00000061936	SFSWAP	splicing factor SWAP	0.720011601	1.565020081	-0.176066307	0.668942174
218.2713108	562.4135864	137.5823363	408.820416	100.9606971	265.7690626	62.14990758	193.9532631	471.8902158	1190.165022	304.5684219	861.7237466	ENSG00000061938	0.311790085	305.6634689	-146.8317345	7.601486063	5.385738834	0.946498664	-0.461516286	0.142554767	0.393371189	0.402011783	0.55632125	0.557125123	12.11248488	0.67035386	0.065472361	1	1	1	0.000500853	0.412928263	0.798046838	0.000569272	0.724608919	0.616047859	ENSG00000061938	TNK2	tyrosine kinase non receptor 2	1.564248473	1.36147729	-0.459202497	-0.66197368
294.7750568	1869.363897	1156.491947	1757.429505	137.9177896	878.5891846	542.0766837	825.792046	630.0299213	3977.423623	2467.314427	3740.116508	ENSG00000061987	0.09411736	467.1772216	-227.5886108	9.266319987	5.686212546	1.847140943	1.366933972	-1.42867995	0.387527942	0.237493933	0.546947952	0.332212609	44.83913211	1.497850607	18.49429055	1	1	1	2.14E-11	0.221002378	1.70E-05	8.82E-11	0.724608919	0.000212909	ENSG00000061987	MON2	MON2 homolog, regulator of endosome-to-Golgi trafficking	0.603285343	2.660746689	-0.089031489	1.968429858
0.125	0.125	0.875	1.65	0.001209327	0.00120938	0.015545657	0.030863823	12.92040591	12.91984583	49.25008824	88.21007053	ENSG00000062038	20	91.91416709	-39.95708354	0.535940001	-2.079441542	5.46E-16	1.945910149	0.634306681	2.366453805	3.346659894	3.135068541	4.421515707	0.027605909	1.049523142	0.020580514	1	1	1	0.868038701	0.305616937	0.885927608	0.371402985	0.724608919	0.639913539	ENSG00000062038	CDH3	cadherin 3	0.499101764	2.78E-16	1.236067358	0.736965594
1836.934451	6353.523576	4469.573307	6091.994225	948.7414464	3289.152345	2304.322622	3148.647332	3556.636205	12272.8465	8669.396096	11786.77373	ENSG00000062194	0.080679158	589.3431551	-288.6715776	11.21710903	7.515853402	1.24091143	0.889194824	-0.93122889	0.337100556	0.212285674	0.476786534	0.301634153	26.47273669	0.849988856	9.531293719	1	1	1	2.67E-07	0.35655549	0.002019977	5.87E-07	0.724608919	0.01266362	ENSG00000062194	GPBP1	GC-rich promoter binding protein 1	0.446691518	1.78969865	-0.060632592	1.28237454
626.1684482	1325.023887	968.1724335	1467.489177	300.1474406	637.7418836	463.6067352	707.0528912	1306.314406	2752.976314	2021.881457	3045.775659	ENSG00000062485	0.121429407	446.6207371	-217.3103685	9.213746209	6.439619422	0.749566344	0.435790784	-0.333668373	0.375176326	0.261359334	0.530107195	0.365992378	9.788787552	0.285033439	0.831162625	1	1	1	0.001755792	0.593420942	0.361936559	0.001803787	0.732620617	0.425260531	ENSG00000062485	CS	citrate synthase	0.599507358	1.080181877	0.147225869	0.627900389
103.0249887	76.80000173	61.79999432	10.80000153	34.53274548	25.71202432	20.667138	3.517340312	307.3647391	229.3961841	184.797687	33.16142958	ENSG00000062524	1.545434584	204.7412119	-96.37060595	4.460692195	4.634971568	-0.293766905	-0.511068295	-1.450590091	0.557685485	0.78910807	0.789512421	1.123659287	3.226932192	4.771775345	1.666556808	1	1	1	0.072436266	0.028929978	0.196720357	0.05133017	0.29162796	0.290248178	ENSG00000062524	LTK	leukocyte receptor tyrosine kinase	-2.411977382	-0.41908804	-2.720983141	-0.728093798
33.89201438	78.54995118	80.90782826	70.75202368	15.01928322	36.1066826	36.71084742	32.76078622	76.4795911	170.8851211	178.3145074	152.800022	ENSG00000062582	0.338077141	240.3983052	-114.1991526	5.440039604	3.523179423	0.84055532	0.870131161	-0.974684765	0.415226785	0.452822529	0.569541134	0.599251763	0.942243616	0.592287782	2.645511875	1	1	1	0.331701508	0.441535809	0.103842704	0.186151883	0.724608919	0.190037552	ENSG00000062582	MRPS24	mitochondrial ribosomal protein S24	-0.190981821	1.188964156	-0.148841523	1.231104453
726.8102491	3186.963062	1053.298164	3036.855992	338.5340144	1491.481231	487.2141049	1420.603634	1560.413771	6809.82995	2277.103663	6491.954612	ENSG00000062598	0.13923372	458.2710118	-223.1355059	9.855584536	6.588665438	1.478158286	0.371016191	-0.419261869	0.389816768	0.282581995	0.552610211	0.401235017	38.5996478	0.09041703	1.091875385	1	1	1	5.20E-10	0.763647656	0.296056057	1.78E-09	0.755343336	0.377425593	ENSG00000062598	ELMO2	engulfment and cell motility 2	1.52677055	2.131000641	-0.069581432	0.534648658
452.3584821	1347.246448	775.3205084	2024.752876	206.8463468	619.9582827	354.3180645	940.7842738	989.2763372	2927.734078	1696.560099	4357.666601	ENSG00000062650	0.228883111	384.4478103	-186.2239052	9.198681711	6.114474967	1.091343153	0.538801536	-0.13141672	0.399234049	0.360990243	0.563149354	0.496176804	16.59584304	0.881484403	0.070150107	1	1	1	4.63E-05	0.347795436	0.79111835	6.52E-05	0.724608919	0.61399502	ENSG00000062650	WAPL	WAPL cohesin release factor	1.383733883	1.572360051	0.587373956	0.776000123
551.2554292	2295.919679	1221.802087	2269.337961	246.947879	1040.146348	549.1923351	1029.048761	1230.553384	5067.793758	2718.174026	5004.519684	ENSG00000062716	0.198704901	405.8011888	-196.9005944	9.701709056	6.312198276	1.426690498	0.795883893	-0.807529246	0.40970458	0.335384478	0.576465764	0.464868733	18.33608139	0.524276254	3.017559534	1	1	1	1.85E-05	0.469023232	0.082367331	2.85E-05	0.724608919	0.161689494	ENSG00000062716	VMP1	vacuole membrane protein 1	0.892716152	2.056292806	-0.016793336	1.146783318
149.592292	837.0478766	198.5621013	640.974546	64.41782203	366.0864952	86.77737026	283.7624152	347.3860669	1913.889632	454.3455046	1447.860417	ENSG00000062725	0.255272794	316.908099	-152.4540495	8.006848607	5.00791354	1.721967729	0.283188364	-0.550079887	0.429858779	0.381519542	0.600346159	0.50901331	30.36585557	1.20E-05	1.167866641	1	1	1	3.58E-08	0.997237568	0.279840022	9.19E-08	0.800012505	0.364478188	ENSG00000062725	APPBP2	amyloid beta precursor protein binding protein 2	1.685678331	2.476384737	-0.384516569	0.406189837
119.9140958	294.7746931	124.9327393	220.4140357	45.19955585	115.3036547	45.79842253	86.86990064	318.1312314	753.5938038	340.8018986	559.2540889	ENSG00000062822	0.432705158	287.9799358	-137.9899679	6.737706799	4.786775618	0.899435695	0.040999889	-0.331703443	0.497800182	0.509027291	0.700137881	0.695542826	3.895133332	0.053943637	0.227432334	1	1	1	0.048426195	0.816337868	0.633434285	0.035863433	0.767083139	0.562390312	ENSG00000062822	POLD1	DNA polymerase delta 1, catalytic subunit	0.814093284	1.29051618	-0.41775194	0.058670957
67.81394043	128.1465574	52.49876181	118.9086075	28.44168309	57.42072272	20.96600058	51.56699005	161.6898164	285.9863026	131.45664	274.1920158	ENSG00000063015	0.576181564	242.0913961	-115.0456981	5.756511349	4.216767785	0.636406804	-0.2559782	0.181158805	0.44332245	0.541393843	0.60032617	0.731633578	3.699625372	0.121052432	0.061310046	1	1	1	0.054424686	0.727895833	0.804437214	0.039862036	0.750181114	0.617791419	ENSG00000063015	SEZ6	seizure related 6 homolog	1.164357818	0.908236424	-0.107073962	-0.363195356
1786.096164	4900.892366	5871.054258	4800.35757	824.4189746	2271.834117	2713.483809	2232.443644	3869.560993	10572.40307	12702.96067	10322.06697	ENSG00000063046	0.143241882	468.7512618	-228.3756309	11.35214164	7.487787603	1.00938498	1.190001895	-1.21072879	0.394443234	0.289668799	0.556377957	0.401104297	3.61642399	1.219812062	9.111274043	1	1	1	0.057211724	0.269397538	0.002540389	0.041617652	0.724608919	0.014760393	ENSG00000063046	EIF4B	eukaryotic translation initiation factor 4B	-0.290422918	1.455721539	-0.029896425	1.716248031
38.42483509	63.31742868	52.02673926	28.07777706	36.68199797	35.26515972	49.16015725	15.63067756	40.25047798	113.6843504	55.06047478	50.43681321	ENSG00000063127	0.520362285	218.0146828	-103.0073414	4.995576205	3.648703998	0.499456628	0.303053805	-1.11623602	0.023682593	0.298792143	0.023717394	0.023220165	0.028665149	159.5302104	2310.901624	1	1	1	0.865554501	1.43E-36	0	0.370552359	3.00E-35	0	ENSG00000063127	SLC6A16	solute carrier family 6 member 16	-0.866803054	0.70610501	-1.145292749	0.427615316
28.625	36.6	33.625	40.8	12.06023568	15.47261956	14.19959854	17.26981958	67.94151016	86.57616087	79.62483039	96.39012105	ENSG00000063169	0.937487781	194.4163172	-91.20815858	4.419095222	3.354280462	0.245767778	0.160989376	-0.052355535	0.441003433	0.622449998	0.622840008	0.879367706	0.249304735	0.093889075	0.003544738	1	1	1	0.617565061	0.759290027	0.952523835	0.295802278	0.75434549	0.653549669	ENSG00000063169	BICRA	BRD4 interacting chromatin remodeling complex associated protein	0.271688871	0.343917508	0.15277028	0.224998917
61.6069605	221.5036922	70.69614573	206.2528329	24.75950578	91.64334995	28.32233267	87.33475107	153.2913305	535.3785703	176.4665742	487.0939755	ENSG00000063176	0.424910465	269.0936738	-128.5468369	6.203297314	4.120774859	1.279664399	0.137616196	-0.208952694	0.465084374	0.513452629	0.649291525	0.686354217	10.93678877	0.002571791	0.092682841	1	1	1	0.000942734	0.959554358	0.760793789	0.001021759	0.79455822	0.605019157	ENSG00000063176	SPHK2	sphingosine kinase 2	1.531424353	1.82943431	-0.102437454	0.195572502
1085.5196	3180.723606	2909.295286	2768.042277	531.1507529	1568.006293	1433.257853	1377.949868	2218.490315	6452.144168	5905.426609	5560.476634	ENSG00000063177	0.133939297	489.4853625	-238.7426813	10.3001147	6.989814045	1.075049954	0.985852116	-1.124820525	0.364677633	0.302715318	0.511158718	0.405334338	5.002689872	0.753775218	7.70086786	1	1	1	0.025307957	0.3852836	0.005519428	0.020052817	0.724608919	0.02492085	ENSG00000063177	RPL18	ribosomal protein L18	-0.07177846	1.550094316	-0.200421435	1.421451341
20.94095859	53.77043427	34.0337594	47.23104969	6.220254866	16.17879964	9.943350141	14.44561279	70.49932132	178.706682	116.4895897	154.4255745	ENSG00000063180	0.855170697	212.4029584	-100.2014792	4.710553934	3.041706982	0.943016785	0.485645973	-0.615318232	0.619334745	0.659713559	0.849901769	0.915005019	1.856287015	0.058162481	0.452222966	1	1	1	0.173053944	0.809424146	0.501281189	0.109050784	0.765247286	0.503720366	ENSG00000063180	CA11	carbonic anhydrase 11	0.4612164	1.319770762	-0.18343511	0.675119251
58.71692309	88.21452601	74.64498991	89.92741276	25.55003069	41.39382631	31.62696708	40.91250935	134.9382746	187.9942806	176.1747975	197.6642278	ENSG00000063241	0.605749268	236.5328211	-112.2664106	5.395773686	4.072727983	0.40704366	0.240015424	-0.220784247	0.424535442	0.532758455	0.556548018	0.726016775	0.603590665	0.09414137	0.092478943	1	1	1	0.437211295	0.75897684	0.761049035	0.229701365	0.75434549	0.605115414	ENSG00000063241	ISOC2	isochorismatase domain containing 2	0.26547077	0.579138798	0.027436673	0.341104701
345.7346356	864.2962978	450.3193245	824.553004	151.9191928	389.9786219	194.6210859	372.1570476	786.8159123	1915.51036	1041.960551	1826.883733	ENSG00000063244	0.294091652	352.9637785	-170.4818892	8.348792498	5.845671532	0.916244115	0.264285409	-0.31135963	0.419552438	0.41017239	0.590186608	0.567899224	6.350289351	0.037762502	0.30059521	1	1	1	0.011736215	0.845920814	0.583509518	0.01010598	0.775239046	0.540859275	ENSG00000063244	U2AF2	U2 small nuclear RNA auxiliary factor 2	0.871212292	1.319362274	-0.067833385	0.380316597
74.78215146	193.0651138	56.08584134	246.476322	33.0753034	86.63771815	23.74718506	112.0256622	169.0799358	430.2299156	132.4629252	542.2916156	ENSG00000063245	0.439172169	263.8312737	-125.9156369	6.2347692	4.31457924	0.94844827	-0.287695841	0.531934264	0.41622059	0.466681132	0.594393183	0.66162199	12.9877561	0.000200252	0.646392145	1	1	1	0.000313534	0.988709489	0.421405543	0.000371193	0.799326533	0.461927718	ENSG00000063245	EPN1	epsin 1	2.116085626	1.356610791	0.350749703	-0.408725132
263.3988264	1412.157109	592.936594	1331.182457	119.0775273	645.0587687	268.7452174	610.8427348	582.6367353	3091.482197	1308.204879	2900.986838	ENSG00000063322	0.165713439	393.2191407	-190.6095703	8.782348494	5.573669334	1.679204345	0.811418135	-0.870468922	0.405048246	0.316429515	0.569734389	0.432642661	30.17728127	0.468057256	4.048068547	1	1	1	3.94E-08	0.493882282	0.044221914	1.01E-07	0.726080793	0.105059115	ENSG00000063322	MED29	mediator complex subunit 29	1.16541086	2.418134189	-0.085130178	1.16759315
0.7	7.675	3.25	18.8	0.078909483	1.101939937	0.450660595	2.740886415	6.209646576	53.45629379	23.43781575	128.9509839	ENSG00000063438	4.772701813	123.7217802	-55.8608901	1.910608492	-0.356674944	2.394643237	1.53532994	-0.639441364	1.113662717	1.490252992	1.502107413	2.049913749	4.039678968	1.359918586	0.097303906	1	1	1	0.044442275	0.243551592	0.755089359	0.033239242	0.724608919	0.60344794	ENSG00000063438	AHRR	aryl hydrocarbon receptor repressor	2.219965684	2.351329011	1.190564767	1.321928095
68.96289673	164.6530067	204.4648034	172.5343288	32.84172097	82.00446889	99.12053188	83.84610263	144.8121775	330.5992099	421.7678724	355.0325379	ENSG00000063587	0.356010279	273.7205574	-130.8602787	6.490851075	4.233568631	0.870271639	1.086827219	-1.040071265	0.378504563	0.421308636	0.517468998	0.590711107	1.340118911	1.758203265	3.100101566	1	1	1	0.247012999	0.184848782	0.07828741	0.146785796	0.724608919	0.156007228	ENSG00000063587	ZNF275	zinc finger protein 275	-0.243670192	1.243502461	0.067056697	1.55422935
187.5015075	349.4451761	403.4098874	409.3944797	94.71224586	179.3207663	202.733638	210.4084932	371.1960898	680.969269	802.7258767	796.5640429	ENSG00000063601	0.234584507	326.048118	-157.024059	7.670640065	5.233786886	0.6225598	0.76616625	-0.607833746	0.348440603	0.347581123	0.48971193	0.483129139	1.625410277	1.148100734	1.582862364	1	1	1	0.202339049	0.283947086	0.208348874	0.124459728	0.724608919	0.302151287	ENSG00000063601	MTMR1	myotubularin related protein 1	0.021193055	0.894612704	0.227822559	1.101242209
2.275	8.65	5.65	20.8	0.423833462	1.73833995	1.118957681	4.248531583	12.21145913	43.04250155	28.52878222	101.8328313	ENSG00000063660	3.235647894	138.4446902	-63.22234508	2.409975918	0.821980052	1.335579269	0.909675493	-0.032281827	0.857344251	1.185448435	1.190615231	1.65666969	2.53723508	1.163495702	0.000379703	1	1	1	0.11118934	0.280741741	0.984453424	0.074598089	0.724608919	0.662628075	ENSG00000063660	GPC1	glypican 1	1.712901889	1.559034036	1.175727288	1.021859434
5.025000127	44.40000198	44.62499975	36.39999925	1.921548027	18.27009699	18.36360177	14.94618406	13.14077292	107.9009146	108.4422668	88.64871058	ENSG00000063761	1.003738526	181.2970897	-84.64854485	3.998772589	1.614425479	2.178814035	2.183868755	-2.382539515	0.490456303	0.66768291	0.667664459	0.925889988	4.128069022	4.173174558	6.621577234	1	1	1	0.042177452	0.041068781	0.010075057	0.031748008	0.376709662	0.03811109	ENSG00000063761	ADCK1	aarF domain containing kinase 1	-0.28678631	2.913659184	-0.279654119	2.920791374
130.7924866	544.169614	281.8119331	629.3396378	67.66699482	283.1755894	145.9653341	328.4627585	252.8067723	1045.713613	544.0878557	1205.824312	ENSG00000063854	0.119610051	359.8432672	-173.9216336	7.806375278	4.873611995	1.425648993	0.767627949	-0.622217862	0.336231355	0.257131561	0.474454111	0.357569364	37.53397441	1.043190371	3.028059083	1	1	1	8.98E-10	0.307080635	0.081835857	2.96E-09	0.724608919	0.160902922	ENSG00000063854	HAGH	hydroxyacylglutathione hydrolase	1.156286391	2.048437028	0.209424234	1.10157487
637.6987464	2361.54342	1340.896712	2517.709254	285.6538626	1066.146425	599.122996	1138.722922	1423.609985	5230.883109	3001.059889	5566.639404	ENSG00000063978	0.16291372	442.6286103	-215.3143052	9.674338224	6.457865988	1.309204688	0.74322787	-0.679193805	0.409737337	0.311226687	0.578446426	0.432923248	18.83521697	0.537455041	2.461306026	1	1	1	1.43E-05	0.463489358	0.116681728	2.25E-05	0.724608919	0.205449071	ENSG00000063978	RNF4	ring finger protein 4	0.908410966	1.88713332	0.09234375	1.071066105
503.1881538	1471.458537	1782.34406	1168.740791	211.0920737	619.9826404	751.0497592	495.0597667	1199.468619	3492.340084	4229.746842	2759.171978	ENSG00000064012	0.130053646	451.7673177	-219.8836588	9.278342679	6.220964163	1.073045227	1.264720501	-1.49504769	0.443198856	0.288748584	0.624348558	0.393173962	1.959941768	0.712487356	14.45907777	1	1	1	0.161519546	0.398619305	0.000143238	0.102659294	0.724608919	0.001539123	ENSG00000064012	CASP8	caspase 8	-0.608396198	1.546192883	-0.332038139	1.822550941
113.3318839	438.6285672	284.0583572	399.6214931	52.08943278	202.8797996	130.8803578	185.531644	246.578149	948.3202385	616.5107712	860.7552561	ENSG00000064102	0.171985764	326.9489063	-157.4744531	7.561236806	4.73032054	1.353332427	0.91885916	-1.011994295	0.396611448	0.305175714	0.559379154	0.423831507	15.22108627	0.599331498	5.701244316	1	1	1	9.56E-05	0.438833204	0.01695289	0.000126304	0.724608919	0.05379143	ENSG00000064102	INTS13	integrator complex subunit 13	0.490982524	1.94305735	-0.134045313	1.318029512
90.28623271	205.0816625	165.0278095	271.3020378	40.60169965	99.22376523	75.85182698	121.3229482	200.7700142	423.8751491	359.0444554	606.6848587	ENSG00000064115	0.549203747	268.7888835	-128.3944418	6.53144517	4.502984987	0.820423266	0.603129015	-0.323304538	0.407742377	0.490668851	0.510982416	0.688672892	3.697401081	1.349749356	0.220392912	1	1	1	0.054497291	0.245321939	0.638740702	0.039895652	0.724608919	0.563352852	ENSG00000064115	TM7SF3	transmembrane 7 superfamily member 3	0.713782867	1.174746935	0.401991642	0.86295571
4.85	4	11.825	17.425	1.149121353	0.936764585	2.895223281	4.298184248	20.46998774	17.080065	48.29700904	70.64160294	ENSG00000064199	2.492583816	139.3350706	-63.66753532	2.396667463	1.578978705	-0.192684344	0.891237229	0.580374366	0.734684233	1.043209726	1.027228227	1.453865918	0.021335257	2.639329855	0.159355748	1	1	1	0.883869338	0.104247509	0.689750358	0.375644517	0.646601141	0.581376545	ENSG00000064199	SPA17	sperm autoantigenic protein 17	0.522705794	-0.22650853	1.881664619	1.132450296
583.3473961	254.6144188	811.8401796	180.7551513	284.9256934	129.0463894	393.3210108	93.11282825	1194.326073	502.3658746	1675.690998	350.8906916	ENSG00000064201	0.29047924	338.6974742	-163.3487371	7.660612113	6.368782886	-0.829032568	0.330520612	-0.67312757	0.365589012	0.420944884	0.500297808	0.548986997	15.15763414	0.003843997	1.503386481	1	1	1	9.89E-05	0.95056285	0.220151031	0.000130131	0.792574759	0.313861307	ENSG00000064201	TSPAN32	tetraspanin 32	-2.160975465	-1.192857092	-0.491972965	0.476145408
4.450000005	2.65	3.850000097	1.650000006	0.449071644	0.26070853	0.386249362	0.156339764	44.09652734	26.93621109	38.37546987	17.41399601	ENSG00000064225	6.621516796	114.2469969	-51.12349845	1.406919415	1.492904097	-0.518344457	-0.144830924	-0.328953425	1.170141294	1.66402865	1.656945443	2.364473615	0.332096593	0.067177432	0.019355299	1	1	1	0.564427138	0.795491659	0.889352699	0.277095113	0.763082877	0.640583179	ENSG00000064225	ST3GAL6	ST3 beta-galactoside alpha-2,3-sialyltransferase 6	-0.871992413	-0.578359767	-0.461904101	-0.168271455
3.075000172	3.425	0.3	2.05	0.180619185	0.202085961	0.012027214	0.117797993	52.35117209	58.04769877	7.48302997	35.67548039	ENSG00000064270	10.1331079	107.2584459	-47.62922296	1.100244215	1.123304957	0.107796515	-2.327277761	1.814016083	1.446259882	2.043699005	2.187460718	2.999049749	0.403575674	0.8286508	0.365859997	1	1	1	0.525248384	0.362662955	0.545269618	0.262717774	0.724608919	0.522579051	ENSG00000064270	ATP2C2	ATPase secretory pathway Ca2+ transporting 2	1.230297619	0.118877335	-0.536868212	-1.648288497
38.82500236	60.7999947	26.25000134	53.0000012	16.31841669	25.66053789	10.97304534	22.34444365	92.37298182	144.0593089	62.79592847	125.7135855	ENSG00000064300	0.952087561	202.8666904	-95.43334518	4.525193623	3.65906443	0.448525272	-0.39139839	0.254100624	0.442229644	0.623915759	0.627376736	0.884020024	1.692840477	0.355182651	0.082620393	1	1	1	0.193226955	0.551193918	0.773777249	0.119568451	0.730018475	0.609377724	ENSG00000064300	NGFR	nerve growth factor receptor	0.986703139	0.633932267	-0.194647275	-0.547418146
0.3	6.450000023	0.3	3.25	0.009430069	0.294396936	0.009429754	0.145554301	9.543938201	141.3143113	9.544257129	72.56741926	ENSG00000064309	12.24749197	102.6308658	-45.31543288	0.980388436	-1.203972804	3.068052939	-1.10E-13	-0.685425138	1.765244395	2.365690676	2.496439056	3.350164321	2.648905579	0.052262765	0.041858903	1	1	1	0.103621214	0.819171656	0.837888966	0.070211129	0.767726613	0.627005894	ENSG00000064309	CDON	cell adhesion associated, oncogene regulated	1.708951218	2.518728807	-0.809777589	-3.67E-14
250.4258668	1081.792848	806.9598958	1143.416612	111.0287412	481.6491392	357.2997474	508.3240115	564.8367627	2429.726683	1822.515348	2571.984636	ENSG00000064313	0.121195367	401.8964222	-194.9482111	8.877503074	5.523162936	1.463212052	1.170111036	-1.114709937	0.414986652	0.260048252	0.586883844	0.369040493	24.12168836	1.165109225	9.123798829	1	1	1	9.04E-07	0.280408447	0.002523055	1.80E-06	0.724608919	0.014707746	ENSG00000064313	TAF2	TATA-box binding protein associated factor 2	0.502256754	2.106552276	0.079855081	1.684150602
161.0682383	939.2336864	276.8005291	1024.614323	76.54011786	449.835268	132.6817994	496.618326	338.9461384	1961.073265	577.4607614	2113.966515	ENSG00000064393	0.161700274	365.5916503	-176.7958252	8.17103197	5.081828115	1.7632362	0.54146902	-0.454461785	0.379598518	0.319493794	0.532481993	0.430113257	48.50527738	0.401467095	1.116423789	1	1	1	3.29E-12	0.526332559	0.29068981	1.49E-11	0.727615837	0.373323605	ENSG00000064393	HIPK2	homeodomain interacting protein kinase 2	1.884367063	2.536417987	0.12539704	0.777447965
257.9522697	1112.141947	504.2762747	889.8672497	106.4695359	461.0728541	208.663724	369.8668659	624.961618	2682.568926	1218.681217	2140.94258	ENSG00000064419	0.127361041	397.8830194	-192.9415097	8.554367926	5.552774567	1.46126855	0.670349715	-0.893320538	0.451487587	0.274184224	0.637019729	0.378538356	27.1710733	0.122288566	5.56922616	1	1	1	1.86E-07	0.726565489	0.018278837	4.22E-07	0.749955341	0.056416842	ENSG00000064419	TNPO3	transportin 3	0.818138029	2.103879467	-0.321355203	0.964386236
91.23609201	272.9092976	152.7706908	256.0243762	42.52711996	130.3846796	70.13236985	124.1671999	195.7344982	571.2288049	332.7833357	527.9049642	ENSG00000064490	0.317124189	292.8269349	-140.4134675	6.742109225	4.513450565	1.095688932	0.51548748	-0.579354317	0.389443151	0.427590759	0.546127653	0.577980369	6.832027045	0.212176581	1.004759958	1	1	1	0.008953759	0.645066745	0.316161472	0.007874171	0.735821883	0.392564683	ENSG00000064490	RFXANK	regulatory factor X associated ankyrin containing protein	0.741124644	1.570294944	-0.091793046	0.737377254
87.77353315	210.4315945	138.0496596	140.5847518	82.49302182	192.3572086	126.3664721	122.9651273	93.39205852	230.2042971	150.8130138	160.7290852	ENSG00000064545	0.52149833	271.9719393	-129.9859697	6.477812313	4.47476001	0.874400623	0.452853462	-0.856203573	0.031656278	0.033868819	0.032850601	0.031701196	631.0108708	190.5920177	729.462175	1	1	1	3.01E-139	2.36E-43	1.17E-160	4.87E-138	5.29E-42	3.62E-159	ENSG00000064545	TMEM161A	transmembrane protein 161A	0.026065687	1.251989455	-0.578525077	0.64739869
142.3735823	233.3111351	164.6335416	226.229505	69.8895739	116.3636536	79.09202021	112.2198708	290.0323439	467.7928553	342.6920055	456.0670814	ENSG00000064547	0.246490745	297.6111043	-142.8055522	6.957107401	4.958454464	0.493918442	0.14526758	-0.176090494	0.363029583	0.349952644	0.515406796	0.500872498	2.505550956	0.014237508	0.123599709	1	1	1	0.113445804	0.905021023	0.72516264	0.07582251	0.786550082	0.592963962	ENSG00000064547	LPAR2	lysophosphatidic acid receptor 2	0.456155321	0.708646296	-0.04427534	0.208215635
223.8644129	782.1084429	404.0655628	862.0820206	101.9020522	358.8595066	182.9705724	400.2214312	491.7984899	1704.54901	892.323705	1856.935567	ENSG00000064601	0.209269914	363.1577957	-175.5788978	8.190421268	5.411040569	1.250952836	0.59053658	-0.493179567	0.401545148	0.35711934	0.567387616	0.489947379	15.70326696	0.431007085	1.01323754	1	1	1	7.41E-05	0.5114952	0.314128472	0.000100279	0.726736097	0.391175376	ENSG00000064601	CTSA	cathepsin A	1.091342231	1.800156744	0.140285566	0.84910008
396.7456923	1379.276091	654.1420432	1623.930324	158.8568632	557.0935055	259.3361834	656.3163164	990.8740559	3414.87114	1649.988856	4018.107778	ENSG00000064607	0.219834455	387.3405863	-187.6702931	9.010080002	5.983295502	1.246018567	0.500029017	-0.33673847	0.466985682	0.359078185	0.661796066	0.507766625	17.20540092	0.285837151	0.439801966	1	1	1	3.35E-05	0.592900616	0.507218053	4.88E-05	0.732620617	0.506941449	ENSG00000064607	SUGP2	SURP and G-patch domain containing 2	1.310498217	1.795038661	0.235420985	0.71996143
189.4621563	987.0124988	489.7903973	913.319196	90.73729184	481.9301369	235.5128857	445.8386839	395.6026011	2021.441695	1018.605129	1870.972582	ENSG00000064651	0.222444356	352.9242484	-170.4621242	8.378819312	5.244189302	1.650493401	0.949788237	-1.027385508	0.375622894	0.351468367	0.525856087	0.485449873	20.32102226	0.812244204	4.478969324	1	1	1	6.55E-06	0.367457582	0.034314409	1.11E-05	0.724608919	0.087725717	ENSG00000064651	SLC12A2	solute carrier family 12 member 2	0.897590888	2.375024921	-0.111831383	1.365602651
[truncated: 14,011 more rows]
