# Supplementary material for: Age is an intrinsic driver of inflammatory responses to malaria
Source: Nat Commun. 2025 Sep 30;16:8665. doi: 10.1038/s41467-025-63638-1 (PMC12485045; doi:10.1038/s41467-025-63638-1)
Supplement: Supplementary file 7 — Source Data [file 41467_2025_63638_MOESM7_ESM.xlsx]

## Sheet: Figure1_SFigure1_SFigure2
ID	age	sex	severe_mal	parasitemia	Analyte	LogUnits (pg/mL)	ALT	Symptoms	Symptom_pres
1	10	M	No	46046	IDO	2.80072	68	rigors	Yes
1	10	M	No	46046	IDO	2.80072	68	muscle	No
1	10	M	No	46046	IDO	2.80072	68	headache	Yes
1	10	M	No	46046	IDO	2.80072	68	jointpain	Yes
1	10	M	No	46046	CXCL8	-3	68	rigors	Yes
1	10	M	No	46046	CXCL8	-3	68	muscle	No
1	10	M	No	46046	CXCL8	-3	68	headache	Yes
1	10	M	No	46046	CXCL8	-3	68	jointpain	Yes
1	10	M	No	46046	CCL2	1.68124	68	rigors	Yes
1	10	M	No	46046	CCL2	1.68124	68	muscle	No
1	10	M	No	46046	CCL2	1.68124	68	headache	Yes
1	10	M	No	46046	CCL2	1.68124	68	jointpain	Yes
1	10	M	No	46046	CXCL9	0.69897	68	rigors	Yes
1	10	M	No	46046	CXCL9	0.69897	68	muscle	No
1	10	M	No	46046	CXCL9	0.69897	68	headache	Yes
1	10	M	No	46046	CXCL9	0.69897	68	jointpain	Yes
1	10	M	No	46046	CCL3	-3	68	rigors	Yes
1	10	M	No	46046	CCL3	-3	68	muscle	No
1	10	M	No	46046	CCL3	-3	68	headache	Yes
1	10	M	No	46046	CCL3	-3	68	jointpain	Yes
1	10	M	No	46046	CRP	9.07555	68	rigors	Yes
1	10	M	No	46046	CRP	9.07555	68	muscle	No
1	10	M	No	46046	CRP	9.07555	68	headache	Yes
1	10	M	No	46046	CRP	9.07555	68	jointpain	Yes
2	61	F	No	1979	IDO	3.04336	21.1	rigors	No
2	61	F	No	1979	IDO	3.04336	21.1	muscle	No
2	61	F	No	1979	IDO	3.04336	21.1	headache	Yes
2	61	F	No	1979	IDO	3.04336	21.1	jointpain	No
2	61	F	No	1979	CXCL8	-3	21.1	rigors	No
2	61	F	No	1979	CXCL8	-3	21.1	muscle	No
2	61	F	No	1979	CXCL8	-3	21.1	headache	Yes
2	61	F	No	1979	CXCL8	-3	21.1	jointpain	No
2	61	F	No	1979	CCL2	1.81954	21.1	rigors	No
2	61	F	No	1979	CCL2	1.81954	21.1	muscle	No
2	61	F	No	1979	CCL2	1.81954	21.1	headache	Yes
2	61	F	No	1979	CCL2	1.81954	21.1	jointpain	No
2	61	F	No	1979	CXCL9	0	21.1	rigors	No
2	61	F	No	1979	CXCL9	0	21.1	muscle	No
2	61	F	No	1979	CXCL9	0	21.1	headache	Yes
2	61	F	No	1979	CXCL9	0	21.1	jointpain	No
2	61	F	No	1979	CCL3	-3	21.1	rigors	No
2	61	F	No	1979	CCL3	-3	21.1	muscle	No
2	61	F	No	1979	CCL3	-3	21.1	headache	Yes
2	61	F	No	1979	CCL3	-3	21.1	jointpain	No
2	61	F	No	1979	CRP	8.75205	21.1	rigors	No
2	61	F	No	1979	CRP	8.75205	21.1	muscle	No
2	61	F	No	1979	CRP	8.75205	21.1	headache	Yes
2	61	F	No	1979	CRP	8.75205	21.1	jointpain	No
3	55	M	No	45840	IDO	3.34577	19.8	rigors	No
3	55	M	No	45840	IDO	3.34577	19.8	muscle	No
3	55	M	No	45840	IDO	3.34577	19.8	headache	No
3	55	M	No	45840	IDO	3.34577	19.8	jointpain	No
3	55	M	No	45840	CXCL8	-3	19.8	rigors	No
3	55	M	No	45840	CXCL8	-3	19.8	muscle	No
3	55	M	No	45840	CXCL8	-3	19.8	headache	No
3	55	M	No	45840	CXCL8	-3	19.8	jointpain	No
3	55	M	No	45840	CCL2	2.82151	19.8	rigors	No
3	55	M	No	45840	CCL2	2.82151	19.8	muscle	No
3	55	M	No	45840	CCL2	2.82151	19.8	headache	No
3	55	M	No	45840	CCL2	2.82151	19.8	jointpain	No
3	55	M	No	45840	CXCL9	0.60206	19.8	rigors	No
3	55	M	No	45840	CXCL9	0.60206	19.8	muscle	No
3	55	M	No	45840	CXCL9	0.60206	19.8	headache	No
3	55	M	No	45840	CXCL9	0.60206	19.8	jointpain	No
3	55	M	No	45840	CCL3	-3	19.8	rigors	No
3	55	M	No	45840	CCL3	-3	19.8	muscle	No
3	55	M	No	45840	CCL3	-3	19.8	headache	No
3	55	M	No	45840	CCL3	-3	19.8	jointpain	No
3	55	M	No	45840	CRP	8.45939	19.8	rigors	No
3	55	M	No	45840	CRP	8.45939	19.8	muscle	No
3	55	M	No	45840	CRP	8.45939	19.8	headache	No
3	55	M	No	45840	CRP	8.45939	19.8	jointpain	No
4	34	M	No	2291	IDO	-3	42.1	rigors	No
4	34	M	No	2291	IDO	-3	42.1	muscle	No
4	34	M	No	2291	IDO	-3	42.1	headache	No
4	34	M	No	2291	IDO	-3	42.1	jointpain	No
4	34	M	No	2291	CXCL8	-3	42.1	rigors	No
4	34	M	No	2291	CXCL8	-3	42.1	muscle	No
4	34	M	No	2291	CXCL8	-3	42.1	headache	No
4	34	M	No	2291	CXCL8	-3	42.1	jointpain	No
4	34	M	No	2291	CCL2	0.90309	42.1	rigors	No
4	34	M	No	2291	CCL2	0.90309	42.1	muscle	No
4	34	M	No	2291	CCL2	0.90309	42.1	headache	No
4	34	M	No	2291	CCL2	0.90309	42.1	jointpain	No
4	34	M	No	2291	CXCL9	1.20412	42.1	rigors	No
4	34	M	No	2291	CXCL9	1.20412	42.1	muscle	No
4	34	M	No	2291	CXCL9	1.20412	42.1	headache	No
4	34	M	No	2291	CXCL9	1.20412	42.1	jointpain	No
4	34	M	No	2291	CCL3	-3	42.1	rigors	No
4	34	M	No	2291	CCL3	-3	42.1	muscle	No
4	34	M	No	2291	CCL3	-3	42.1	headache	No
4	34	M	No	2291	CCL3	-3	42.1	jointpain	No
4	34	M	No	2291	CRP	9.89599	42.1	rigors	No
4	34	M	No	2291	CRP	9.89599	42.1	muscle	No
4	34	M	No	2291	CRP	9.89599	42.1	headache	No
4	34	M	No	2291	CRP	9.89599	42.1	jointpain	No
5	22	M	No	2080	IDO	-3	31	rigors	Yes
5	22	M	No	2080	IDO	-3	31	muscle	Yes
5	22	M	No	2080	IDO	-3	31	headache	Yes
5	22	M	No	2080	IDO	-3	31	jointpain	Yes
5	22	M	No	2080	CXCL8	-3	31	rigors	Yes
5	22	M	No	2080	CXCL8	-3	31	muscle	Yes
5	22	M	No	2080	CXCL8	-3	31	headache	Yes
5	22	M	No	2080	CXCL8	-3	31	jointpain	Yes
5	22	M	No	2080	CCL2	1.94939	31	rigors	Yes
5	22	M	No	2080	CCL2	1.94939	31	muscle	Yes
5	22	M	No	2080	CCL2	1.94939	31	headache	Yes
5	22	M	No	2080	CCL2	1.94939	31	jointpain	Yes
5	22	M	No	2080	CXCL9	0.778151	31	rigors	Yes
5	22	M	No	2080	CXCL9	0.778151	31	muscle	Yes
5	22	M	No	2080	CXCL9	0.778151	31	headache	Yes
5	22	M	No	2080	CXCL9	0.778151	31	jointpain	Yes
5	22	M	No	2080	CCL3	-3	31	rigors	Yes
5	22	M	No	2080	CCL3	-3	31	muscle	Yes
5	22	M	No	2080	CCL3	-3	31	headache	Yes
5	22	M	No	2080	CCL3	-3	31	jointpain	Yes
5	22	M	No	2080	CRP	9.4109	31	rigors	Yes
5	22	M	No	2080	CRP	9.4109	31	muscle	Yes
5	22	M	No	2080	CRP	9.4109	31	headache	Yes
5	22	M	No	2080	CRP	9.4109	31	jointpain	Yes
6	39	M	No	3705	IDO	1.78533	13	rigors	Yes
6	39	M	No	3705	IDO	1.78533	13	muscle	Yes
6	39	M	No	3705	IDO	1.78533	13	headache	Yes
6	39	M	No	3705	IDO	1.78533	13	jointpain	Yes
6	39	M	No	3705	CXCL8	-3	13	rigors	Yes
6	39	M	No	3705	CXCL8	-3	13	muscle	Yes
6	39	M	No	3705	CXCL8	-3	13	headache	Yes
6	39	M	No	3705	CXCL8	-3	13	jointpain	Yes
6	39	M	No	3705	CCL2	-3	13	rigors	Yes
6	39	M	No	3705	CCL2	-3	13	muscle	Yes
6	39	M	No	3705	CCL2	-3	13	headache	Yes
6	39	M	No	3705	CCL2	-3	13	jointpain	Yes
6	39	M	No	3705	CXCL9	0.477121	13	rigors	Yes
6	39	M	No	3705	CXCL9	0.477121	13	muscle	Yes
6	39	M	No	3705	CXCL9	0.477121	13	headache	Yes
6	39	M	No	3705	CXCL9	0.477121	13	jointpain	Yes
6	39	M	No	3705	CCL3	-3	13	rigors	Yes
6	39	M	No	3705	CCL3	-3	13	muscle	Yes
6	39	M	No	3705	CCL3	-3	13	headache	Yes
6	39	M	No	3705	CCL3	-3	13	jointpain	Yes
6	39	M	No	3705	CRP	10.2668	13	rigors	Yes
6	39	M	No	3705	CRP	10.2668	13	muscle	Yes
6	39	M	No	3705	CRP	10.2668	13	headache	Yes
6	39	M	No	3705	CRP	10.2668	13	jointpain	Yes
7	15	M	No	13981	IDO	2.74974	84	rigors	No
7	15	M	No	13981	IDO	2.74974	84	muscle	No
7	15	M	No	13981	IDO	2.74974	84	headache	Yes
7	15	M	No	13981	IDO	2.74974	84	jointpain	No
7	15	M	No	13981	CXCL8	-3	84	rigors	No
7	15	M	No	13981	CXCL8	-3	84	muscle	No
7	15	M	No	13981	CXCL8	-3	84	headache	Yes
7	15	M	No	13981	CXCL8	-3	84	jointpain	No
7	15	M	No	13981	CCL2	2.16435	84	rigors	No
7	15	M	No	13981	CCL2	2.16435	84	muscle	No
7	15	M	No	13981	CCL2	2.16435	84	headache	Yes
7	15	M	No	13981	CCL2	2.16435	84	jointpain	No
7	15	M	No	13981	CXCL9	1.23045	84	rigors	No
7	15	M	No	13981	CXCL9	1.23045	84	muscle	No
7	15	M	No	13981	CXCL9	1.23045	84	headache	Yes
7	15	M	No	13981	CXCL9	1.23045	84	jointpain	No
7	15	M	No	13981	CCL3	-3	84	rigors	No
7	15	M	No	13981	CCL3	-3	84	muscle	No
7	15	M	No	13981	CCL3	-3	84	headache	Yes
7	15	M	No	13981	CCL3	-3	84	jointpain	No
7	15	M	No	13981	CRP	8.51587	84	rigors	No
7	15	M	No	13981	CRP	8.51587	84	muscle	No
7	15	M	No	13981	CRP	8.51587	84	headache	Yes
7	15	M	No	13981	CRP	8.51587	84	jointpain	No
8	11	F	No	14048	IDO	2.74974	32	rigors	No
8	11	F	No	14048	IDO	2.74974	32	muscle	Yes
8	11	F	No	14048	IDO	2.74974	32	headache	Yes
8	11	F	No	14048	IDO	2.74974	32	jointpain	No
8	11	F	No	14048	CXCL8	1.6902	32	rigors	No
8	11	F	No	14048	CXCL8	1.6902	32	muscle	Yes
8	11	F	No	14048	CXCL8	1.6902	32	headache	Yes
8	11	F	No	14048	CXCL8	1.6902	32	jointpain	No
8	11	F	No	14048	CCL2	2.49136	32	rigors	No
8	11	F	No	14048	CCL2	2.49136	32	muscle	Yes
8	11	F	No	14048	CCL2	2.49136	32	headache	Yes
8	11	F	No	14048	CCL2	2.49136	32	jointpain	No
8	11	F	No	14048	CXCL9	1.17609	32	rigors	No
8	11	F	No	14048	CXCL9	1.17609	32	muscle	Yes
8	11	F	No	14048	CXCL9	1.17609	32	headache	Yes
8	11	F	No	14048	CXCL9	1.17609	32	jointpain	No
8	11	F	No	14048	CCL3	-3	32	rigors	No
8	11	F	No	14048	CCL3	-3	32	muscle	Yes
8	11	F	No	14048	CCL3	-3	32	headache	Yes
8	11	F	No	14048	CCL3	-3	32	jointpain	No
8	11	F	No	14048	CRP	8.92117	32	rigors	No
8	11	F	No	14048	CRP	8.92117	32	muscle	Yes
8	11	F	No	14048	CRP	8.92117	32	headache	Yes
8	11	F	No	14048	CRP	8.92117	32	jointpain	No
9	16	M	Yes	297000	IDO	2.42975	11	rigors	Yes
9	16	M	Yes	297000	IDO	2.42975	11	muscle	Yes
9	16	M	Yes	297000	IDO	2.42975	11	headache	Yes
9	16	M	Yes	297000	IDO	2.42975	11	jointpain	Yes
9	16	M	Yes	297000	CXCL8	2.0086	11	rigors	Yes
9	16	M	Yes	297000	CXCL8	2.0086	11	muscle	Yes
9	16	M	Yes	297000	CXCL8	2.0086	11	headache	Yes
9	16	M	Yes	297000	CXCL8	2.0086	11	jointpain	Yes
9	16	M	Yes	297000	CCL2	3.13799	11	rigors	Yes
9	16	M	Yes	297000	CCL2	3.13799	11	muscle	Yes
9	16	M	Yes	297000	CCL2	3.13799	11	headache	Yes
9	16	M	Yes	297000	CCL2	3.13799	11	jointpain	Yes
9	16	M	Yes	297000	CXCL9	1.04139	11	rigors	Yes
9	16	M	Yes	297000	CXCL9	1.04139	11	muscle	Yes
9	16	M	Yes	297000	CXCL9	1.04139	11	headache	Yes
9	16	M	Yes	297000	CXCL9	1.04139	11	jointpain	Yes
9	16	M	Yes	297000	CCL3	1.23045	11	rigors	Yes
9	16	M	Yes	297000	CCL3	1.23045	11	muscle	Yes
9	16	M	Yes	297000	CCL3	1.23045	11	headache	Yes
9	16	M	Yes	297000	CCL3	1.23045	11	jointpain	Yes
9	16	M	Yes	297000	CRP	9	11	rigors	Yes
9	16	M	Yes	297000	CRP	9	11	muscle	Yes
9	16	M	Yes	297000	CRP	9	11	headache	Yes
9	16	M	Yes	297000	CRP	9	11	jointpain	Yes
10	3	M	No	35862	IDO	-3	NA	rigors	No
10	3	M	No	35862	IDO	-3	NA	muscle	Yes
10	3	M	No	35862	IDO	-3	NA	headache	Yes
10	3	M	No	35862	IDO	-3	NA	jointpain	Yes
10	3	M	No	35862	CXCL8	-3	NA	rigors	No
10	3	M	No	35862	CXCL8	-3	NA	muscle	Yes
10	3	M	No	35862	CXCL8	-3	NA	headache	Yes
10	3	M	No	35862	CXCL8	-3	NA	jointpain	Yes
10	3	M	No	35862	CCL2	3.19535	NA	rigors	No
10	3	M	No	35862	CCL2	3.19535	NA	muscle	Yes
10	3	M	No	35862	CCL2	3.19535	NA	headache	Yes
10	3	M	No	35862	CCL2	3.19535	NA	jointpain	Yes
10	3	M	No	35862	CXCL9	-3	NA	rigors	No
10	3	M	No	35862	CXCL9	-3	NA	muscle	Yes
10	3	M	No	35862	CXCL9	-3	NA	headache	Yes
10	3	M	No	35862	CXCL9	-3	NA	jointpain	Yes
10	3	M	No	35862	CCL3	-3	NA	rigors	No
10	3	M	No	35862	CCL3	-3	NA	muscle	Yes
10	3	M	No	35862	CCL3	-3	NA	headache	Yes
10	3	M	No	35862	CCL3	-3	NA	jointpain	Yes
10	3	M	No	35862	CRP	7.92065	NA	rigors	No
10	3	M	No	35862	CRP	7.92065	NA	muscle	Yes
10	3	M	No	35862	CRP	7.92065	NA	headache	Yes
10	3	M	No	35862	CRP	7.92065	NA	jointpain	Yes
11	49	F	No	20020	IDO	-3	NA	rigors	No
11	49	F	No	20020	IDO	-3	NA	muscle	Yes
11	49	F	No	20020	IDO	-3	NA	headache	Yes
11	49	F	No	20020	IDO	-3	NA	jointpain	Yes
11	49	F	No	20020	CXCL8	-3	NA	rigors	No
11	49	F	No	20020	CXCL8	-3	NA	muscle	Yes
11	49	F	No	20020	CXCL8	-3	NA	headache	Yes
11	49	F	No	20020	CXCL8	-3	NA	jointpain	Yes
11	49	F	No	20020	CCL2	1.73239	NA	rigors	No
11	49	F	No	20020	CCL2	1.73239	NA	muscle	Yes
11	49	F	No	20020	CCL2	1.73239	NA	headache	Yes
11	49	F	No	20020	CCL2	1.73239	NA	jointpain	Yes
11	49	F	No	20020	CXCL9	0.30103	NA	rigors	No
11	49	F	No	20020	CXCL9	0.30103	NA	muscle	Yes
11	49	F	No	20020	CXCL9	0.30103	NA	headache	Yes
11	49	F	No	20020	CXCL9	0.30103	NA	jointpain	Yes
11	49	F	No	20020	CCL3	-3	NA	rigors	No
11	49	F	No	20020	CCL3	-3	NA	muscle	Yes
11	49	F	No	20020	CCL3	-3	NA	headache	Yes
11	49	F	No	20020	CCL3	-3	NA	jointpain	Yes
11	49	F	No	20020	CRP	8.85612	NA	rigors	No
11	49	F	No	20020	CRP	8.85612	NA	muscle	Yes
11	49	F	No	20020	CRP	8.85612	NA	headache	Yes
11	49	F	No	20020	CRP	8.85612	NA	jointpain	Yes
12	20	M	No	9158	IDO	1.38021	NA	rigors	Yes
12	20	M	No	9158	IDO	1.38021	NA	muscle	Yes
12	20	M	No	9158	IDO	1.38021	NA	headache	Yes
12	20	M	No	9158	IDO	1.38021	NA	jointpain	No
12	20	M	No	9158	CXCL8	-3	NA	rigors	Yes
12	20	M	No	9158	CXCL8	-3	NA	muscle	Yes
12	20	M	No	9158	CXCL8	-3	NA	headache	Yes
12	20	M	No	9158	CXCL8	-3	NA	jointpain	No
12	20	M	No	9158	CCL2	1.78533	NA	rigors	Yes
12	20	M	No	9158	CCL2	1.78533	NA	muscle	Yes
12	20	M	No	9158	CCL2	1.78533	NA	headache	Yes
12	20	M	No	9158	CCL2	1.78533	NA	jointpain	No
12	20	M	No	9158	CXCL9	-3	NA	rigors	Yes
12	20	M	No	9158	CXCL9	-3	NA	muscle	Yes
12	20	M	No	9158	CXCL9	-3	NA	headache	Yes
12	20	M	No	9158	CXCL9	-3	NA	jointpain	No
12	20	M	No	9158	CCL3	-3	NA	rigors	Yes
12	20	M	No	9158	CCL3	-3	NA	muscle	Yes
12	20	M	No	9158	CCL3	-3	NA	headache	Yes
12	20	M	No	9158	CCL3	-3	NA	jointpain	No
12	20	M	No	9158	CRP	10.015	NA	rigors	Yes
12	20	M	No	9158	CRP	10.015	NA	muscle	Yes
12	20	M	No	9158	CRP	10.015	NA	headache	Yes
12	20	M	No	9158	CRP	10.015	NA	jointpain	No
13	13	M	No	9924	IDO	1.75587	NA	rigors	Yes
13	13	M	No	9924	IDO	1.75587	NA	muscle	No
13	13	M	No	9924	IDO	1.75587	NA	headache	Yes
13	13	M	No	9924	IDO	1.75587	NA	jointpain	No
13	13	M	No	9924	CXCL8	-3	NA	rigors	Yes
13	13	M	No	9924	CXCL8	-3	NA	muscle	No
13	13	M	No	9924	CXCL8	-3	NA	headache	Yes
13	13	M	No	9924	CXCL8	-3	NA	jointpain	No
13	13	M	No	9924	CCL2	2.05308	NA	rigors	Yes
13	13	M	No	9924	CCL2	2.05308	NA	muscle	No
13	13	M	No	9924	CCL2	2.05308	NA	headache	Yes
13	13	M	No	9924	CCL2	2.05308	NA	jointpain	No
13	13	M	No	9924	CXCL9	-3	NA	rigors	Yes
13	13	M	No	9924	CXCL9	-3	NA	muscle	No
13	13	M	No	9924	CXCL9	-3	NA	headache	Yes
13	13	M	No	9924	CXCL9	-3	NA	jointpain	No
13	13	M	No	9924	CCL3	-3	NA	rigors	Yes
13	13	M	No	9924	CCL3	-3	NA	muscle	No
13	13	M	No	9924	CCL3	-3	NA	headache	Yes
13	13	M	No	9924	CCL3	-3	NA	jointpain	No
13	13	M	No	9924	CRP	8.85914	NA	rigors	Yes
13	13	M	No	9924	CRP	8.85914	NA	muscle	No
13	13	M	No	9924	CRP	8.85914	NA	headache	Yes
13	13	M	No	9924	CRP	8.85914	NA	jointpain	No
14	11	F	No	1482	IDO	3.07262	NA	rigors	No
14	11	F	No	1482	IDO	3.07262	NA	muscle	No
14	11	F	No	1482	IDO	3.07262	NA	headache	Yes
14	11	F	No	1482	IDO	3.07262	NA	jointpain	No
14	11	F	No	1482	CXCL8	-3	NA	rigors	No
14	11	F	No	1482	CXCL8	-3	NA	muscle	No
14	11	F	No	1482	CXCL8	-3	NA	headache	Yes
14	11	F	No	1482	CXCL8	-3	NA	jointpain	No
14	11	F	No	1482	CCL2	2.18752	NA	rigors	No
14	11	F	No	1482	CCL2	2.18752	NA	muscle	No
14	11	F	No	1482	CCL2	2.18752	NA	headache	Yes
14	11	F	No	1482	CCL2	2.18752	NA	jointpain	No
14	11	F	No	1482	CXCL9	-3	NA	rigors	No
14	11	F	No	1482	CXCL9	-3	NA	muscle	No
14	11	F	No	1482	CXCL9	-3	NA	headache	Yes
14	11	F	No	1482	CXCL9	-3	NA	jointpain	No
14	11	F	No	1482	CCL3	-3	NA	rigors	No
14	11	F	No	1482	CCL3	-3	NA	muscle	No
14	11	F	No	1482	CCL3	-3	NA	headache	Yes
14	11	F	No	1482	CCL3	-3	NA	jointpain	No
14	11	F	No	1482	CRP	9.51872	NA	rigors	No
14	11	F	No	1482	CRP	9.51872	NA	muscle	No
14	11	F	No	1482	CRP	9.51872	NA	headache	Yes
14	11	F	No	1482	CRP	9.51872	NA	jointpain	No
15	9	F	No	51352	IDO	-3	10	rigors	Yes
15	9	F	No	51352	IDO	-3	10	muscle	No
15	9	F	No	51352	IDO	-3	10	headache	Yes
15	9	F	No	51352	IDO	-3	10	jointpain	No
15	9	F	No	51352	CXCL8	-3	10	rigors	Yes
15	9	F	No	51352	CXCL8	-3	10	muscle	No
15	9	F	No	51352	CXCL8	-3	10	headache	Yes
15	9	F	No	51352	CXCL8	-3	10	jointpain	No
15	9	F	No	51352	CCL2	2.02119	10	rigors	Yes
15	9	F	No	51352	CCL2	2.02119	10	muscle	No
15	9	F	No	51352	CCL2	2.02119	10	headache	Yes
15	9	F	No	51352	CCL2	2.02119	10	jointpain	No
15	9	F	No	51352	CXCL9	0	10	rigors	Yes
15	9	F	No	51352	CXCL9	0	10	muscle	No
15	9	F	No	51352	CXCL9	0	10	headache	Yes
15	9	F	No	51352	CXCL9	0	10	jointpain	No
15	9	F	No	51352	CCL3	-3	10	rigors	Yes
15	9	F	No	51352	CCL3	-3	10	muscle	No
15	9	F	No	51352	CCL3	-3	10	headache	Yes
15	9	F	No	51352	CCL3	-3	10	jointpain	No
15	9	F	No	51352	CRP	8.7364	10	rigors	Yes
15	9	F	No	51352	CRP	8.7364	10	muscle	No
15	9	F	No	51352	CRP	8.7364	10	headache	Yes
15	9	F	No	51352	CRP	8.7364	10	jointpain	No
16	8	M	No	1540	IDO	1.5563	NA	rigors	No
16	8	M	No	1540	IDO	1.5563	NA	muscle	Yes
16	8	M	No	1540	IDO	1.5563	NA	headache	Yes
16	8	M	No	1540	IDO	1.5563	NA	jointpain	Yes
16	8	M	No	1540	CXCL8	-3	NA	rigors	No
16	8	M	No	1540	CXCL8	-3	NA	muscle	Yes
16	8	M	No	1540	CXCL8	-3	NA	headache	Yes
16	8	M	No	1540	CXCL8	-3	NA	jointpain	Yes
16	8	M	No	1540	CCL2	2.88309	NA	rigors	No
16	8	M	No	1540	CCL2	2.88309	NA	muscle	Yes
16	8	M	No	1540	CCL2	2.88309	NA	headache	Yes
16	8	M	No	1540	CCL2	2.88309	NA	jointpain	Yes
16	8	M	No	1540	CXCL9	-3	NA	rigors	No
16	8	M	No	1540	CXCL9	-3	NA	muscle	Yes
16	8	M	No	1540	CXCL9	-3	NA	headache	Yes
16	8	M	No	1540	CXCL9	-3	NA	jointpain	Yes
16	8	M	No	1540	CCL3	-3	NA	rigors	No
16	8	M	No	1540	CCL3	-3	NA	muscle	Yes
16	8	M	No	1540	CCL3	-3	NA	headache	Yes
16	8	M	No	1540	CCL3	-3	NA	jointpain	Yes
16	8	M	No	1540	CRP	8.6637	NA	rigors	No
16	8	M	No	1540	CRP	8.6637	NA	muscle	Yes
16	8	M	No	1540	CRP	8.6637	NA	headache	Yes
16	8	M	No	1540	CRP	8.6637	NA	jointpain	Yes
17	15	F	No	837	IDO	-3	41	rigors	Yes
17	15	F	No	837	IDO	-3	41	muscle	Yes
17	15	F	No	837	IDO	-3	41	headache	Yes
17	15	F	No	837	IDO	-3	41	jointpain	Yes
17	15	F	No	837	CXCL8	-3	41	rigors	Yes
17	15	F	No	837	CXCL8	-3	41	muscle	Yes
17	15	F	No	837	CXCL8	-3	41	headache	Yes
17	15	F	No	837	CXCL8	-3	41	jointpain	Yes
17	15	F	No	837	CCL2	0.69897	41	rigors	Yes
17	15	F	No	837	CCL2	0.69897	41	muscle	Yes
17	15	F	No	837	CCL2	0.69897	41	headache	Yes
17	15	F	No	837	CCL2	0.69897	41	jointpain	Yes
17	15	F	No	837	CXCL9	-3	41	rigors	Yes
17	15	F	No	837	CXCL9	-3	41	muscle	Yes
17	15	F	No	837	CXCL9	-3	41	headache	Yes
17	15	F	No	837	CXCL9	-3	41	jointpain	Yes
17	15	F	No	837	CCL3	-3	41	rigors	Yes
17	15	F	No	837	CCL3	-3	41	muscle	Yes
17	15	F	No	837	CCL3	-3	41	headache	Yes
17	15	F	No	837	CCL3	-3	41	jointpain	Yes
17	15	F	No	837	CRP	8.55751	41	rigors	Yes
17	15	F	No	837	CRP	8.55751	41	muscle	Yes
17	15	F	No	837	CRP	8.55751	41	headache	Yes
17	15	F	No	837	CRP	8.55751	41	jointpain	Yes
18	16	M	No	4107	IDO	2.26717	130	rigors	No
18	16	M	No	4107	IDO	2.26717	130	muscle	No
18	16	M	No	4107	IDO	2.26717	130	headache	Yes
18	16	M	No	4107	IDO	2.26717	130	jointpain	No
18	16	M	No	4107	CXCL8	-3	130	rigors	No
18	16	M	No	4107	CXCL8	-3	130	muscle	No
18	16	M	No	4107	CXCL8	-3	130	headache	Yes
18	16	M	No	4107	CXCL8	-3	130	jointpain	No
18	16	M	No	4107	CCL2	2.91803	130	rigors	No
18	16	M	No	4107	CCL2	2.91803	130	muscle	No
18	16	M	No	4107	CCL2	2.91803	130	headache	Yes
18	16	M	No	4107	CCL2	2.91803	130	jointpain	No
18	16	M	No	4107	CXCL9	0.30103	130	rigors	No
18	16	M	No	4107	CXCL9	0.30103	130	muscle	No
18	16	M	No	4107	CXCL9	0.30103	130	headache	Yes
18	16	M	No	4107	CXCL9	0.30103	130	jointpain	No
18	16	M	No	4107	CCL3	0	130	rigors	No
18	16	M	No	4107	CCL3	0	130	muscle	No
18	16	M	No	4107	CCL3	0	130	headache	Yes
18	16	M	No	4107	CCL3	0	130	jointpain	No
18	16	M	No	4107	CRP	8.76118	130	rigors	No
18	16	M	No	4107	CRP	8.76118	130	muscle	No
18	16	M	No	4107	CRP	8.76118	130	headache	Yes
18	16	M	No	4107	CRP	8.76118	130	jointpain	No
19	16	M	No	33190	IDO	1	37	rigors	Yes
19	16	M	No	33190	IDO	1	37	muscle	No
19	16	M	No	33190	IDO	1	37	headache	Yes
19	16	M	No	33190	IDO	1	37	jointpain	No
19	16	M	No	33190	CXCL8	-3	37	rigors	Yes
19	16	M	No	33190	CXCL8	-3	37	muscle	No
19	16	M	No	33190	CXCL8	-3	37	headache	Yes
19	16	M	No	33190	CXCL8	-3	37	jointpain	No
19	16	M	No	33190	CCL2	1.23045	37	rigors	Yes
19	16	M	No	33190	CCL2	1.23045	37	muscle	No
19	16	M	No	33190	CCL2	1.23045	37	headache	Yes
19	16	M	No	33190	CCL2	1.23045	37	jointpain	No
19	16	M	No	33190	CXCL9	0	37	rigors	Yes
19	16	M	No	33190	CXCL9	0	37	muscle	No
19	16	M	No	33190	CXCL9	0	37	headache	Yes
19	16	M	No	33190	CXCL9	0	37	jointpain	No
19	16	M	No	33190	CCL3	-3	37	rigors	Yes
19	16	M	No	33190	CCL3	-3	37	muscle	No
19	16	M	No	33190	CCL3	-3	37	headache	Yes
19	16	M	No	33190	CCL3	-3	37	jointpain	No
19	16	M	No	33190	CRP	8.70243	37	rigors	Yes
19	16	M	No	33190	CRP	8.70243	37	muscle	No
19	16	M	No	33190	CRP	8.70243	37	headache	Yes
19	16	M	No	33190	CRP	8.70243	37	jointpain	No
20	24	M	No	8514	IDO	1.64345	NA	rigors	Yes
20	24	M	No	8514	IDO	1.64345	NA	muscle	Yes
20	24	M	No	8514	IDO	1.64345	NA	headache	Yes
20	24	M	No	8514	IDO	1.64345	NA	jointpain	Yes
20	24	M	No	8514	CXCL8	-3	NA	rigors	Yes
20	24	M	No	8514	CXCL8	-3	NA	muscle	Yes
20	24	M	No	8514	CXCL8	-3	NA	headache	Yes
20	24	M	No	8514	CXCL8	-3	NA	jointpain	Yes
20	24	M	No	8514	CCL2	2.89708	NA	rigors	Yes
20	24	M	No	8514	CCL2	2.89708	NA	muscle	Yes
20	24	M	No	8514	CCL2	2.89708	NA	headache	Yes
20	24	M	No	8514	CCL2	2.89708	NA	jointpain	Yes
20	24	M	No	8514	CXCL9	0	NA	rigors	Yes
20	24	M	No	8514	CXCL9	0	NA	muscle	Yes
20	24	M	No	8514	CXCL9	0	NA	headache	Yes
20	24	M	No	8514	CXCL9	0	NA	jointpain	Yes
20	24	M	No	8514	CCL3	-3	NA	rigors	Yes
20	24	M	No	8514	CCL3	-3	NA	muscle	Yes
20	24	M	No	8514	CCL3	-3	NA	headache	Yes
20	24	M	No	8514	CCL3	-3	NA	jointpain	Yes
20	24	M	No	8514	CRP	10.2668	NA	rigors	Yes
20	24	M	No	8514	CRP	10.2668	NA	muscle	Yes
20	24	M	No	8514	CRP	10.2668	NA	headache	Yes
20	24	M	No	8514	CRP	10.2668	NA	jointpain	Yes
21	57	M	No	240	IDO	-3	47	rigors	Yes
21	57	M	No	240	IDO	-3	47	muscle	Yes
21	57	M	No	240	IDO	-3	47	headache	Yes
21	57	M	No	240	IDO	-3	47	jointpain	Yes
21	57	M	No	240	CXCL8	1.11394	47	rigors	Yes
21	57	M	No	240	CXCL8	1.11394	47	muscle	Yes
21	57	M	No	240	CXCL8	1.11394	47	headache	Yes
21	57	M	No	240	CXCL8	1.11394	47	jointpain	Yes
21	57	M	No	240	CCL2	3.25237	47	rigors	Yes
21	57	M	No	240	CCL2	3.25237	47	muscle	Yes
21	57	M	No	240	CCL2	3.25237	47	headache	Yes
21	57	M	No	240	CCL2	3.25237	47	jointpain	Yes
21	57	M	No	240	CXCL9	0.30103	47	rigors	Yes
21	57	M	No	240	CXCL9	0.30103	47	muscle	Yes
21	57	M	No	240	CXCL9	0.30103	47	headache	Yes
21	57	M	No	240	CXCL9	0.30103	47	jointpain	Yes
21	57	M	No	240	CCL3	-3	47	rigors	Yes
21	57	M	No	240	CCL3	-3	47	muscle	Yes
21	57	M	No	240	CCL3	-3	47	headache	Yes
21	57	M	No	240	CCL3	-3	47	jointpain	Yes
21	57	M	No	240	CRP	8.43457	47	rigors	Yes
21	57	M	No	240	CRP	8.43457	47	muscle	Yes
21	57	M	No	240	CRP	8.43457	47	headache	Yes
21	57	M	No	240	CRP	8.43457	47	jointpain	Yes
22	10	M	No	1732	IDO	-3	NA	rigors	No
22	10	M	No	1732	IDO	-3	NA	muscle	No
22	10	M	No	1732	IDO	-3	NA	headache	Yes
22	10	M	No	1732	IDO	-3	NA	jointpain	No
22	10	M	No	1732	CXCL8	-3	NA	rigors	No
22	10	M	No	1732	CXCL8	-3	NA	muscle	No
22	10	M	No	1732	CXCL8	-3	NA	headache	Yes
22	10	M	No	1732	CXCL8	-3	NA	jointpain	No
22	10	M	No	1732	CCL2	2.29667	NA	rigors	No
22	10	M	No	1732	CCL2	2.29667	NA	muscle	No
22	10	M	No	1732	CCL2	2.29667	NA	headache	Yes
22	10	M	No	1732	CCL2	2.29667	NA	jointpain	No
22	10	M	No	1732	CXCL9	1.27875	NA	rigors	No
22	10	M	No	1732	CXCL9	1.27875	NA	muscle	No
22	10	M	No	1732	CXCL9	1.27875	NA	headache	Yes
22	10	M	No	1732	CXCL9	1.27875	NA	jointpain	No
22	10	M	No	1732	CCL3	-3	NA	rigors	No
22	10	M	No	1732	CCL3	-3	NA	muscle	No
22	10	M	No	1732	CCL3	-3	NA	headache	Yes
22	10	M	No	1732	CCL3	-3	NA	jointpain	No
22	10	M	No	1732	CRP	8.81224	NA	rigors	No
22	10	M	No	1732	CRP	8.81224	NA	muscle	No
22	10	M	No	1732	CRP	8.81224	NA	headache	Yes
22	10	M	No	1732	CRP	8.81224	NA	jointpain	No
23	24	M	No	15207	IDO	3.01072	43	rigors	Yes
23	24	M	No	15207	IDO	3.01072	43	muscle	Yes
23	24	M	No	15207	IDO	3.01072	43	headache	Yes
23	24	M	No	15207	IDO	3.01072	43	jointpain	No
23	24	M	No	15207	CXCL8	1.79239	43	rigors	Yes
23	24	M	No	15207	CXCL8	1.79239	43	muscle	Yes
23	24	M	No	15207	CXCL8	1.79239	43	headache	Yes
23	24	M	No	15207	CXCL8	1.79239	43	jointpain	No
23	24	M	No	15207	CCL2	2.85552	43	rigors	Yes
23	24	M	No	15207	CCL2	2.85552	43	muscle	Yes
23	24	M	No	15207	CCL2	2.85552	43	headache	Yes
23	24	M	No	15207	CCL2	2.85552	43	jointpain	No
23	24	M	No	15207	CXCL9	1.30103	43	rigors	Yes
23	24	M	No	15207	CXCL9	1.30103	43	muscle	Yes
23	24	M	No	15207	CXCL9	1.30103	43	headache	Yes
23	24	M	No	15207	CXCL9	1.30103	43	jointpain	No
23	24	M	No	15207	CCL3	-3	43	rigors	Yes
23	24	M	No	15207	CCL3	-3	43	muscle	Yes
23	24	M	No	15207	CCL3	-3	43	headache	Yes
23	24	M	No	15207	CCL3	-3	43	jointpain	No
23	24	M	No	15207	CRP	8.24551	43	rigors	Yes
23	24	M	No	15207	CRP	8.24551	43	muscle	Yes
23	24	M	No	15207	CRP	8.24551	43	headache	Yes
23	24	M	No	15207	CRP	8.24551	43	jointpain	No
24	47	M	No	6783	IDO	2.04532	28	rigors	Yes
24	47	M	No	6783	IDO	2.04532	28	muscle	No
24	47	M	No	6783	IDO	2.04532	28	headache	Yes
24	47	M	No	6783	IDO	2.04532	28	jointpain	No
24	47	M	No	6783	CXCL8	-3	28	rigors	Yes
24	47	M	No	6783	CXCL8	-3	28	muscle	No
24	47	M	No	6783	CXCL8	-3	28	headache	Yes
24	47	M	No	6783	CXCL8	-3	28	jointpain	No
24	47	M	No	6783	CCL2	2.23045	28	rigors	Yes
24	47	M	No	6783	CCL2	2.23045	28	muscle	No
24	47	M	No	6783	CCL2	2.23045	28	headache	Yes
24	47	M	No	6783	CCL2	2.23045	28	jointpain	No
24	47	M	No	6783	CXCL9	-3	28	rigors	Yes
24	47	M	No	6783	CXCL9	-3	28	muscle	No
24	47	M	No	6783	CXCL9	-3	28	headache	Yes
24	47	M	No	6783	CXCL9	-3	28	jointpain	No
24	47	M	No	6783	CCL3	-3	28	rigors	Yes
24	47	M	No	6783	CCL3	-3	28	muscle	No
24	47	M	No	6783	CCL3	-3	28	headache	Yes
24	47	M	No	6783	CCL3	-3	28	jointpain	No
24	47	M	No	6783	CRP	8.58995	28	rigors	Yes
24	47	M	No	6783	CRP	8.58995	28	muscle	No
24	47	M	No	6783	CRP	8.58995	28	headache	Yes
24	47	M	No	6783	CRP	8.58995	28	jointpain	No
25	62	M	No	44622	IDO	3.09691	NA	rigors	Yes
25	62	M	No	44622	IDO	3.09691	NA	muscle	No
25	62	M	No	44622	IDO	3.09691	NA	headache	Yes
25	62	M	No	44622	IDO	3.09691	NA	jointpain	No
25	62	M	No	44622	CXCL8	1.11394	NA	rigors	Yes
25	62	M	No	44622	CXCL8	1.11394	NA	muscle	No
25	62	M	No	44622	CXCL8	1.11394	NA	headache	Yes
25	62	M	No	44622	CXCL8	1.11394	NA	jointpain	No
25	62	M	No	44622	CCL2	2.51055	NA	rigors	Yes
25	62	M	No	44622	CCL2	2.51055	NA	muscle	No
25	62	M	No	44622	CCL2	2.51055	NA	headache	Yes
25	62	M	No	44622	CCL2	2.51055	NA	jointpain	No
25	62	M	No	44622	CXCL9	0.778151	NA	rigors	Yes
25	62	M	No	44622	CXCL9	0.778151	NA	muscle	No
25	62	M	No	44622	CXCL9	0.778151	NA	headache	Yes
25	62	M	No	44622	CXCL9	0.778151	NA	jointpain	No
25	62	M	No	44622	CCL3	-3	NA	rigors	Yes
25	62	M	No	44622	CCL3	-3	NA	muscle	No
25	62	M	No	44622	CCL3	-3	NA	headache	Yes
25	62	M	No	44622	CCL3	-3	NA	jointpain	No
25	62	M	No	44622	CRP	9.15782	NA	rigors	Yes
25	62	M	No	44622	CRP	9.15782	NA	muscle	No
25	62	M	No	44622	CRP	9.15782	NA	headache	Yes
25	62	M	No	44622	CRP	9.15782	NA	jointpain	No
26	22	F	No	2522	IDO	-3	NA	rigors	Yes
26	22	F	No	2522	IDO	-3	NA	muscle	Yes
26	22	F	No	2522	IDO	-3	NA	headache	Yes
26	22	F	No	2522	IDO	-3	NA	jointpain	Yes
26	22	F	No	2522	CXCL8	0	NA	rigors	Yes
26	22	F	No	2522	CXCL8	0	NA	muscle	Yes
26	22	F	No	2522	CXCL8	0	NA	headache	Yes
26	22	F	No	2522	CXCL8	0	NA	jointpain	Yes
26	22	F	No	2522	CCL2	3.39915	NA	rigors	Yes
26	22	F	No	2522	CCL2	3.39915	NA	muscle	Yes
26	22	F	No	2522	CCL2	3.39915	NA	headache	Yes
26	22	F	No	2522	CCL2	3.39915	NA	jointpain	Yes
26	22	F	No	2522	CXCL9	0	NA	rigors	Yes
26	22	F	No	2522	CXCL9	0	NA	muscle	Yes
26	22	F	No	2522	CXCL9	0	NA	headache	Yes
26	22	F	No	2522	CXCL9	0	NA	jointpain	Yes
26	22	F	No	2522	CCL3	-3	NA	rigors	Yes
26	22	F	No	2522	CCL3	-3	NA	muscle	Yes
26	22	F	No	2522	CCL3	-3	NA	headache	Yes
26	22	F	No	2522	CCL3	-3	NA	jointpain	Yes
26	22	F	No	2522	CRP	10.2668	NA	rigors	Yes
26	22	F	No	2522	CRP	10.2668	NA	muscle	Yes
26	22	F	No	2522	CRP	10.2668	NA	headache	Yes
26	22	F	No	2522	CRP	10.2668	NA	jointpain	Yes
27	21	M	No	30463	IDO	-3	25	rigors	Yes
27	21	M	No	30463	IDO	-3	25	muscle	Yes
27	21	M	No	30463	IDO	-3	25	headache	Yes
27	21	M	No	30463	IDO	-3	25	jointpain	Yes
27	21	M	No	30463	CXCL8	-3	25	rigors	Yes
27	21	M	No	30463	CXCL8	-3	25	muscle	Yes
27	21	M	No	30463	CXCL8	-3	25	headache	Yes
27	21	M	No	30463	CXCL8	-3	25	jointpain	Yes
27	21	M	No	30463	CCL2	-3	25	rigors	Yes
27	21	M	No	30463	CCL2	-3	25	muscle	Yes
27	21	M	No	30463	CCL2	-3	25	headache	Yes
27	21	M	No	30463	CCL2	-3	25	jointpain	Yes
27	21	M	No	30463	CXCL9	-3	25	rigors	Yes
27	21	M	No	30463	CXCL9	-3	25	muscle	Yes
27	21	M	No	30463	CXCL9	-3	25	headache	Yes
27	21	M	No	30463	CXCL9	-3	25	jointpain	Yes
27	21	M	No	30463	CCL3	-3	25	rigors	Yes
27	21	M	No	30463	CCL3	-3	25	muscle	Yes
27	21	M	No	30463	CCL3	-3	25	headache	Yes
27	21	M	No	30463	CCL3	-3	25	jointpain	Yes
27	21	M	No	30463	CRP	8.81558	25	rigors	Yes
27	21	M	No	30463	CRP	8.81558	25	muscle	Yes
27	21	M	No	30463	CRP	8.81558	25	headache	Yes
27	21	M	No	30463	CRP	8.81558	25	jointpain	Yes
28	13	F	No	4088	IDO	-3	25	rigors	Yes
28	13	F	No	4088	IDO	-3	25	muscle	No
28	13	F	No	4088	IDO	-3	25	headache	Yes
28	13	F	No	4088	IDO	-3	25	jointpain	No
28	13	F	No	4088	CXCL8	-3	25	rigors	Yes
28	13	F	No	4088	CXCL8	-3	25	muscle	No
28	13	F	No	4088	CXCL8	-3	25	headache	Yes
28	13	F	No	4088	CXCL8	-3	25	jointpain	No
28	13	F	No	4088	CCL2	1.89763	25	rigors	Yes
28	13	F	No	4088	CCL2	1.89763	25	muscle	No
28	13	F	No	4088	CCL2	1.89763	25	headache	Yes
28	13	F	No	4088	CCL2	1.89763	25	jointpain	No
28	13	F	No	4088	CXCL9	-3	25	rigors	Yes
28	13	F	No	4088	CXCL9	-3	25	muscle	No
28	13	F	No	4088	CXCL9	-3	25	headache	Yes
28	13	F	No	4088	CXCL9	-3	25	jointpain	No
28	13	F	No	4088	CCL3	-3	25	rigors	Yes
28	13	F	No	4088	CCL3	-3	25	muscle	No
28	13	F	No	4088	CCL3	-3	25	headache	Yes
28	13	F	No	4088	CCL3	-3	25	jointpain	No
28	13	F	No	4088	CRP	7.90255	25	rigors	Yes
28	13	F	No	4088	CRP	7.90255	25	muscle	No
28	13	F	No	4088	CRP	7.90255	25	headache	Yes
28	13	F	No	4088	CRP	7.90255	25	jointpain	No
29	13	M	No	1459	IDO	2.2833	45	rigors	Yes
29	13	M	No	1459	IDO	2.2833	45	muscle	No
29	13	M	No	1459	IDO	2.2833	45	headache	No
29	13	M	No	1459	IDO	2.2833	45	jointpain	No
29	13	M	No	1459	CXCL8	-3	45	rigors	Yes
29	13	M	No	1459	CXCL8	-3	45	muscle	No
29	13	M	No	1459	CXCL8	-3	45	headache	No
29	13	M	No	1459	CXCL8	-3	45	jointpain	No
29	13	M	No	1459	CCL2	-3	45	rigors	Yes
29	13	M	No	1459	CCL2	-3	45	muscle	No
29	13	M	No	1459	CCL2	-3	45	headache	No
29	13	M	No	1459	CCL2	-3	45	jointpain	No
29	13	M	No	1459	CXCL9	0.30103	45	rigors	Yes
29	13	M	No	1459	CXCL9	0.30103	45	muscle	No
29	13	M	No	1459	CXCL9	0.30103	45	headache	No
29	13	M	No	1459	CXCL9	0.30103	45	jointpain	No
29	13	M	No	1459	CCL3	-3	45	rigors	Yes
29	13	M	No	1459	CCL3	-3	45	muscle	No
29	13	M	No	1459	CCL3	-3	45	headache	No
29	13	M	No	1459	CCL3	-3	45	jointpain	No
29	13	M	No	1459	CRP	7.93095	45	rigors	Yes
29	13	M	No	1459	CRP	7.93095	45	muscle	No
29	13	M	No	1459	CRP	7.93095	45	headache	No
29	13	M	No	1459	CRP	7.93095	45	jointpain	No
30	16	M	No	22860	IDO	2.3784	28	rigors	No
30	16	M	No	22860	IDO	2.3784	28	muscle	Yes
30	16	M	No	22860	IDO	2.3784	28	headache	No
30	16	M	No	22860	IDO	2.3784	28	jointpain	Yes
30	16	M	No	22860	CXCL8	-3	28	rigors	No
30	16	M	No	22860	CXCL8	-3	28	muscle	Yes
30	16	M	No	22860	CXCL8	-3	28	headache	No
30	16	M	No	22860	CXCL8	-3	28	jointpain	Yes
30	16	M	No	22860	CCL2	2.46982	28	rigors	No
30	16	M	No	22860	CCL2	2.46982	28	muscle	Yes
30	16	M	No	22860	CCL2	2.46982	28	headache	No
30	16	M	No	22860	CCL2	2.46982	28	jointpain	Yes
30	16	M	No	22860	CXCL9	-3	28	rigors	No
30	16	M	No	22860	CXCL9	-3	28	muscle	Yes
30	16	M	No	22860	CXCL9	-3	28	headache	No
30	16	M	No	22860	CXCL9	-3	28	jointpain	Yes
30	16	M	No	22860	CCL3	-3	28	rigors	No
30	16	M	No	22860	CCL3	-3	28	muscle	Yes
30	16	M	No	22860	CCL3	-3	28	headache	No
30	16	M	No	22860	CCL3	-3	28	jointpain	Yes
30	16	M	No	22860	CRP	7.21484	28	rigors	No
30	16	M	No	22860	CRP	7.21484	28	muscle	Yes
30	16	M	No	22860	CRP	7.21484	28	headache	No
30	16	M	No	22860	CRP	7.21484	28	jointpain	Yes
31	58	M	No	6848	IDO	-3	30	rigors	Yes
31	58	M	No	6848	IDO	-3	30	muscle	Yes
31	58	M	No	6848	IDO	-3	30	headache	Yes
31	58	M	No	6848	IDO	-3	30	jointpain	Yes
31	58	M	No	6848	CXCL8	-3	30	rigors	Yes
31	58	M	No	6848	CXCL8	-3	30	muscle	Yes
31	58	M	No	6848	CXCL8	-3	30	headache	Yes
31	58	M	No	6848	CXCL8	-3	30	jointpain	Yes
31	58	M	No	6848	CCL2	1.69897	30	rigors	Yes
31	58	M	No	6848	CCL2	1.69897	30	muscle	Yes
31	58	M	No	6848	CCL2	1.69897	30	headache	Yes
31	58	M	No	6848	CCL2	1.69897	30	jointpain	Yes
31	58	M	No	6848	CXCL9	-3	30	rigors	Yes
31	58	M	No	6848	CXCL9	-3	30	muscle	Yes
31	58	M	No	6848	CXCL9	-3	30	headache	Yes
31	58	M	No	6848	CXCL9	-3	30	jointpain	Yes
31	58	M	No	6848	CCL3	-3	30	rigors	Yes
31	58	M	No	6848	CCL3	-3	30	muscle	Yes
31	58	M	No	6848	CCL3	-3	30	headache	Yes
31	58	M	No	6848	CCL3	-3	30	jointpain	Yes
31	58	M	No	6848	CRP	8.75664	30	rigors	Yes
31	58	M	No	6848	CRP	8.75664	30	muscle	Yes
31	58	M	No	6848	CRP	8.75664	30	headache	Yes
31	58	M	No	6848	CRP	8.75664	30	jointpain	Yes
32	7	M	No	34338	IDO	-3	24	rigors	Yes
32	7	M	No	34338	IDO	-3	24	muscle	No
32	7	M	No	34338	IDO	-3	24	headache	Yes
32	7	M	No	34338	IDO	-3	24	jointpain	No
32	7	M	No	34338	CXCL8	0.778151	24	rigors	Yes
32	7	M	No	34338	CXCL8	0.778151	24	muscle	No
32	7	M	No	34338	CXCL8	0.778151	24	headache	Yes
32	7	M	No	34338	CXCL8	0.778151	24	jointpain	No
32	7	M	No	34338	CCL2	3.2003	24	rigors	Yes
32	7	M	No	34338	CCL2	3.2003	24	muscle	No
32	7	M	No	34338	CCL2	3.2003	24	headache	Yes
32	7	M	No	34338	CCL2	3.2003	24	jointpain	No
32	7	M	No	34338	CXCL9	0.69897	24	rigors	Yes
32	7	M	No	34338	CXCL9	0.69897	24	muscle	No
32	7	M	No	34338	CXCL9	0.69897	24	headache	Yes
32	7	M	No	34338	CXCL9	0.69897	24	jointpain	No
32	7	M	No	34338	CCL3	-3	24	rigors	Yes
32	7	M	No	34338	CCL3	-3	24	muscle	No
32	7	M	No	34338	CCL3	-3	24	headache	Yes
32	7	M	No	34338	CCL3	-3	24	jointpain	No
32	7	M	No	34338	CRP	8.78176	24	rigors	Yes
32	7	M	No	34338	CRP	8.78176	24	muscle	No
32	7	M	No	34338	CRP	8.78176	24	headache	Yes
32	7	M	No	34338	CRP	8.78176	24	jointpain	No
33	8	M	No	40662	IDO	-3	34	rigors	Yes
33	8	M	No	40662	IDO	-3	34	muscle	No
33	8	M	No	40662	IDO	-3	34	headache	Yes
33	8	M	No	40662	IDO	-3	34	jointpain	No
33	8	M	No	40662	CXCL8	-3	34	rigors	Yes
33	8	M	No	40662	CXCL8	-3	34	muscle	No
33	8	M	No	40662	CXCL8	-3	34	headache	Yes
33	8	M	No	40662	CXCL8	-3	34	jointpain	No
33	8	M	No	40662	CCL2	0.60206	34	rigors	Yes
33	8	M	No	40662	CCL2	0.60206	34	muscle	No
33	8	M	No	40662	CCL2	0.60206	34	headache	Yes
33	8	M	No	40662	CCL2	0.60206	34	jointpain	No
33	8	M	No	40662	CXCL9	0.69897	34	rigors	Yes
33	8	M	No	40662	CXCL9	0.69897	34	muscle	No
33	8	M	No	40662	CXCL9	0.69897	34	headache	Yes
33	8	M	No	40662	CXCL9	0.69897	34	jointpain	No
33	8	M	No	40662	CCL3	-3	34	rigors	Yes
33	8	M	No	40662	CCL3	-3	34	muscle	No
33	8	M	No	40662	CCL3	-3	34	headache	Yes
33	8	M	No	40662	CCL3	-3	34	jointpain	No
33	8	M	No	40662	CRP	8.51587	34	rigors	Yes
33	8	M	No	40662	CRP	8.51587	34	muscle	No
33	8	M	No	40662	CRP	8.51587	34	headache	Yes
33	8	M	No	40662	CRP	8.51587	34	jointpain	No
34	28	M	No	10313	IDO	2.77597	60	rigors	Yes
34	28	M	No	10313	IDO	2.77597	60	muscle	Yes
34	28	M	No	10313	IDO	2.77597	60	headache	Yes
34	28	M	No	10313	IDO	2.77597	60	jointpain	No
34	28	M	No	10313	CXCL8	1.70757	60	rigors	Yes
34	28	M	No	10313	CXCL8	1.70757	60	muscle	Yes
34	28	M	No	10313	CXCL8	1.70757	60	headache	Yes
34	28	M	No	10313	CXCL8	1.70757	60	jointpain	No
34	28	M	No	10313	CCL2	3.29003	60	rigors	Yes
34	28	M	No	10313	CCL2	3.29003	60	muscle	Yes
34	28	M	No	10313	CCL2	3.29003	60	headache	Yes
34	28	M	No	10313	CCL2	3.29003	60	jointpain	No
34	28	M	No	10313	CXCL9	1.38021	60	rigors	Yes
34	28	M	No	10313	CXCL9	1.38021	60	muscle	Yes
34	28	M	No	10313	CXCL9	1.38021	60	headache	Yes
34	28	M	No	10313	CXCL9	1.38021	60	jointpain	No
34	28	M	No	10313	CCL3	-3	60	rigors	Yes
34	28	M	No	10313	CCL3	-3	60	muscle	Yes
34	28	M	No	10313	CCL3	-3	60	headache	Yes
34	28	M	No	10313	CCL3	-3	60	jointpain	No
34	28	M	No	10313	CRP	9.15993	60	rigors	Yes
34	28	M	No	10313	CRP	9.15993	60	muscle	Yes
34	28	M	No	10313	CRP	9.15993	60	headache	Yes
34	28	M	No	10313	CRP	9.15993	60	jointpain	No
35	39	M	No	9288	IDO	3.48968	136	rigors	Yes
35	39	M	No	9288	IDO	3.48968	136	muscle	No
35	39	M	No	9288	IDO	3.48968	136	headache	Yes
35	39	M	No	9288	IDO	3.48968	136	jointpain	Yes
35	39	M	No	9288	CXCL8	-3	136	rigors	Yes
35	39	M	No	9288	CXCL8	-3	136	muscle	No
35	39	M	No	9288	CXCL8	-3	136	headache	Yes
35	39	M	No	9288	CXCL8	-3	136	jointpain	Yes
35	39	M	No	9288	CCL2	2.27646	136	rigors	Yes
35	39	M	No	9288	CCL2	2.27646	136	muscle	No
35	39	M	No	9288	CCL2	2.27646	136	headache	Yes
35	39	M	No	9288	CCL2	2.27646	136	jointpain	Yes
35	39	M	No	9288	CXCL9	0.778151	136	rigors	Yes
35	39	M	No	9288	CXCL9	0.778151	136	muscle	No
35	39	M	No	9288	CXCL9	0.778151	136	headache	Yes
35	39	M	No	9288	CXCL9	0.778151	136	jointpain	Yes
35	39	M	No	9288	CCL3	-3	136	rigors	Yes
35	39	M	No	9288	CCL3	-3	136	muscle	No
35	39	M	No	9288	CCL3	-3	136	headache	Yes
35	39	M	No	9288	CCL3	-3	136	jointpain	Yes
35	39	M	No	9288	CRP	9.04922	136	rigors	Yes
35	39	M	No	9288	CRP	9.04922	136	muscle	No
35	39	M	No	9288	CRP	9.04922	136	headache	Yes
35	39	M	No	9288	CRP	9.04922	136	jointpain	Yes
36	39	M	No	32488	IDO	1.83885	68	rigors	Yes
36	39	M	No	32488	IDO	1.83885	68	muscle	Yes
36	39	M	No	32488	IDO	1.83885	68	headache	Yes
36	39	M	No	32488	IDO	1.83885	68	jointpain	Yes
36	39	M	No	32488	CXCL8	-3	68	rigors	Yes
36	39	M	No	32488	CXCL8	-3	68	muscle	Yes
36	39	M	No	32488	CXCL8	-3	68	headache	Yes
36	39	M	No	32488	CXCL8	-3	68	jointpain	Yes
36	39	M	No	32488	CCL2	2.49276	68	rigors	Yes
36	39	M	No	32488	CCL2	2.49276	68	muscle	Yes
36	39	M	No	32488	CCL2	2.49276	68	headache	Yes
36	39	M	No	32488	CCL2	2.49276	68	jointpain	Yes
36	39	M	No	32488	CXCL9	1.11394	68	rigors	Yes
36	39	M	No	32488	CXCL9	1.11394	68	muscle	Yes
36	39	M	No	32488	CXCL9	1.11394	68	headache	Yes
36	39	M	No	32488	CXCL9	1.11394	68	jointpain	Yes
36	39	M	No	32488	CCL3	-3	68	rigors	Yes
36	39	M	No	32488	CCL3	-3	68	muscle	Yes
36	39	M	No	32488	CCL3	-3	68	headache	Yes
36	39	M	No	32488	CCL3	-3	68	jointpain	Yes
36	39	M	No	32488	CRP	10.2668	68	rigors	Yes
36	39	M	No	32488	CRP	10.2668	68	muscle	Yes
36	39	M	No	32488	CRP	10.2668	68	headache	Yes
36	39	M	No	32488	CRP	10.2668	68	jointpain	Yes
37	11	M	No	1462	IDO	-3	NA	rigors	Yes
37	11	M	No	1462	IDO	-3	NA	muscle	No
37	11	M	No	1462	IDO	-3	NA	headache	Yes
37	11	M	No	1462	IDO	-3	NA	jointpain	Yes
37	11	M	No	1462	CXCL8	-3	NA	rigors	Yes
37	11	M	No	1462	CXCL8	-3	NA	muscle	No
37	11	M	No	1462	CXCL8	-3	NA	headache	Yes
37	11	M	No	1462	CXCL8	-3	NA	jointpain	Yes
37	11	M	No	1462	CCL2	1.73239	NA	rigors	Yes
37	11	M	No	1462	CCL2	1.73239	NA	muscle	No
37	11	M	No	1462	CCL2	1.73239	NA	headache	Yes
37	11	M	No	1462	CCL2	1.73239	NA	jointpain	Yes
37	11	M	No	1462	CXCL9	-3	NA	rigors	Yes
37	11	M	No	1462	CXCL9	-3	NA	muscle	No
37	11	M	No	1462	CXCL9	-3	NA	headache	Yes
37	11	M	No	1462	CXCL9	-3	NA	jointpain	Yes
37	11	M	No	1462	CCL3	-3	NA	rigors	Yes
37	11	M	No	1462	CCL3	-3	NA	muscle	No
37	11	M	No	1462	CCL3	-3	NA	headache	Yes
37	11	M	No	1462	CCL3	-3	NA	jointpain	Yes
37	11	M	No	1462	CRP	9.40746	NA	rigors	Yes
37	11	M	No	1462	CRP	9.40746	NA	muscle	No
37	11	M	No	1462	CRP	9.40746	NA	headache	Yes
37	11	M	No	1462	CRP	9.40746	NA	jointpain	Yes
38	10	M	No	21681	IDO	1.60206	28	rigors	Yes
38	10	M	No	21681	IDO	1.60206	28	muscle	Yes
38	10	M	No	21681	IDO	1.60206	28	headache	Yes
38	10	M	No	21681	IDO	1.60206	28	jointpain	Yes
38	10	M	No	21681	CXCL8	-3	28	rigors	Yes
38	10	M	No	21681	CXCL8	-3	28	muscle	Yes
38	10	M	No	21681	CXCL8	-3	28	headache	Yes
38	10	M	No	21681	CXCL8	-3	28	jointpain	Yes
38	10	M	No	21681	CCL2	2.73719	28	rigors	Yes
38	10	M	No	21681	CCL2	2.73719	28	muscle	Yes
38	10	M	No	21681	CCL2	2.73719	28	headache	Yes
38	10	M	No	21681	CCL2	2.73719	28	jointpain	Yes
38	10	M	No	21681	CXCL9	-3	28	rigors	Yes
38	10	M	No	21681	CXCL9	-3	28	muscle	Yes
38	10	M	No	21681	CXCL9	-3	28	headache	Yes
38	10	M	No	21681	CXCL9	-3	28	jointpain	Yes
38	10	M	No	21681	CCL3	-3	28	rigors	Yes
38	10	M	No	21681	CCL3	-3	28	muscle	Yes
38	10	M	No	21681	CCL3	-3	28	headache	Yes
38	10	M	No	21681	CCL3	-3	28	jointpain	Yes
38	10	M	No	21681	CRP	10.2668	28	rigors	Yes
38	10	M	No	21681	CRP	10.2668	28	muscle	Yes
38	10	M	No	21681	CRP	10.2668	28	headache	Yes
38	10	M	No	21681	CRP	10.2668	28	jointpain	Yes
39	15	M	No	3466	IDO	1.20412	18	rigors	No
39	15	M	No	3466	IDO	1.20412	18	muscle	No
39	15	M	No	3466	IDO	1.20412	18	headache	Yes
39	15	M	No	3466	IDO	1.20412	18	jointpain	No
39	15	M	No	3466	CXCL8	-3	18	rigors	No
39	15	M	No	3466	CXCL8	-3	18	muscle	No
39	15	M	No	3466	CXCL8	-3	18	headache	Yes
39	15	M	No	3466	CXCL8	-3	18	jointpain	No
39	15	M	No	3466	CCL2	-3	18	rigors	No
39	15	M	No	3466	CCL2	-3	18	muscle	No
39	15	M	No	3466	CCL2	-3	18	headache	Yes
39	15	M	No	3466	CCL2	-3	18	jointpain	No
39	15	M	No	3466	CXCL9	-3	18	rigors	No
39	15	M	No	3466	CXCL9	-3	18	muscle	No
39	15	M	No	3466	CXCL9	-3	18	headache	Yes
39	15	M	No	3466	CXCL9	-3	18	jointpain	No
39	15	M	No	3466	CCL3	-3	18	rigors	No
39	15	M	No	3466	CCL3	-3	18	muscle	No
39	15	M	No	3466	CCL3	-3	18	headache	Yes
39	15	M	No	3466	CCL3	-3	18	jointpain	No
39	15	M	No	3466	CRP	8.54654	18	rigors	No
39	15	M	No	3466	CRP	8.54654	18	muscle	No
39	15	M	No	3466	CRP	8.54654	18	headache	Yes
39	15	M	No	3466	CRP	8.54654	18	jointpain	No
40	58	M	No	37620	IDO	3.13226	91	rigors	Yes
40	58	M	No	37620	IDO	3.13226	91	muscle	No
40	58	M	No	37620	IDO	3.13226	91	headache	Yes
40	58	M	No	37620	IDO	3.13226	91	jointpain	No
40	58	M	No	37620	CXCL8	2.31387	91	rigors	Yes
40	58	M	No	37620	CXCL8	2.31387	91	muscle	No
40	58	M	No	37620	CXCL8	2.31387	91	headache	Yes
40	58	M	No	37620	CXCL8	2.31387	91	jointpain	No
40	58	M	No	37620	CCL2	3.61836	91	rigors	Yes
40	58	M	No	37620	CCL2	3.61836	91	muscle	No
40	58	M	No	37620	CCL2	3.61836	91	headache	Yes
40	58	M	No	37620	CCL2	3.61836	91	jointpain	No
40	58	M	No	37620	CXCL9	1.53148	91	rigors	Yes
40	58	M	No	37620	CXCL9	1.53148	91	muscle	No
40	58	M	No	37620	CXCL9	1.53148	91	headache	Yes
40	58	M	No	37620	CXCL9	1.53148	91	jointpain	No
40	58	M	No	37620	CCL3	1.38021	91	rigors	Yes
40	58	M	No	37620	CCL3	1.38021	91	muscle	No
40	58	M	No	37620	CCL3	1.38021	91	headache	Yes
40	58	M	No	37620	CCL3	1.38021	91	jointpain	No
40	58	M	No	37620	CRP	8.5302	91	rigors	Yes
40	58	M	No	37620	CRP	8.5302	91	muscle	No
40	58	M	No	37620	CRP	8.5302	91	headache	Yes
40	58	M	No	37620	CRP	8.5302	91	jointpain	No
41	29	M	No	18725	IDO	2.23045	19	rigors	Yes
41	29	M	No	18725	IDO	2.23045	19	muscle	No
41	29	M	No	18725	IDO	2.23045	19	headache	Yes
41	29	M	No	18725	IDO	2.23045	19	jointpain	Yes
41	29	M	No	18725	CXCL8	-3	19	rigors	Yes
41	29	M	No	18725	CXCL8	-3	19	muscle	No
41	29	M	No	18725	CXCL8	-3	19	headache	Yes
41	29	M	No	18725	CXCL8	-3	19	jointpain	Yes
41	29	M	No	18725	CCL2	1.47712	19	rigors	Yes
41	29	M	No	18725	CCL2	1.47712	19	muscle	No
41	29	M	No	18725	CCL2	1.47712	19	headache	Yes
41	29	M	No	18725	CCL2	1.47712	19	jointpain	Yes
41	29	M	No	18725	CXCL9	0.30103	19	rigors	Yes
41	29	M	No	18725	CXCL9	0.30103	19	muscle	No
41	29	M	No	18725	CXCL9	0.30103	19	headache	Yes
41	29	M	No	18725	CXCL9	0.30103	19	jointpain	Yes
41	29	M	No	18725	CCL3	-3	19	rigors	Yes
41	29	M	No	18725	CCL3	-3	19	muscle	No
41	29	M	No	18725	CCL3	-3	19	headache	Yes
41	29	M	No	18725	CCL3	-3	19	jointpain	Yes
41	29	M	No	18725	CRP	10.2668	19	rigors	Yes
41	29	M	No	18725	CRP	10.2668	19	muscle	No
41	29	M	No	18725	CRP	10.2668	19	headache	Yes
41	29	M	No	18725	CRP	10.2668	19	jointpain	Yes
42	21	M	No	27363	IDO	-3	31	rigors	Yes
42	21	M	No	27363	IDO	-3	31	muscle	Yes
42	21	M	No	27363	IDO	-3	31	headache	Yes
42	21	M	No	27363	IDO	-3	31	jointpain	Yes
42	21	M	No	27363	CXCL8	-3	31	rigors	Yes
42	21	M	No	27363	CXCL8	-3	31	muscle	Yes
42	21	M	No	27363	CXCL8	-3	31	headache	Yes
42	21	M	No	27363	CXCL8	-3	31	jointpain	Yes
42	21	M	No	27363	CCL2	3.21325	31	rigors	Yes
42	21	M	No	27363	CCL2	3.21325	31	muscle	Yes
42	21	M	No	27363	CCL2	3.21325	31	headache	Yes
42	21	M	No	27363	CCL2	3.21325	31	jointpain	Yes
42	21	M	No	27363	CXCL9	0	31	rigors	Yes
42	21	M	No	27363	CXCL9	0	31	muscle	Yes
42	21	M	No	27363	CXCL9	0	31	headache	Yes
42	21	M	No	27363	CXCL9	0	31	jointpain	Yes
42	21	M	No	27363	CCL3	-3	31	rigors	Yes
42	21	M	No	27363	CCL3	-3	31	muscle	Yes
42	21	M	No	27363	CCL3	-3	31	headache	Yes
42	21	M	No	27363	CCL3	-3	31	jointpain	Yes
42	21	M	No	27363	CRP	8.60531	31	rigors	Yes
42	21	M	No	27363	CRP	8.60531	31	muscle	Yes
42	21	M	No	27363	CRP	8.60531	31	headache	Yes
42	21	M	No	27363	CRP	8.60531	31	jointpain	Yes
43	7	M	No	2438	IDO	2.32838	22	rigors	No
43	7	M	No	2438	IDO	2.32838	22	muscle	No
43	7	M	No	2438	IDO	2.32838	22	headache	Yes
43	7	M	No	2438	IDO	2.32838	22	jointpain	No
43	7	M	No	2438	CXCL8	-3	22	rigors	No
43	7	M	No	2438	CXCL8	-3	22	muscle	No
43	7	M	No	2438	CXCL8	-3	22	headache	Yes
43	7	M	No	2438	CXCL8	-3	22	jointpain	No
43	7	M	No	2438	CCL2	1.64345	22	rigors	No
43	7	M	No	2438	CCL2	1.64345	22	muscle	No
43	7	M	No	2438	CCL2	1.64345	22	headache	Yes
43	7	M	No	2438	CCL2	1.64345	22	jointpain	No
43	7	M	No	2438	CXCL9	-3	22	rigors	No
43	7	M	No	2438	CXCL9	-3	22	muscle	No
43	7	M	No	2438	CXCL9	-3	22	headache	Yes
43	7	M	No	2438	CXCL9	-3	22	jointpain	No
43	7	M	No	2438	CCL3	-3	22	rigors	No
43	7	M	No	2438	CCL3	-3	22	muscle	No
43	7	M	No	2438	CCL3	-3	22	headache	Yes
43	7	M	No	2438	CCL3	-3	22	jointpain	No
43	7	M	No	2438	CRP	8.32428	22	rigors	No
43	7	M	No	2438	CRP	8.32428	22	muscle	No
43	7	M	No	2438	CRP	8.32428	22	headache	Yes
43	7	M	No	2438	CRP	8.32428	22	jointpain	No
44	18	F	No	14196	IDO	-3	NA	rigors	No
44	18	F	No	14196	IDO	-3	NA	muscle	No
44	18	F	No	14196	IDO	-3	NA	headache	Yes
44	18	F	No	14196	IDO	-3	NA	jointpain	No
44	18	F	No	14196	CXCL8	-3	NA	rigors	No
44	18	F	No	14196	CXCL8	-3	NA	muscle	No
44	18	F	No	14196	CXCL8	-3	NA	headache	Yes
44	18	F	No	14196	CXCL8	-3	NA	jointpain	No
44	18	F	No	14196	CCL2	2.26245	NA	rigors	No
44	18	F	No	14196	CCL2	2.26245	NA	muscle	No
44	18	F	No	14196	CCL2	2.26245	NA	headache	Yes
44	18	F	No	14196	CCL2	2.26245	NA	jointpain	No
44	18	F	No	14196	CXCL9	0.69897	NA	rigors	No
44	18	F	No	14196	CXCL9	0.69897	NA	muscle	No
44	18	F	No	14196	CXCL9	0.69897	NA	headache	Yes
44	18	F	No	14196	CXCL9	0.69897	NA	jointpain	No
44	18	F	No	14196	CCL3	-3	NA	rigors	No
44	18	F	No	14196	CCL3	-3	NA	muscle	No
44	18	F	No	14196	CCL3	-3	NA	headache	Yes
44	18	F	No	14196	CCL3	-3	NA	jointpain	No
44	18	F	No	14196	CRP	10.2668	NA	rigors	No
44	18	F	No	14196	CRP	10.2668	NA	muscle	No
44	18	F	No	14196	CRP	10.2668	NA	headache	Yes
44	18	F	No	14196	CRP	10.2668	NA	jointpain	No
45	23	F	No	37404	IDO	1.44716	12	rigors	Yes
45	23	F	No	37404	IDO	1.44716	12	muscle	Yes
45	23	F	No	37404	IDO	1.44716	12	headache	Yes
45	23	F	No	37404	IDO	1.44716	12	jointpain	No
45	23	F	No	37404	CXCL8	2.29447	12	rigors	Yes
45	23	F	No	37404	CXCL8	2.29447	12	muscle	Yes
45	23	F	No	37404	CXCL8	2.29447	12	headache	Yes
45	23	F	No	37404	CXCL8	2.29447	12	jointpain	No
45	23	F	No	37404	CCL2	2.81624	12	rigors	Yes
45	23	F	No	37404	CCL2	2.81624	12	muscle	Yes
45	23	F	No	37404	CCL2	2.81624	12	headache	Yes
45	23	F	No	37404	CCL2	2.81624	12	jointpain	No
45	23	F	No	37404	CXCL9	0.477121	12	rigors	Yes
45	23	F	No	37404	CXCL9	0.477121	12	muscle	Yes
45	23	F	No	37404	CXCL9	0.477121	12	headache	Yes
45	23	F	No	37404	CXCL9	0.477121	12	jointpain	No
45	23	F	No	37404	CCL3	-3	12	rigors	Yes
45	23	F	No	37404	CCL3	-3	12	muscle	Yes
45	23	F	No	37404	CCL3	-3	12	headache	Yes
45	23	F	No	37404	CCL3	-3	12	jointpain	No
45	23	F	No	37404	CRP	8.72997	12	rigors	Yes
45	23	F	No	37404	CRP	8.72997	12	muscle	Yes
45	23	F	No	37404	CRP	8.72997	12	headache	Yes
45	23	F	No	37404	CRP	8.72997	12	jointpain	No
46	10	M	No	61	IDO	-3	NA	rigors	No
46	10	M	No	61	IDO	-3	NA	muscle	No
46	10	M	No	61	IDO	-3	NA	headache	No
46	10	M	No	61	IDO	-3	NA	jointpain	No
46	10	M	No	61	CXCL8	-3	NA	rigors	No
46	10	M	No	61	CXCL8	-3	NA	muscle	No
46	10	M	No	61	CXCL8	-3	NA	headache	No
46	10	M	No	61	CXCL8	-3	NA	jointpain	No
46	10	M	No	61	CCL2	-3	NA	rigors	No
46	10	M	No	61	CCL2	-3	NA	muscle	No
46	10	M	No	61	CCL2	-3	NA	headache	No
46	10	M	No	61	CCL2	-3	NA	jointpain	No
46	10	M	No	61	CXCL9	-3	NA	rigors	No
46	10	M	No	61	CXCL9	-3	NA	muscle	No
46	10	M	No	61	CXCL9	-3	NA	headache	No
46	10	M	No	61	CXCL9	-3	NA	jointpain	No
46	10	M	No	61	CCL3	-3	NA	rigors	No
46	10	M	No	61	CCL3	-3	NA	muscle	No
46	10	M	No	61	CCL3	-3	NA	headache	No
46	10	M	No	61	CCL3	-3	NA	jointpain	No
46	10	M	No	61	CRP	5.6326	NA	rigors	No
46	10	M	No	61	CRP	5.6326	NA	muscle	No
46	10	M	No	61	CRP	5.6326	NA	headache	No
46	10	M	No	61	CRP	5.6326	NA	jointpain	No
47	15	M	No	25823	IDO	0.90309	38	rigors	Yes
47	15	M	No	25823	IDO	0.90309	38	muscle	Yes
47	15	M	No	25823	IDO	0.90309	38	headache	Yes
47	15	M	No	25823	IDO	0.90309	38	jointpain	Yes
47	15	M	No	25823	CXCL8	1.11394	38	rigors	Yes
47	15	M	No	25823	CXCL8	1.11394	38	muscle	Yes
47	15	M	No	25823	CXCL8	1.11394	38	headache	Yes
47	15	M	No	25823	CXCL8	1.11394	38	jointpain	Yes
47	15	M	No	25823	CCL2	3.28058	38	rigors	Yes
47	15	M	No	25823	CCL2	3.28058	38	muscle	Yes
47	15	M	No	25823	CCL2	3.28058	38	headache	Yes
47	15	M	No	25823	CCL2	3.28058	38	jointpain	Yes
47	15	M	No	25823	CXCL9	0	38	rigors	Yes
47	15	M	No	25823	CXCL9	0	38	muscle	Yes
47	15	M	No	25823	CXCL9	0	38	headache	Yes
47	15	M	No	25823	CXCL9	0	38	jointpain	Yes
47	15	M	No	25823	CCL3	-3	38	rigors	Yes
47	15	M	No	25823	CCL3	-3	38	muscle	Yes
47	15	M	No	25823	CCL3	-3	38	headache	Yes
47	15	M	No	25823	CCL3	-3	38	jointpain	Yes
47	15	M	No	25823	CRP	9.35717	38	rigors	Yes
47	15	M	No	25823	CRP	9.35717	38	muscle	Yes
47	15	M	No	25823	CRP	9.35717	38	headache	Yes
47	15	M	No	25823	CRP	9.35717	38	jointpain	Yes
48	6	M	Yes	146388	IDO	-3	30	rigors	Yes
48	6	M	Yes	146388	IDO	-3	30	muscle	No
48	6	M	Yes	146388	IDO	-3	30	headache	No
48	6	M	Yes	146388	IDO	-3	30	jointpain	No
48	6	M	Yes	146388	CXCL8	1.17609	30	rigors	Yes
48	6	M	Yes	146388	CXCL8	1.17609	30	muscle	No
48	6	M	Yes	146388	CXCL8	1.17609	30	headache	No
48	6	M	Yes	146388	CXCL8	1.17609	30	jointpain	No
48	6	M	Yes	146388	CCL2	3.63407	30	rigors	Yes
48	6	M	Yes	146388	CCL2	3.63407	30	muscle	No
48	6	M	Yes	146388	CCL2	3.63407	30	headache	No
48	6	M	Yes	146388	CCL2	3.63407	30	jointpain	No
48	6	M	Yes	146388	CXCL9	0.477121	30	rigors	Yes
48	6	M	Yes	146388	CXCL9	0.477121	30	muscle	No
48	6	M	Yes	146388	CXCL9	0.477121	30	headache	No
48	6	M	Yes	146388	CXCL9	0.477121	30	jointpain	No
48	6	M	Yes	146388	CCL3	-3	30	rigors	Yes
48	6	M	Yes	146388	CCL3	-3	30	muscle	No
48	6	M	Yes	146388	CCL3	-3	30	headache	No
48	6	M	Yes	146388	CCL3	-3	30	jointpain	No
48	6	M	Yes	146388	CRP	8.58206	30	rigors	Yes
48	6	M	Yes	146388	CRP	8.58206	30	muscle	No
48	6	M	Yes	146388	CRP	8.58206	30	headache	No
48	6	M	Yes	146388	CRP	8.58206	30	jointpain	No
49	24	M	No	34	IDO	-3	48	rigors	No
49	24	M	No	34	IDO	-3	48	muscle	No
49	24	M	No	34	IDO	-3	48	headache	No
49	24	M	No	34	IDO	-3	48	jointpain	No
49	24	M	No	34	CXCL8	-3	48	rigors	No
49	24	M	No	34	CXCL8	-3	48	muscle	No
49	24	M	No	34	CXCL8	-3	48	headache	No
49	24	M	No	34	CXCL8	-3	48	jointpain	No
49	24	M	No	34	CCL2	1.77815	48	rigors	No
49	24	M	No	34	CCL2	1.77815	48	muscle	No
49	24	M	No	34	CCL2	1.77815	48	headache	No
49	24	M	No	34	CCL2	1.77815	48	jointpain	No
49	24	M	No	34	CXCL9	-3	48	rigors	No
49	24	M	No	34	CXCL9	-3	48	muscle	No
49	24	M	No	34	CXCL9	-3	48	headache	No
49	24	M	No	34	CXCL9	-3	48	jointpain	No
49	24	M	No	34	CCL3	-3	48	rigors	No
49	24	M	No	34	CCL3	-3	48	muscle	No
49	24	M	No	34	CCL3	-3	48	headache	No
49	24	M	No	34	CCL3	-3	48	jointpain	No
49	24	M	No	34	CRP	5.83212	48	rigors	No
49	24	M	No	34	CRP	5.83212	48	muscle	No
49	24	M	No	34	CRP	5.83212	48	headache	No
49	24	M	No	34	CRP	5.83212	48	jointpain	No
50	70	M	No	1066	IDO	3.22141	119	rigors	Yes
50	70	M	No	1066	IDO	3.22141	119	muscle	Yes
50	70	M	No	1066	IDO	3.22141	119	headache	Yes
50	70	M	No	1066	IDO	3.22141	119	jointpain	Yes
50	70	M	No	1066	CXCL8	1.04139	119	rigors	Yes
50	70	M	No	1066	CXCL8	1.04139	119	muscle	Yes
50	70	M	No	1066	CXCL8	1.04139	119	headache	Yes
50	70	M	No	1066	CXCL8	1.04139	119	jointpain	Yes
50	70	M	No	1066	CCL2	1.89209	119	rigors	Yes
50	70	M	No	1066	CCL2	1.89209	119	muscle	Yes
50	70	M	No	1066	CCL2	1.89209	119	headache	Yes
50	70	M	No	1066	CCL2	1.89209	119	jointpain	Yes
50	70	M	No	1066	CXCL9	0.619571	119	rigors	Yes
50	70	M	No	1066	CXCL9	0.619571	119	muscle	Yes
50	70	M	No	1066	CXCL9	0.619571	119	headache	Yes
50	70	M	No	1066	CXCL9	0.619571	119	jointpain	Yes
50	70	M	No	1066	CCL3	0.30103	119	rigors	Yes
50	70	M	No	1066	CCL3	0.30103	119	muscle	Yes
50	70	M	No	1066	CCL3	0.30103	119	headache	Yes
50	70	M	No	1066	CCL3	0.30103	119	jointpain	Yes
50	70	M	No	1066	CRP	10.2668	119	rigors	Yes
50	70	M	No	1066	CRP	10.2668	119	muscle	Yes
50	70	M	No	1066	CRP	10.2668	119	headache	Yes
50	70	M	No	1066	CRP	10.2668	119	jointpain	Yes
51	51	M	No	389	IDO	-3	50	rigors	Yes
51	51	M	No	389	IDO	-3	50	muscle	Yes
51	51	M	No	389	IDO	-3	50	headache	Yes
51	51	M	No	389	IDO	-3	50	jointpain	Yes
51	51	M	No	389	CXCL8	-3	50	rigors	Yes
51	51	M	No	389	CXCL8	-3	50	muscle	Yes
51	51	M	No	389	CXCL8	-3	50	headache	Yes
51	51	M	No	389	CXCL8	-3	50	jointpain	Yes
51	51	M	No	389	CCL2	1.43136	50	rigors	Yes
51	51	M	No	389	CCL2	1.43136	50	muscle	Yes
51	51	M	No	389	CCL2	1.43136	50	headache	Yes
51	51	M	No	389	CCL2	1.43136	50	jointpain	Yes
51	51	M	No	389	CXCL9	-3	50	rigors	Yes
51	51	M	No	389	CXCL9	-3	50	muscle	Yes
51	51	M	No	389	CXCL9	-3	50	headache	Yes
51	51	M	No	389	CXCL9	-3	50	jointpain	Yes
51	51	M	No	389	CCL3	-3	50	rigors	Yes
51	51	M	No	389	CCL3	-3	50	muscle	Yes
51	51	M	No	389	CCL3	-3	50	headache	Yes
51	51	M	No	389	CCL3	-3	50	jointpain	Yes
51	51	M	No	389	CRP	8.902	50	rigors	Yes
51	51	M	No	389	CRP	8.902	50	muscle	Yes
51	51	M	No	389	CRP	8.902	50	headache	Yes
51	51	M	No	389	CRP	8.902	50	jointpain	Yes
52	13	M	No	19525	IDO	-3	16	rigors	Yes
52	13	M	No	19525	IDO	-3	16	muscle	No
52	13	M	No	19525	IDO	-3	16	headache	Yes
52	13	M	No	19525	IDO	-3	16	jointpain	No
52	13	M	No	19525	CXCL8	-3	16	rigors	Yes
52	13	M	No	19525	CXCL8	-3	16	muscle	No
52	13	M	No	19525	CXCL8	-3	16	headache	Yes
52	13	M	No	19525	CXCL8	-3	16	jointpain	No
52	13	M	No	19525	CCL2	1.64345	16	rigors	Yes
52	13	M	No	19525	CCL2	1.64345	16	muscle	No
52	13	M	No	19525	CCL2	1.64345	16	headache	Yes
52	13	M	No	19525	CCL2	1.64345	16	jointpain	No
52	13	M	No	19525	CXCL9	0.30103	16	rigors	Yes
52	13	M	No	19525	CXCL9	0.30103	16	muscle	No
52	13	M	No	19525	CXCL9	0.30103	16	headache	Yes
52	13	M	No	19525	CXCL9	0.30103	16	jointpain	No
52	13	M	No	19525	CCL3	-3	16	rigors	Yes
52	13	M	No	19525	CCL3	-3	16	muscle	No
52	13	M	No	19525	CCL3	-3	16	headache	Yes
52	13	M	No	19525	CCL3	-3	16	jointpain	No
52	13	M	No	19525	CRP	8.58092	16	rigors	Yes
52	13	M	No	19525	CRP	8.58092	16	muscle	No
52	13	M	No	19525	CRP	8.58092	16	headache	Yes
52	13	M	No	19525	CRP	8.58092	16	jointpain	No
53	2	M	Yes	85505	IDO	2.50651	37	rigors	Yes
53	2	M	Yes	85505	IDO	2.50651	37	muscle	No
53	2	M	Yes	85505	IDO	2.50651	37	headache	Yes
53	2	M	Yes	85505	IDO	2.50651	37	jointpain	No
53	2	M	Yes	85505	CXCL8	1.04139	37	rigors	Yes
53	2	M	Yes	85505	CXCL8	1.04139	37	muscle	No
53	2	M	Yes	85505	CXCL8	1.04139	37	headache	Yes
53	2	M	Yes	85505	CXCL8	1.04139	37	jointpain	No
53	2	M	Yes	85505	CCL2	2.1038	37	rigors	Yes
53	2	M	Yes	85505	CCL2	2.1038	37	muscle	No
53	2	M	Yes	85505	CCL2	2.1038	37	headache	Yes
53	2	M	Yes	85505	CCL2	2.1038	37	jointpain	No
53	2	M	Yes	85505	CXCL9	1.69897	37	rigors	Yes
53	2	M	Yes	85505	CXCL9	1.69897	37	muscle	No
53	2	M	Yes	85505	CXCL9	1.69897	37	headache	Yes
53	2	M	Yes	85505	CXCL9	1.69897	37	jointpain	No
53	2	M	Yes	85505	CCL3	-3	37	rigors	Yes
53	2	M	Yes	85505	CCL3	-3	37	muscle	No
53	2	M	Yes	85505	CCL3	-3	37	headache	Yes
53	2	M	Yes	85505	CCL3	-3	37	jointpain	No
53	2	M	Yes	85505	CRP	8.74663	37	rigors	Yes
53	2	M	Yes	85505	CRP	8.74663	37	muscle	No
53	2	M	Yes	85505	CRP	8.74663	37	headache	Yes
53	2	M	Yes	85505	CRP	8.74663	37	jointpain	No
54	45	M	No	45522	IDO	2.77379	85	rigors	Yes
54	45	M	No	45522	IDO	2.77379	85	muscle	Yes
54	45	M	No	45522	IDO	2.77379	85	headache	Yes
54	45	M	No	45522	IDO	2.77379	85	jointpain	Yes
54	45	M	No	45522	CXCL8	2.02119	85	rigors	Yes
54	45	M	No	45522	CXCL8	2.02119	85	muscle	Yes
54	45	M	No	45522	CXCL8	2.02119	85	headache	Yes
54	45	M	No	45522	CXCL8	2.02119	85	jointpain	Yes
54	45	M	No	45522	CCL2	3.33325	85	rigors	Yes
54	45	M	No	45522	CCL2	3.33325	85	muscle	Yes
54	45	M	No	45522	CCL2	3.33325	85	headache	Yes
54	45	M	No	45522	CCL2	3.33325	85	jointpain	Yes
54	45	M	No	45522	CXCL9	1.54061	85	rigors	Yes
54	45	M	No	45522	CXCL9	1.54061	85	muscle	Yes
54	45	M	No	45522	CXCL9	1.54061	85	headache	Yes
54	45	M	No	45522	CXCL9	1.54061	85	jointpain	Yes
54	45	M	No	45522	CCL3	1.51851	85	rigors	Yes
54	45	M	No	45522	CCL3	1.51851	85	muscle	Yes
54	45	M	No	45522	CCL3	1.51851	85	headache	Yes
54	45	M	No	45522	CCL3	1.51851	85	jointpain	Yes
54	45	M	No	45522	CRP	10.2668	85	rigors	Yes
54	45	M	No	45522	CRP	10.2668	85	muscle	Yes
54	45	M	No	45522	CRP	10.2668	85	headache	Yes
54	45	M	No	45522	CRP	10.2668	85	jointpain	Yes
55	44	F	Yes	18939	IDO	1.4624	23	rigors	Yes
55	44	F	Yes	18939	IDO	1.4624	23	muscle	Yes
55	44	F	Yes	18939	IDO	1.4624	23	headache	Yes
55	44	F	Yes	18939	IDO	1.4624	23	jointpain	Yes
55	44	F	Yes	18939	CXCL8	0.477121	23	rigors	Yes
55	44	F	Yes	18939	CXCL8	0.477121	23	muscle	Yes
55	44	F	Yes	18939	CXCL8	0.477121	23	headache	Yes
55	44	F	Yes	18939	CXCL8	0.477121	23	jointpain	Yes
55	44	F	Yes	18939	CCL2	1.34242	23	rigors	Yes
55	44	F	Yes	18939	CCL2	1.34242	23	muscle	Yes
55	44	F	Yes	18939	CCL2	1.34242	23	headache	Yes
55	44	F	Yes	18939	CCL2	1.34242	23	jointpain	Yes
55	44	F	Yes	18939	CXCL9	-3	23	rigors	Yes
55	44	F	Yes	18939	CXCL9	-3	23	muscle	Yes
55	44	F	Yes	18939	CXCL9	-3	23	headache	Yes
55	44	F	Yes	18939	CXCL9	-3	23	jointpain	Yes
55	44	F	Yes	18939	CCL3	0	23	rigors	Yes
55	44	F	Yes	18939	CCL3	0	23	muscle	Yes
55	44	F	Yes	18939	CCL3	0	23	headache	Yes
55	44	F	Yes	18939	CCL3	0	23	jointpain	Yes
55	44	F	Yes	18939	CRP	10.2668	23	rigors	Yes
55	44	F	Yes	18939	CRP	10.2668	23	muscle	Yes
55	44	F	Yes	18939	CRP	10.2668	23	headache	Yes
55	44	F	Yes	18939	CRP	10.2668	23	jointpain	Yes
56	39	M	No	7104	IDO	1.89209	111	rigors	No
56	39	M	No	7104	IDO	1.89209	111	muscle	Yes
56	39	M	No	7104	IDO	1.89209	111	headache	Yes
56	39	M	No	7104	IDO	1.89209	111	jointpain	Yes
56	39	M	No	7104	CXCL8	0.845098	111	rigors	No
56	39	M	No	7104	CXCL8	0.845098	111	muscle	Yes
56	39	M	No	7104	CXCL8	0.845098	111	headache	Yes
56	39	M	No	7104	CXCL8	0.845098	111	jointpain	Yes
56	39	M	No	7104	CCL2	2.7796	111	rigors	No
56	39	M	No	7104	CCL2	2.7796	111	muscle	Yes
56	39	M	No	7104	CCL2	2.7796	111	headache	Yes
56	39	M	No	7104	CCL2	2.7796	111	jointpain	Yes
56	39	M	No	7104	CXCL9	0.343505	111	rigors	No
56	39	M	No	7104	CXCL9	0.343505	111	muscle	Yes
56	39	M	No	7104	CXCL9	0.343505	111	headache	Yes
56	39	M	No	7104	CXCL9	0.343505	111	jointpain	Yes
56	39	M	No	7104	CCL3	1.32222	111	rigors	No
56	39	M	No	7104	CCL3	1.32222	111	muscle	Yes
56	39	M	No	7104	CCL3	1.32222	111	headache	Yes
56	39	M	No	7104	CCL3	1.32222	111	jointpain	Yes
56	39	M	No	7104	CRP	10.2668	111	rigors	No
56	39	M	No	7104	CRP	10.2668	111	muscle	Yes
56	39	M	No	7104	CRP	10.2668	111	headache	Yes
56	39	M	No	7104	CRP	10.2668	111	jointpain	Yes
57	42	M	No	2758	IDO	-3	25	rigors	Yes
57	42	M	No	2758	IDO	-3	25	muscle	Yes
57	42	M	No	2758	IDO	-3	25	headache	Yes
57	42	M	No	2758	IDO	-3	25	jointpain	Yes
57	42	M	No	2758	CXCL8	1	25	rigors	Yes
57	42	M	No	2758	CXCL8	1	25	muscle	Yes
57	42	M	No	2758	CXCL8	1	25	headache	Yes
57	42	M	No	2758	CXCL8	1	25	jointpain	Yes
57	42	M	No	2758	CCL2	2.50651	25	rigors	Yes
57	42	M	No	2758	CCL2	2.50651	25	muscle	Yes
57	42	M	No	2758	CCL2	2.50651	25	headache	Yes
57	42	M	No	2758	CCL2	2.50651	25	jointpain	Yes
57	42	M	No	2758	CXCL9	0.514797	25	rigors	Yes
57	42	M	No	2758	CXCL9	0.514797	25	muscle	Yes
57	42	M	No	2758	CXCL9	0.514797	25	headache	Yes
57	42	M	No	2758	CXCL9	0.514797	25	jointpain	Yes
57	42	M	No	2758	CCL3	0.778151	25	rigors	Yes
57	42	M	No	2758	CCL3	0.778151	25	muscle	Yes
57	42	M	No	2758	CCL3	0.778151	25	headache	Yes
57	42	M	No	2758	CCL3	0.778151	25	jointpain	Yes
57	42	M	No	2758	CRP	10.2668	25	rigors	Yes
57	42	M	No	2758	CRP	10.2668	25	muscle	Yes
57	42	M	No	2758	CRP	10.2668	25	headache	Yes
57	42	M	No	2758	CRP	10.2668	25	jointpain	Yes
58	60	M	No	86103	IDO	3.28691	44	rigors	Yes
58	60	M	No	86103	IDO	3.28691	44	muscle	Yes
58	60	M	No	86103	IDO	3.28691	44	headache	Yes
58	60	M	No	86103	IDO	3.28691	44	jointpain	Yes
58	60	M	No	86103	CXCL8	1.74819	44	rigors	Yes
58	60	M	No	86103	CXCL8	1.74819	44	muscle	Yes
58	60	M	No	86103	CXCL8	1.74819	44	headache	Yes
58	60	M	No	86103	CXCL8	1.74819	44	jointpain	Yes
58	60	M	No	86103	CCL2	3.22789	44	rigors	Yes
58	60	M	No	86103	CCL2	3.22789	44	muscle	Yes
58	60	M	No	86103	CCL2	3.22789	44	headache	Yes
58	60	M	No	86103	CCL2	3.22789	44	jointpain	Yes
58	60	M	No	86103	CXCL9	1.14852	44	rigors	Yes
58	60	M	No	86103	CXCL9	1.14852	44	muscle	Yes
58	60	M	No	86103	CXCL9	1.14852	44	headache	Yes
58	60	M	No	86103	CXCL9	1.14852	44	jointpain	Yes
58	60	M	No	86103	CCL3	1.88081	44	rigors	Yes
58	60	M	No	86103	CCL3	1.88081	44	muscle	Yes
58	60	M	No	86103	CCL3	1.88081	44	headache	Yes
58	60	M	No	86103	CCL3	1.88081	44	jointpain	Yes
58	60	M	No	86103	CRP	10.2668	44	rigors	Yes
58	60	M	No	86103	CRP	10.2668	44	muscle	Yes
58	60	M	No	86103	CRP	10.2668	44	headache	Yes
58	60	M	No	86103	CRP	10.2668	44	jointpain	Yes
59	54	M	No	62909	IDO	2.52114	15	rigors	Yes
59	54	M	No	62909	IDO	2.52114	15	muscle	Yes
59	54	M	No	62909	IDO	2.52114	15	headache	Yes
59	54	M	No	62909	IDO	2.52114	15	jointpain	Yes
59	54	M	No	62909	CXCL8	2.41664	15	rigors	Yes
59	54	M	No	62909	CXCL8	2.41664	15	muscle	Yes
59	54	M	No	62909	CXCL8	2.41664	15	headache	Yes
59	54	M	No	62909	CXCL8	2.41664	15	jointpain	Yes
59	54	M	No	62909	CCL2	2.70501	15	rigors	Yes
59	54	M	No	62909	CCL2	2.70501	15	muscle	Yes
59	54	M	No	62909	CCL2	2.70501	15	headache	Yes
59	54	M	No	62909	CCL2	2.70501	15	jointpain	Yes
59	54	M	No	62909	CXCL9	1.38119	15	rigors	Yes
59	54	M	No	62909	CXCL9	1.38119	15	muscle	Yes
59	54	M	No	62909	CXCL9	1.38119	15	headache	Yes
59	54	M	No	62909	CXCL9	1.38119	15	jointpain	Yes
59	54	M	No	62909	CCL3	1.64345	15	rigors	Yes
59	54	M	No	62909	CCL3	1.64345	15	muscle	Yes
59	54	M	No	62909	CCL3	1.64345	15	headache	Yes
59	54	M	No	62909	CCL3	1.64345	15	jointpain	Yes
59	54	M	No	62909	CRP	10.2668	15	rigors	Yes
59	54	M	No	62909	CRP	10.2668	15	muscle	Yes
59	54	M	No	62909	CRP	10.2668	15	headache	Yes
59	54	M	No	62909	CRP	10.2668	15	jointpain	Yes
60	56	F	No	1917	IDO	-3	37	rigors	Yes
60	56	F	No	1917	IDO	-3	37	muscle	Yes
60	56	F	No	1917	IDO	-3	37	headache	No
60	56	F	No	1917	IDO	-3	37	jointpain	No
60	56	F	No	1917	CXCL8	-3	37	rigors	Yes
60	56	F	No	1917	CXCL8	-3	37	muscle	Yes
60	56	F	No	1917	CXCL8	-3	37	headache	No
60	56	F	No	1917	CXCL8	-3	37	jointpain	No
60	56	F	No	1917	CCL2	2.45332	37	rigors	Yes
60	56	F	No	1917	CCL2	2.45332	37	muscle	Yes
60	56	F	No	1917	CCL2	2.45332	37	headache	No
60	56	F	No	1917	CCL2	2.45332	37	jointpain	No
60	56	F	No	1917	CXCL9	0.778151	37	rigors	Yes
60	56	F	No	1917	CXCL9	0.778151	37	muscle	Yes
60	56	F	No	1917	CXCL9	0.778151	37	headache	No
60	56	F	No	1917	CXCL9	0.778151	37	jointpain	No
60	56	F	No	1917	CCL3	-3	37	rigors	Yes
60	56	F	No	1917	CCL3	-3	37	muscle	Yes
60	56	F	No	1917	CCL3	-3	37	headache	No
60	56	F	No	1917	CCL3	-3	37	jointpain	No
60	56	F	No	1917	CRP	8.24055	37	rigors	Yes
60	56	F	No	1917	CRP	8.24055	37	muscle	Yes
60	56	F	No	1917	CRP	8.24055	37	headache	No
60	56	F	No	1917	CRP	8.24055	37	jointpain	No
61	72	M	No	5643	IDO	2.27184	56	rigors	Yes
61	72	M	No	5643	IDO	2.27184	56	muscle	Yes
61	72	M	No	5643	IDO	2.27184	56	headache	Yes
61	72	M	No	5643	IDO	2.27184	56	jointpain	Yes
61	72	M	No	5643	CXCL8	2.5092	56	rigors	Yes
61	72	M	No	5643	CXCL8	2.5092	56	muscle	Yes
61	72	M	No	5643	CXCL8	2.5092	56	headache	Yes
61	72	M	No	5643	CXCL8	2.5092	56	jointpain	Yes
61	72	M	No	5643	CCL2	3.15866	56	rigors	Yes
61	72	M	No	5643	CCL2	3.15866	56	muscle	Yes
61	72	M	No	5643	CCL2	3.15866	56	headache	Yes
61	72	M	No	5643	CCL2	3.15866	56	jointpain	Yes
61	72	M	No	5643	CXCL9	0.845098	56	rigors	Yes
61	72	M	No	5643	CXCL9	0.845098	56	muscle	Yes
61	72	M	No	5643	CXCL9	0.845098	56	headache	Yes
61	72	M	No	5643	CXCL9	0.845098	56	jointpain	Yes
61	72	M	No	5643	CCL3	0.845098	56	rigors	Yes
61	72	M	No	5643	CCL3	0.845098	56	muscle	Yes
61	72	M	No	5643	CCL3	0.845098	56	headache	Yes
61	72	M	No	5643	CCL3	0.845098	56	jointpain	Yes
61	72	M	No	5643	CRP	9.38902	56	rigors	Yes
61	72	M	No	5643	CRP	9.38902	56	muscle	Yes
61	72	M	No	5643	CRP	9.38902	56	headache	Yes
61	72	M	No	5643	CRP	9.38902	56	jointpain	Yes
62	21	M	No	38	IDO	2.63347	32.7	rigors	Yes
62	21	M	No	38	IDO	2.63347	32.7	muscle	Yes
62	21	M	No	38	IDO	2.63347	32.7	headache	Yes
62	21	M	No	38	IDO	2.63347	32.7	jointpain	Yes
62	21	M	No	38	CXCL8	2.38021	32.7	rigors	Yes
62	21	M	No	38	CXCL8	2.38021	32.7	muscle	Yes
62	21	M	No	38	CXCL8	2.38021	32.7	headache	Yes
62	21	M	No	38	CXCL8	2.38021	32.7	jointpain	Yes
62	21	M	No	38	CCL2	3.58557	32.7	rigors	Yes
62	21	M	No	38	CCL2	3.58557	32.7	muscle	Yes
62	21	M	No	38	CCL2	3.58557	32.7	headache	Yes
62	21	M	No	38	CCL2	3.58557	32.7	jointpain	Yes
62	21	M	No	38	CXCL9	0.60206	32.7	rigors	Yes
62	21	M	No	38	CXCL9	0.60206	32.7	muscle	Yes
62	21	M	No	38	CXCL9	0.60206	32.7	headache	Yes
62	21	M	No	38	CXCL9	0.60206	32.7	jointpain	Yes
62	21	M	No	38	CCL3	-3	32.7	rigors	Yes
62	21	M	No	38	CCL3	-3	32.7	muscle	Yes
62	21	M	No	38	CCL3	-3	32.7	headache	Yes
62	21	M	No	38	CCL3	-3	32.7	jointpain	Yes
62	21	M	No	38	CRP	9.18153	32.7	rigors	Yes
62	21	M	No	38	CRP	9.18153	32.7	muscle	Yes
62	21	M	No	38	CRP	9.18153	32.7	headache	Yes
62	21	M	No	38	CRP	9.18153	32.7	jointpain	Yes
63	46	M	No	41933	IDO	3.17173	NA	rigors	Yes
63	46	M	No	41933	IDO	3.17173	NA	muscle	No
63	46	M	No	41933	IDO	3.17173	NA	headache	Yes
63	46	M	No	41933	IDO	3.17173	NA	jointpain	No
63	46	M	No	41933	CXCL8	2.54283	NA	rigors	Yes
63	46	M	No	41933	CXCL8	2.54283	NA	muscle	No
63	46	M	No	41933	CXCL8	2.54283	NA	headache	Yes
63	46	M	No	41933	CXCL8	2.54283	NA	jointpain	No
63	46	M	No	41933	CCL2	3.37858	NA	rigors	Yes
63	46	M	No	41933	CCL2	3.37858	NA	muscle	No
63	46	M	No	41933	CCL2	3.37858	NA	headache	Yes
63	46	M	No	41933	CCL2	3.37858	NA	jointpain	No
63	46	M	No	41933	CXCL9	1.64345	NA	rigors	Yes
63	46	M	No	41933	CXCL9	1.64345	NA	muscle	No
63	46	M	No	41933	CXCL9	1.64345	NA	headache	Yes
63	46	M	No	41933	CXCL9	1.64345	NA	jointpain	No
63	46	M	No	41933	CCL3	-3	NA	rigors	Yes
63	46	M	No	41933	CCL3	-3	NA	muscle	No
63	46	M	No	41933	CCL3	-3	NA	headache	Yes
63	46	M	No	41933	CCL3	-3	NA	jointpain	No
63	46	M	No	41933	CRP	8.82282	NA	rigors	Yes
63	46	M	No	41933	CRP	8.82282	NA	muscle	No
63	46	M	No	41933	CRP	8.82282	NA	headache	Yes
63	46	M	No	41933	CRP	8.82282	NA	jointpain	No
64	36	M	No	24069	IDO	-3	32	rigors	Yes
64	36	M	No	24069	IDO	-3	32	muscle	Yes
64	36	M	No	24069	IDO	-3	32	headache	Yes
64	36	M	No	24069	IDO	-3	32	jointpain	Yes
64	36	M	No	24069	CXCL8	-3	32	rigors	Yes
64	36	M	No	24069	CXCL8	-3	32	muscle	Yes
64	36	M	No	24069	CXCL8	-3	32	headache	Yes
64	36	M	No	24069	CXCL8	-3	32	jointpain	Yes
64	36	M	No	24069	CCL2	2.8293	32	rigors	Yes
64	36	M	No	24069	CCL2	2.8293	32	muscle	Yes
64	36	M	No	24069	CCL2	2.8293	32	headache	Yes
64	36	M	No	24069	CCL2	2.8293	32	jointpain	Yes
64	36	M	No	24069	CXCL9	-3	32	rigors	Yes
64	36	M	No	24069	CXCL9	-3	32	muscle	Yes
64	36	M	No	24069	CXCL9	-3	32	headache	Yes
64	36	M	No	24069	CXCL9	-3	32	jointpain	Yes
64	36	M	No	24069	CCL3	-3	32	rigors	Yes
64	36	M	No	24069	CCL3	-3	32	muscle	Yes
64	36	M	No	24069	CCL3	-3	32	headache	Yes
64	36	M	No	24069	CCL3	-3	32	jointpain	Yes
64	36	M	No	24069	CRP	8.80482	32	rigors	Yes
64	36	M	No	24069	CRP	8.80482	32	muscle	Yes
64	36	M	No	24069	CRP	8.80482	32	headache	Yes
64	36	M	No	24069	CRP	8.80482	32	jointpain	Yes
65	36	M	Yes	231540	IDO	2.4456	24	rigors	Yes
65	36	M	Yes	231540	IDO	2.4456	24	muscle	Yes
65	36	M	Yes	231540	IDO	2.4456	24	headache	Yes
65	36	M	Yes	231540	IDO	2.4456	24	jointpain	Yes
65	36	M	Yes	231540	CXCL8	2.18184	24	rigors	Yes
65	36	M	Yes	231540	CXCL8	2.18184	24	muscle	Yes
65	36	M	Yes	231540	CXCL8	2.18184	24	headache	Yes
65	36	M	Yes	231540	CXCL8	2.18184	24	jointpain	Yes
65	36	M	Yes	231540	CCL2	3.10958	24	rigors	Yes
65	36	M	Yes	231540	CCL2	3.10958	24	muscle	Yes
65	36	M	Yes	231540	CCL2	3.10958	24	headache	Yes
65	36	M	Yes	231540	CCL2	3.10958	24	jointpain	Yes
65	36	M	Yes	231540	CXCL9	1.01844	24	rigors	Yes
65	36	M	Yes	231540	CXCL9	1.01844	24	muscle	Yes
65	36	M	Yes	231540	CXCL9	1.01844	24	headache	Yes
65	36	M	Yes	231540	CXCL9	1.01844	24	jointpain	Yes
65	36	M	Yes	231540	CCL3	1.79934	24	rigors	Yes
65	36	M	Yes	231540	CCL3	1.79934	24	muscle	Yes
65	36	M	Yes	231540	CCL3	1.79934	24	headache	Yes
65	36	M	Yes	231540	CCL3	1.79934	24	jointpain	Yes
65	36	M	Yes	231540	CRP	10.2668	24	rigors	Yes
65	36	M	Yes	231540	CRP	10.2668	24	muscle	Yes
65	36	M	Yes	231540	CRP	10.2668	24	headache	Yes
65	36	M	Yes	231540	CRP	10.2668	24	jointpain	Yes
66	26	M	Yes	693922	IDO	3.37475	274	rigors	Yes
66	26	M	Yes	693922	IDO	3.37475	274	muscle	Yes
66	26	M	Yes	693922	IDO	3.37475	274	headache	Yes
66	26	M	Yes	693922	IDO	3.37475	274	jointpain	Yes
66	26	M	Yes	693922	CXCL8	2.12385	274	rigors	Yes
66	26	M	Yes	693922	CXCL8	2.12385	274	muscle	Yes
66	26	M	Yes	693922	CXCL8	2.12385	274	headache	Yes
66	26	M	Yes	693922	CXCL8	2.12385	274	jointpain	Yes
66	26	M	Yes	693922	CCL2	3.25382	274	rigors	Yes
66	26	M	Yes	693922	CCL2	3.25382	274	muscle	Yes
66	26	M	Yes	693922	CCL2	3.25382	274	headache	Yes
66	26	M	Yes	693922	CCL2	3.25382	274	jointpain	Yes
66	26	M	Yes	693922	CXCL9	1	274	rigors	Yes
66	26	M	Yes	693922	CXCL9	1	274	muscle	Yes
66	26	M	Yes	693922	CXCL9	1	274	headache	Yes
66	26	M	Yes	693922	CXCL9	1	274	jointpain	Yes
66	26	M	Yes	693922	CCL3	-3	274	rigors	Yes
66	26	M	Yes	693922	CCL3	-3	274	muscle	Yes
66	26	M	Yes	693922	CCL3	-3	274	headache	Yes
66	26	M	Yes	693922	CCL3	-3	274	jointpain	Yes
66	26	M	Yes	693922	CRP	8.75128	274	rigors	Yes
66	26	M	Yes	693922	CRP	8.75128	274	muscle	Yes
66	26	M	Yes	693922	CRP	8.75128	274	headache	Yes
66	26	M	Yes	693922	CRP	8.75128	274	jointpain	Yes
67	16	F	No	13977	IDO	1.88649	26	rigors	Yes
67	16	F	No	13977	IDO	1.88649	26	muscle	Yes
67	16	F	No	13977	IDO	1.88649	26	headache	No
67	16	F	No	13977	IDO	1.88649	26	jointpain	Yes
67	16	F	No	13977	CXCL8	1.70757	26	rigors	Yes
67	16	F	No	13977	CXCL8	1.70757	26	muscle	Yes
67	16	F	No	13977	CXCL8	1.70757	26	headache	No
67	16	F	No	13977	CXCL8	1.70757	26	jointpain	Yes
67	16	F	No	13977	CCL2	3.04805	26	rigors	Yes
67	16	F	No	13977	CCL2	3.04805	26	muscle	Yes
67	16	F	No	13977	CCL2	3.04805	26	headache	No
67	16	F	No	13977	CCL2	3.04805	26	jointpain	Yes
67	16	F	No	13977	CXCL9	2.47422	26	rigors	Yes
67	16	F	No	13977	CXCL9	2.47422	26	muscle	Yes
67	16	F	No	13977	CXCL9	2.47422	26	headache	No
67	16	F	No	13977	CXCL9	2.47422	26	jointpain	Yes
67	16	F	No	13977	CCL3	1.53148	26	rigors	Yes
67	16	F	No	13977	CCL3	1.53148	26	muscle	Yes
67	16	F	No	13977	CCL3	1.53148	26	headache	No
67	16	F	No	13977	CCL3	1.53148	26	jointpain	Yes
67	16	F	No	13977	CRP	9.08636	26	rigors	Yes
67	16	F	No	13977	CRP	9.08636	26	muscle	Yes
67	16	F	No	13977	CRP	9.08636	26	headache	No
67	16	F	No	13977	CRP	9.08636	26	jointpain	Yes
68	19	M	No	63612	IDO	2.52114	45	rigors	No
68	19	M	No	63612	IDO	2.52114	45	muscle	Yes
68	19	M	No	63612	IDO	2.52114	45	headache	Yes
68	19	M	No	63612	IDO	2.52114	45	jointpain	Yes
68	19	M	No	63612	CXCL8	-3	45	rigors	No
68	19	M	No	63612	CXCL8	-3	45	muscle	Yes
68	19	M	No	63612	CXCL8	-3	45	headache	Yes
68	19	M	No	63612	CXCL8	-3	45	jointpain	Yes
68	19	M	No	63612	CCL2	-3	45	rigors	No
68	19	M	No	63612	CCL2	-3	45	muscle	Yes
68	19	M	No	63612	CCL2	-3	45	headache	Yes
68	19	M	No	63612	CCL2	-3	45	jointpain	Yes
68	19	M	No	63612	CXCL9	1.23045	45	rigors	No
68	19	M	No	63612	CXCL9	1.23045	45	muscle	Yes
68	19	M	No	63612	CXCL9	1.23045	45	headache	Yes
68	19	M	No	63612	CXCL9	1.23045	45	jointpain	Yes
68	19	M	No	63612	CCL3	-3	45	rigors	No
68	19	M	No	63612	CCL3	-3	45	muscle	Yes
68	19	M	No	63612	CCL3	-3	45	headache	Yes
68	19	M	No	63612	CCL3	-3	45	jointpain	Yes
68	19	M	No	63612	CRP	9.14737	45	rigors	No
68	19	M	No	63612	CRP	9.14737	45	muscle	Yes
68	19	M	No	63612	CRP	9.14737	45	headache	Yes
68	19	M	No	63612	CRP	9.14737	45	jointpain	Yes
69	62	M	No	1836	IDO	2.26717	28	rigors	No
69	62	M	No	1836	IDO	2.26717	28	muscle	Yes
69	62	M	No	1836	IDO	2.26717	28	headache	Yes
69	62	M	No	1836	IDO	2.26717	28	jointpain	Yes
69	62	M	No	1836	CXCL8	1.49136	28	rigors	No
69	62	M	No	1836	CXCL8	1.49136	28	muscle	Yes
69	62	M	No	1836	CXCL8	1.49136	28	headache	Yes
69	62	M	No	1836	CXCL8	1.49136	28	jointpain	Yes
69	62	M	No	1836	CCL2	3.22814	28	rigors	No
69	62	M	No	1836	CCL2	3.22814	28	muscle	Yes
69	62	M	No	1836	CCL2	3.22814	28	headache	Yes
69	62	M	No	1836	CCL2	3.22814	28	jointpain	Yes
69	62	M	No	1836	CXCL9	1.34242	28	rigors	No
69	62	M	No	1836	CXCL9	1.34242	28	muscle	Yes
69	62	M	No	1836	CXCL9	1.34242	28	headache	Yes
69	62	M	No	1836	CXCL9	1.34242	28	jointpain	Yes
69	62	M	No	1836	CCL3	-3	28	rigors	No
69	62	M	No	1836	CCL3	-3	28	muscle	Yes
69	62	M	No	1836	CCL3	-3	28	headache	Yes
69	62	M	No	1836	CCL3	-3	28	jointpain	Yes
69	62	M	No	1836	CRP	9.09681	28	rigors	No
69	62	M	No	1836	CRP	9.09681	28	muscle	Yes
69	62	M	No	1836	CRP	9.09681	28	headache	Yes
69	62	M	No	1836	CRP	9.09681	28	jointpain	Yes
70	70	F	No	33	IDO	2.22531	31	rigors	Yes
70	70	F	No	33	IDO	2.22531	31	muscle	Yes
70	70	F	No	33	IDO	2.22531	31	headache	Yes
70	70	F	No	33	IDO	2.22531	31	jointpain	Yes
70	70	F	No	33	CXCL8	-3	31	rigors	Yes
70	70	F	No	33	CXCL8	-3	31	muscle	Yes
70	70	F	No	33	CXCL8	-3	31	headache	Yes
70	70	F	No	33	CXCL8	-3	31	jointpain	Yes
70	70	F	No	33	CCL2	1.72428	31	rigors	Yes
70	70	F	No	33	CCL2	1.72428	31	muscle	Yes
70	70	F	No	33	CCL2	1.72428	31	headache	Yes
70	70	F	No	33	CCL2	1.72428	31	jointpain	Yes
70	70	F	No	33	CXCL9	0.845098	31	rigors	Yes
70	70	F	No	33	CXCL9	0.845098	31	muscle	Yes
70	70	F	No	33	CXCL9	0.845098	31	headache	Yes
70	70	F	No	33	CXCL9	0.845098	31	jointpain	Yes
70	70	F	No	33	CCL3	-3	31	rigors	Yes
70	70	F	No	33	CCL3	-3	31	muscle	Yes
70	70	F	No	33	CCL3	-3	31	headache	Yes
70	70	F	No	33	CCL3	-3	31	jointpain	Yes
70	70	F	No	33	CRP	8.99913	31	rigors	Yes
70	70	F	No	33	CRP	8.99913	31	muscle	Yes
70	70	F	No	33	CRP	8.99913	31	headache	Yes
70	70	F	No	33	CRP	8.99913	31	jointpain	Yes
71	15	F	No	747	IDO	-3	14	rigors	No
71	15	F	No	747	IDO	-3	14	muscle	No
71	15	F	No	747	IDO	-3	14	headache	No
71	15	F	No	747	IDO	-3	14	jointpain	No
71	15	F	No	747	CXCL8	-3	14	rigors	No
71	15	F	No	747	CXCL8	-3	14	muscle	No
71	15	F	No	747	CXCL8	-3	14	headache	No
71	15	F	No	747	CXCL8	-3	14	jointpain	No
71	15	F	No	747	CCL2	0.477121	14	rigors	No
71	15	F	No	747	CCL2	0.477121	14	muscle	No
71	15	F	No	747	CCL2	0.477121	14	headache	No
71	15	F	No	747	CCL2	0.477121	14	jointpain	No
71	15	F	No	747	CXCL9	-3	14	rigors	No
71	15	F	No	747	CXCL9	-3	14	muscle	No
71	15	F	No	747	CXCL9	-3	14	headache	No
71	15	F	No	747	CXCL9	-3	14	jointpain	No
71	15	F	No	747	CCL3	-3	14	rigors	No
71	15	F	No	747	CCL3	-3	14	muscle	No
71	15	F	No	747	CCL3	-3	14	headache	No
71	15	F	No	747	CCL3	-3	14	jointpain	No
71	15	F	No	747	CRP	8.55871	14	rigors	No
71	15	F	No	747	CRP	8.55871	14	muscle	No
71	15	F	No	747	CRP	8.55871	14	headache	No
71	15	F	No	747	CRP	8.55871	14	jointpain	No
72	21	F	No	8199	IDO	2.09342	NA	rigors	Yes
72	21	F	No	8199	IDO	2.09342	NA	muscle	No
72	21	F	No	8199	IDO	2.09342	NA	headache	Yes
72	21	F	No	8199	IDO	2.09342	NA	jointpain	No
72	21	F	No	8199	CXCL8	1.80618	NA	rigors	Yes
72	21	F	No	8199	CXCL8	1.80618	NA	muscle	No
72	21	F	No	8199	CXCL8	1.80618	NA	headache	Yes
72	21	F	No	8199	CXCL8	1.80618	NA	jointpain	No
72	21	F	No	8199	CCL2	2.40312	NA	rigors	Yes
72	21	F	No	8199	CCL2	2.40312	NA	muscle	No
72	21	F	No	8199	CCL2	2.40312	NA	headache	Yes
72	21	F	No	8199	CCL2	2.40312	NA	jointpain	No
72	21	F	No	8199	CXCL9	1.65321	NA	rigors	Yes
72	21	F	No	8199	CXCL9	1.65321	NA	muscle	No
72	21	F	No	8199	CXCL9	1.65321	NA	headache	Yes
72	21	F	No	8199	CXCL9	1.65321	NA	jointpain	No
72	21	F	No	8199	CCL3	0.90309	NA	rigors	Yes
72	21	F	No	8199	CCL3	0.90309	NA	muscle	No
72	21	F	No	8199	CCL3	0.90309	NA	headache	Yes
72	21	F	No	8199	CCL3	0.90309	NA	jointpain	No
72	21	F	No	8199	CRP	8.49136	NA	rigors	Yes
72	21	F	No	8199	CRP	8.49136	NA	muscle	No
72	21	F	No	8199	CRP	8.49136	NA	headache	Yes
72	21	F	No	8199	CRP	8.49136	NA	jointpain	No
73	26	M	No	6804	IDO	1.50515	37	rigors	Yes
73	26	M	No	6804	IDO	1.50515	37	muscle	No
73	26	M	No	6804	IDO	1.50515	37	headache	Yes
73	26	M	No	6804	IDO	1.50515	37	jointpain	No
73	26	M	No	6804	CXCL8	2.13672	37	rigors	Yes
73	26	M	No	6804	CXCL8	2.13672	37	muscle	No
73	26	M	No	6804	CXCL8	2.13672	37	headache	Yes
73	26	M	No	6804	CXCL8	2.13672	37	jointpain	No
73	26	M	No	6804	CCL2	3.21985	37	rigors	Yes
73	26	M	No	6804	CCL2	3.21985	37	muscle	No
73	26	M	No	6804	CCL2	3.21985	37	headache	Yes
73	26	M	No	6804	CCL2	3.21985	37	jointpain	No
73	26	M	No	6804	CXCL9	1.11394	37	rigors	Yes
73	26	M	No	6804	CXCL9	1.11394	37	muscle	No
73	26	M	No	6804	CXCL9	1.11394	37	headache	Yes
73	26	M	No	6804	CXCL9	1.11394	37	jointpain	No
73	26	M	No	6804	CCL3	0.30103	37	rigors	Yes
73	26	M	No	6804	CCL3	0.30103	37	muscle	No
73	26	M	No	6804	CCL3	0.30103	37	headache	Yes
73	26	M	No	6804	CCL3	0.30103	37	jointpain	No
73	26	M	No	6804	CRP	10.022	37	rigors	Yes
73	26	M	No	6804	CRP	10.022	37	muscle	No
73	26	M	No	6804	CRP	10.022	37	headache	Yes
73	26	M	No	6804	CRP	10.022	37	jointpain	No
74	21	M	No	24276	IDO	3.01452	20	rigors	Yes
74	21	M	No	24276	IDO	3.01452	20	muscle	Yes
74	21	M	No	24276	IDO	3.01452	20	headache	Yes
74	21	M	No	24276	IDO	3.01452	20	jointpain	Yes
74	21	M	No	24276	CXCL8	0.954243	20	rigors	Yes
74	21	M	No	24276	CXCL8	0.954243	20	muscle	Yes
74	21	M	No	24276	CXCL8	0.954243	20	headache	Yes
74	21	M	No	24276	CXCL8	0.954243	20	jointpain	Yes
74	21	M	No	24276	CCL2	3.40226	20	rigors	Yes
74	21	M	No	24276	CCL2	3.40226	20	muscle	Yes
74	21	M	No	24276	CCL2	3.40226	20	headache	Yes
74	21	M	No	24276	CCL2	3.40226	20	jointpain	Yes
74	21	M	No	24276	CXCL9	1.64345	20	rigors	Yes
74	21	M	No	24276	CXCL9	1.64345	20	muscle	Yes
74	21	M	No	24276	CXCL9	1.64345	20	headache	Yes
74	21	M	No	24276	CXCL9	1.64345	20	jointpain	Yes
74	21	M	No	24276	CCL3	1.30103	20	rigors	Yes
74	21	M	No	24276	CCL3	1.30103	20	muscle	Yes
74	21	M	No	24276	CCL3	1.30103	20	headache	Yes
74	21	M	No	24276	CCL3	1.30103	20	jointpain	Yes
74	21	M	No	24276	CRP	9.28954	20	rigors	Yes
74	21	M	No	24276	CRP	9.28954	20	muscle	Yes
74	21	M	No	24276	CRP	9.28954	20	headache	Yes
74	21	M	No	24276	CRP	9.28954	20	jointpain	Yes
75	18	F	No	2516	IDO	1.25527	9	rigors	No
75	18	F	No	2516	IDO	1.25527	9	muscle	No
75	18	F	No	2516	IDO	1.25527	9	headache	Yes
75	18	F	No	2516	IDO	1.25527	9	jointpain	No
75	18	F	No	2516	CXCL8	-3	9	rigors	No
75	18	F	No	2516	CXCL8	-3	9	muscle	No
75	18	F	No	2516	CXCL8	-3	9	headache	Yes
75	18	F	No	2516	CXCL8	-3	9	jointpain	No
75	18	F	No	2516	CCL2	0	9	rigors	No
75	18	F	No	2516	CCL2	0	9	muscle	No
75	18	F	No	2516	CCL2	0	9	headache	Yes
75	18	F	No	2516	CCL2	0	9	jointpain	No
75	18	F	No	2516	CXCL9	-3	9	rigors	No
75	18	F	No	2516	CXCL9	-3	9	muscle	No
75	18	F	No	2516	CXCL9	-3	9	headache	Yes
75	18	F	No	2516	CXCL9	-3	9	jointpain	No
75	18	F	No	2516	CCL3	-3	9	rigors	No
75	18	F	No	2516	CCL3	-3	9	muscle	No
75	18	F	No	2516	CCL3	-3	9	headache	Yes
75	18	F	No	2516	CCL3	-3	9	jointpain	No
75	18	F	No	2516	CRP	8.02531	9	rigors	No
75	18	F	No	2516	CRP	8.02531	9	muscle	No
75	18	F	No	2516	CRP	8.02531	9	headache	Yes
75	18	F	No	2516	CRP	8.02531	9	jointpain	No
76	16	M	No	20812	IDO	1.68124	NA	rigors	Yes
76	16	M	No	20812	IDO	1.68124	NA	muscle	No
76	16	M	No	20812	IDO	1.68124	NA	headache	Yes
76	16	M	No	20812	IDO	1.68124	NA	jointpain	Yes
76	16	M	No	20812	CXCL8	-3	NA	rigors	Yes
76	16	M	No	20812	CXCL8	-3	NA	muscle	No
76	16	M	No	20812	CXCL8	-3	NA	headache	Yes
76	16	M	No	20812	CXCL8	-3	NA	jointpain	Yes
76	16	M	No	20812	CCL2	2.4624	NA	rigors	Yes
76	16	M	No	20812	CCL2	2.4624	NA	muscle	No
76	16	M	No	20812	CCL2	2.4624	NA	headache	Yes
76	16	M	No	20812	CCL2	2.4624	NA	jointpain	Yes
76	16	M	No	20812	CXCL9	0.60206	NA	rigors	Yes
76	16	M	No	20812	CXCL9	0.60206	NA	muscle	No
76	16	M	No	20812	CXCL9	0.60206	NA	headache	Yes
76	16	M	No	20812	CXCL9	0.60206	NA	jointpain	Yes
76	16	M	No	20812	CCL3	-3	NA	rigors	Yes
76	16	M	No	20812	CCL3	-3	NA	muscle	No
76	16	M	No	20812	CCL3	-3	NA	headache	Yes
76	16	M	No	20812	CCL3	-3	NA	jointpain	Yes
76	16	M	No	20812	CRP	9.71734	NA	rigors	Yes
76	16	M	No	20812	CRP	9.71734	NA	muscle	No
76	16	M	No	20812	CRP	9.71734	NA	headache	Yes
76	16	M	No	20812	CRP	9.71734	NA	jointpain	Yes
77	7	F	No	1863	IDO	3.45056	12	rigors	Yes
77	7	F	No	1863	IDO	3.45056	12	muscle	Yes
77	7	F	No	1863	IDO	3.45056	12	headache	Yes
77	7	F	No	1863	IDO	3.45056	12	jointpain	Yes
77	7	F	No	1863	CXCL8	-3	12	rigors	Yes
77	7	F	No	1863	CXCL8	-3	12	muscle	Yes
77	7	F	No	1863	CXCL8	-3	12	headache	Yes
77	7	F	No	1863	CXCL8	-3	12	jointpain	Yes
77	7	F	No	1863	CCL2	2.80414	12	rigors	Yes
77	7	F	No	1863	CCL2	2.80414	12	muscle	Yes
77	7	F	No	1863	CCL2	2.80414	12	headache	Yes
77	7	F	No	1863	CCL2	2.80414	12	jointpain	Yes
77	7	F	No	1863	CXCL9	1.6902	12	rigors	Yes
77	7	F	No	1863	CXCL9	1.6902	12	muscle	Yes
77	7	F	No	1863	CXCL9	1.6902	12	headache	Yes
77	7	F	No	1863	CXCL9	1.6902	12	jointpain	Yes
77	7	F	No	1863	CCL3	-3	12	rigors	Yes
77	7	F	No	1863	CCL3	-3	12	muscle	Yes
77	7	F	No	1863	CCL3	-3	12	headache	Yes
77	7	F	No	1863	CCL3	-3	12	jointpain	Yes
77	7	F	No	1863	CRP	8.51983	12	rigors	Yes
77	7	F	No	1863	CRP	8.51983	12	muscle	Yes
77	7	F	No	1863	CRP	8.51983	12	headache	Yes
77	7	F	No	1863	CRP	8.51983	12	jointpain	Yes
78	29	M	No	621	IDO	2.46687	194	rigors	Yes
78	29	M	No	621	IDO	2.46687	194	muscle	Yes
78	29	M	No	621	IDO	2.46687	194	headache	Yes
78	29	M	No	621	IDO	2.46687	194	jointpain	Yes
78	29	M	No	621	CXCL8	2.46389	194	rigors	Yes
78	29	M	No	621	CXCL8	2.46389	194	muscle	Yes
78	29	M	No	621	CXCL8	2.46389	194	headache	Yes
78	29	M	No	621	CXCL8	2.46389	194	jointpain	Yes
78	29	M	No	621	CCL2	2.81757	194	rigors	Yes
78	29	M	No	621	CCL2	2.81757	194	muscle	Yes
78	29	M	No	621	CCL2	2.81757	194	headache	Yes
78	29	M	No	621	CCL2	2.81757	194	jointpain	Yes
78	29	M	No	621	CXCL9	0	194	rigors	Yes
78	29	M	No	621	CXCL9	0	194	muscle	Yes
78	29	M	No	621	CXCL9	0	194	headache	Yes
78	29	M	No	621	CXCL9	0	194	jointpain	Yes
78	29	M	No	621	CCL3	0.60206	194	rigors	Yes
78	29	M	No	621	CCL3	0.60206	194	muscle	Yes
78	29	M	No	621	CCL3	0.60206	194	headache	Yes
78	29	M	No	621	CCL3	0.60206	194	jointpain	Yes
78	29	M	No	621	CRP	9.6342	194	rigors	Yes
78	29	M	No	621	CRP	9.6342	194	muscle	Yes
78	29	M	No	621	CRP	9.6342	194	headache	Yes
78	29	M	No	621	CRP	9.6342	194	jointpain	Yes

## Sheet: Figure1B
	age	GranzymeB	CXCL11	ICAM1	IDO	IL10	IL18	IL21	CXCL8	CXCL10	CCL2	CXCL9	CCL3	CCL4	OPG	CCL5	TNFR2	TRAIL	CRP	pcfinal_log
age	1	-0.132 (0.197)	0.180 (0.0774)	0.040 (0.695)	0.208 (0.0405)	0.088 (0.391)	-0.003 (0.976)	0.039 (0.708)	0.300 (0.00281)	0.116 (0.259)	0.211 (0.0383)	0.213 (0.0364)	0.240 (0.0181)	0.054 (0.6)	0.154 (0.131)	-0.119 (0.247)	-0.030 (0.774)	0.094 (0.357)	0.314 (0.00173)	0.055 (0.591)
GranzymeB	-0.132 (0.197)	1	-0.189 (0.064)	-0.093 (0.367)	-0.058 (0.572)	-0.016 (0.877)	0.160 (0.117)	-0.055 (0.593)	-0.049 (0.633)	-0.152 (0.138)	-0.079 (0.441)	0.015 (0.883)	-0.328 (0.00105)	-0.180 (0.0779)	-0.157 (0.124)	-0.113 (0.269)	0.171 (0.0942)	-0.128 (0.211)	-0.112 (0.275)	0.090 (0.38)
CXCL11	0.180 (0.0774)	-0.189 (0.064)	1	0.179 (0.08)	0.228 (0.0244)	0.138 (0.179)	0.100 (0.331)	0.749 (0)	0.321 (0.00135)	0.304 (0.00251)	0.152 (0.137)	0.560 (2.55e-09)	0.389 (8.36e-05)	0.550 (5.43e-09)	0.851 (0)	0.168 (0.0993)	0.249 (0.0141)	0.806 (0)	0.200 (0.0491)	0.070 (0.498)
ICAM1	0.040 (0.695)	-0.093 (0.367)	0.179 (0.08)	1	0.156 (0.128)	0.456 (2.74e-06)	0.346 (0.000508)	0.164 (0.109)	0.477 (7.73e-07)	0.412 (2.72e-05)	0.551 (4.97e-09)	0.443 (5.67e-06)	0.396 (5.98e-05)	0.430 (1.1e-05)	0.127 (0.213)	0.388 (8.52e-05)	0.527 (2.85e-08)	0.110 (0.284)	0.310 (0.00199)	0.279 (0.00567)
IDO	0.208 (0.0405)	-0.058 (0.572)	0.228 (0.0244)	0.156 (0.128)	1	0.446 (4.81e-06)	0.256 (0.0113)	0.233 (0.0218)	0.497 (2.2e-07)	0.603 (6.41e-11)	0.427 (1.27e-05)	0.610 (3.41e-11)	0.351 (0.000428)	0.300 (0.00283)	0.238 (0.0191)	0.078 (0.448)	0.185 (0.07)	0.191 (0.0603)	0.102 (0.318)	0.340 (0.000646)
IL10	0.088 (0.391)	-0.016 (0.877)	0.138 (0.179)	0.456 (2.74e-06)	0.446 (4.81e-06)	1	0.500 (1.8e-07)	0.168 (0.101)	0.572 (9.45e-10)	0.503 (1.47e-07)	0.711 (4.44e-16)	0.521 (4.61e-08)	0.402 (4.47e-05)	0.506 (1.28e-07)	0.140 (0.171)	0.052 (0.616)	0.507 (1.18e-07)	0.110 (0.283)	0.127 (0.214)	0.520 (4.93e-08)
IL18	-0.003 (0.976)	0.160 (0.117)	0.100 (0.331)	0.346 (0.000508)	0.256 (0.0113)	0.500 (1.8e-07)	1	0.197 (0.0535)	0.440 (6.61e-06)	0.238 (0.0189)	0.419 (1.93e-05)	0.232 (0.0223)	0.189 (0.0641)	0.193 (0.0588)	0.134 (0.191)	-0.082 (0.423)	0.344 (0.000557)	0.113 (0.269)	0.316 (0.00163)	0.404 (4.03e-05)
IL21	0.039 (0.708)	-0.055 (0.593)	0.749 (0)	0.164 (0.109)	0.233 (0.0218)	0.168 (0.101)	0.197 (0.0535)	1	0.328 (0.00103)	0.316 (0.00159)	0.140 (0.171)	0.621 (1.15e-11)	0.271 (0.00731)	0.605 (5.18e-11)	0.705 (8.88e-16)	0.386 (9.64e-05)	0.387 (8.95e-05)	0.785 (0)	0.132 (0.197)	0.106 (0.301)
CXCL8	0.300 (0.00281)	-0.049 (0.633)	0.321 (0.00135)	0.477 (7.73e-07)	0.497 (2.2e-07)	0.572 (9.45e-10)	0.440 (6.61e-06)	0.328 (0.00103)	1	0.639 (1.85e-12)	0.708 (4.44e-16)	0.612 (2.78e-11)	0.565 (1.68e-09)	0.622 (1.09e-11)	0.238 (0.0189)	0.249 (0.014)	0.438 (7.11e-06)	0.278 (0.00576)	0.233 (0.0216)	0.420 (1.89e-05)
CXCL10	0.116 (0.259)	-0.152 (0.138)	0.304 (0.00251)	0.412 (2.72e-05)	0.603 (6.41e-11)	0.503 (1.47e-07)	0.238 (0.0189)	0.316 (0.00159)	0.639 (1.85e-12)	1	0.525 (3.46e-08)	0.683 (1.33e-14)	0.531 (2.13e-08)	0.509 (1.01e-07)	0.195 (0.0557)	0.303 (0.00253)	0.361 (0.000277)	0.228 (0.0244)	0.127 (0.214)	0.372 (0.000173)
CCL2	0.211 (0.0383)	-0.079 (0.441)	0.152 (0.137)	0.551 (4.97e-09)	0.427 (1.27e-05)	0.711 (4.44e-16)	0.419 (1.93e-05)	0.140 (0.171)	0.708 (4.44e-16)	0.525 (3.46e-08)	1	0.503 (1.49e-07)	0.361 (0.000283)	0.548 (6.04e-09)	0.073 (0.479)	0.155 (0.13)	0.555 (3.59e-09)	0.087 (0.396)	0.141 (0.168)	0.418 (2.05e-05)
CXCL9	0.213 (0.0364)	0.015 (0.883)	0.560 (2.55e-09)	0.443 (5.67e-06)	0.610 (3.41e-11)	0.521 (4.61e-08)	0.232 (0.0223)	0.621 (1.15e-11)	0.612 (2.78e-11)	0.683 (1.33e-14)	0.503 (1.49e-07)	1	0.406 (3.61e-05)	0.648 (6.93e-13)	0.522 (4.14e-08)	0.380 (0.000121)	0.634 (3.2e-12)	0.520 (4.94e-08)	0.127 (0.214)	0.362 (0.000269)
CCL3	0.240 (0.0181)	-0.328 (0.00105)	0.389 (8.36e-05)	0.396 (5.98e-05)	0.351 (0.000428)	0.402 (4.47e-05)	0.189 (0.0641)	0.271 (0.00731)	0.565 (1.68e-09)	0.531 (2.13e-08)	0.361 (0.000283)	0.406 (3.61e-05)	1	0.602 (7.05e-11)	0.359 (0.00031)	0.245 (0.0154)	0.186 (0.0688)	0.362 (0.00027)	0.341 (0.000623)	0.181 (0.0753)
CCL4	0.054 (0.6)	-0.180 (0.0779)	0.550 (5.43e-09)	0.430 (1.1e-05)	0.300 (0.00283)	0.506 (1.28e-07)	0.193 (0.0588)	0.605 (5.18e-11)	0.622 (1.09e-11)	0.509 (1.01e-07)	0.548 (6.04e-09)	0.648 (6.93e-13)	0.602 (7.05e-11)	1	0.568 (1.26e-09)	0.385 (9.97e-05)	0.584 (3.52e-10)	0.544 (8.31e-09)	0.152 (0.136)	0.220 (0.0303)
OPG	0.154 (0.131)	-0.157 (0.124)	0.851 (0)	0.127 (0.213)	0.238 (0.0191)	0.140 (0.171)	0.134 (0.191)	0.705 (8.88e-16)	0.238 (0.0189)	0.195 (0.0557)	0.073 (0.479)	0.522 (4.14e-08)	0.359 (0.00031)	0.568 (1.26e-09)	1	0.150 (0.143)	0.186 (0.0683)	0.758 (0)	0.226 (0.0261)	0.105 (0.305)
CCL5	-0.119 (0.247)	-0.113 (0.269)	0.168 (0.0993)	0.388 (8.52e-05)	0.078 (0.448)	0.052 (0.616)	-0.082 (0.423)	0.386 (9.64e-05)	0.249 (0.014)	0.303 (0.00253)	0.155 (0.13)	0.380 (0.000121)	0.245 (0.0154)	0.385 (9.97e-05)	0.150 (0.143)	1	0.267 (0.00824)	0.259 (0.0104)	-0.082 (0.425)	-0.072 (0.484)
TNFR2	-0.030 (0.774)	0.171 (0.0942)	0.249 (0.0141)	0.527 (2.85e-08)	0.185 (0.07)	0.507 (1.18e-07)	0.344 (0.000557)	0.387 (8.95e-05)	0.438 (7.11e-06)	0.361 (0.000277)	0.555 (3.59e-09)	0.634 (3.2e-12)	0.186 (0.0688)	0.584 (3.52e-10)	0.186 (0.0683)	0.267 (0.00824)	1	0.273 (0.00692)	0.084 (0.413)	0.387 (8.99e-05)
TRAIL	0.094 (0.357)	-0.128 (0.211)	0.806 (0)	0.110 (0.284)	0.191 (0.0603)	0.110 (0.283)	0.113 (0.269)	0.785 (0)	0.278 (0.00576)	0.228 (0.0244)	0.087 (0.396)	0.520 (4.94e-08)	0.362 (0.00027)	0.544 (8.31e-09)	0.758 (0)	0.259 (0.0104)	0.273 (0.00692)	1	0.141 (0.169)	0.097 (0.343)
CRP	0.314 (0.00173)	-0.112 (0.275)	0.200 (0.0491)	0.310 (0.00199)	0.102 (0.318)	0.127 (0.214)	0.316 (0.00163)	0.132 (0.197)	0.233 (0.0216)	0.127 (0.214)	0.141 (0.168)	0.127 (0.214)	0.341 (0.000623)	0.152 (0.136)	0.226 (0.0261)	-0.082 (0.425)	0.084 (0.413)	0.141 (0.169)	1	0.197 (0.0531)
pcfinal_log	0.055 (0.591)	0.090 (0.38)	0.070 (0.498)	0.279 (0.00567)	0.340 (0.000646)	0.520 (4.93e-08)	0.404 (4.03e-05)	0.106 (0.301)	0.420 (1.89e-05)	0.372 (0.000173)	0.418 (2.05e-05)	0.362 (0.000269)	0.181 (0.0753)	0.220 (0.0303)	0.105 (0.305)	-0.072 (0.484)	0.387 (8.99e-05)	0.097 (0.343)	0.197 (0.0531)	1

## Sheet: Figure2
ID	Age.group	CMV	Sex	AgeY	pRBC.CD14.IL1b	pRBC.CD14.IL10	pRBC.CD14.TNF	pBRC.CD14.IL6	pRBC.CD14.MCP1	uRBC.CD14.IL1b	uRBC.CD14.IL10	uRBC.CD14.TNF	uBRC.CD14.IL6	uRBC.CD14.MCP1	BS.CD14.IL1b	BS.CD14.IL10	BS.CD14.TNF	BS.CD14.IL6	BS.CD14.MCP1	pRBC.IL10pIL1bpIL6pMCP1pTNFp	pRBC.IL10pIL1bpIL6pMCP1pTNFn	pRBC.IL10pIL1bpIL6pMCP1nTNFp	pRBC.IL10pIL1bpIL6pMCP1nTNFn	pRBC.IL10pIL1bpIL6nMCP1pTNFp	pRBC.IL10pIL1bpIL6nMCP1pTNFn	pRBC.IL10pIL1bpIL6nMCP1nTNFp	pRBC.IL10pIL1bpIL6nMCP1nTNFn	pRBC.IL10pIL1bnIL6pMCP1pTNFp	pRBC.IL10pIL1bnIL6pMCP1pTNFn	pRBC.IL10pIL1bnIL6pMCP1nTNFp	pRBC.IL10pIL1bnIL6pMCP1nTNFn	pRBC.IL10pIL1bnIL6nMCP1pTNFp	pRBC.IL10pIL1bnIL6nMCP1pTNFn	pRBC.IL10pIL1bnIL6nMCP1nTNFp	pRBC.IL10pIL1bnIL6nMCP1nTNFn	pRBC.IL10nIL1bpIL6pMCP1pTNFp	pRBC.IL10nIL1bpIL6pMCP1pTNFn	pRBC.IL10nIL1bpIL6pMCP1nTNFp	pRBC.IL10nIL1bpIL6pMCP1nTNFn	pRBC.IL10nIL1bpIL6nMCP1pTNFp	pRBC.IL10nIL1bpIL6nMCP1pTNFn	pRBC.IL10nIL1bpIL6nMCP1nTNFp	pRBC.IL10nIL1bpIL6nMCP1nTNFn	pRBC.IL10nIL1bnIL6pMCP1pTNFp	pRBC.IL10nIL1bnIL6pMCP1pTNFn	pRBC.IL10nIL1bnL6pMCP1nTNFp	pRBC.IL10nIL1bnL6pMCP1nTNFn	pRBC.IL10nIL1bnL6nMCP1pTNFp	pRBC.IL10nIL1bnL6nMCP1pTNFn
1	Adult	POS	M	42	2.0518	0.939267	0.820719	0.191501	33.4671	0.682541	0.547074	0.640859	0.0573126	10.9467	1.36926	0.392192	0.17986	0.134188	22.5204	0	0	0.027	0	0.046	0.33	0.064	0.23	0	0	0	0	0	0.19	0	0.055	0.036	0.00912	0.027	0.00912	0.13	0.7	0.055	0.44	0.018	0.055	0.00912	0	0.29	33.4
3	Adult	POS	F	23	0.742932	0.192612	1.00433	0.082548	26.5529	0.38249	0.226661	0.240827	0.0708316	5.05737	0.360441	0.01	0.763506	0.0117164	21.4956	0	0	0	0	0.00688	0.069	0.00688	0.021	0	0	0	0	0	0.048	0	0.014	0.014	0	0.00688	0	0.089	0.3	0.041	0.12	0.021	0.041	0	0.014	0.58	25.4
5	Adult	POS	M	47	1.95587	0.250752	0.551655	0.100301	12.989	0.382954	0.166929	0.29458	0.029458	2.21917	1.57291	0.0838237	0.257075	0.0708429	10.7698	0	0	0.05	0	0	0.15	0	0	0	0	0	0	0	0	0	0	0	0	0	0	0	0.9	0.1	0.7	0	0	0	0	0.1	11.7
7	Adult	POS	M	37	4.74251	0.19513	1.23017	1.39136	25.8335	1.88198	0.223285	0.558214	0.574163	8.16587	2.86054	0.01	0.671955	0.817201	17.6677	0.017	0.00848	0.025	0	0.00848	0.051	0.025	0.017	0	0	0	0	0	0.017	0	0.00848	0.23	0.35	0.1	0.14	0.16	2.47	0.18	0.95	0.051	0.42	0.017	0.059	0.25	22.4
8	Adult	POS	F	46	11.1369	1.54306	1.78092	3.42767	12.6006	1.49271	0.624855	0.266142	0.162	5.02199	9.64415	0.918204	1.51478	3.26567	7.57865	0.1	0.19	0.085	0.091	0.049	0.21	0.079	0.48	0	0	0	0.012	0	0.091	0.0061	0.061	0.57	1.73	0.58	0.53	0.2	4.31	0.24	1.96	0.049	0.26	0.03	0.12	0.12	8.37
11	Adult	NEG	M	23	10.8484	2.047	1.75879	6.45876	43.7112	0.953619	0.235309	0.10527	0.247693	4.56375	9.89474	1.81169	1.65352	6.21107	39.1475	0.03	0.067	0.037	0.03	0.03	0.38	0.052	0.27	0	0.015	0	0	0.015	0.41	0.015	0.19	0.5	1.02	0.1	0.2	0.19	6.02	0.14	1.34	0.044	0.78	0.022	0.1	0.53	39
12	Adult	NEG	F	48	1.89141	1.09313	0.740741	1.60374	28.5149	0.666562	0.65872	0.423463	0.360728	11.0414	1.22484	0.434412	0.317278	1.24301	17.4735	0	0	0.022	0	0.014	0.17	0.022	0.22	0	0.00719	0	0	0	0.14	0	0.12	0.029	0.014	0.00719	0	0.029	0.53	0.029	0.27	0.14	0.27	0.33	0.065	0.25	30.2
18	Child	POS	M	8	24.7382	2.88481	3.6554	6.89587	30.6856	1.65932	0.983847	0.969163	0.176211	8.79589	23.0789	1.90096	2.68624	6.71966	21.8897	0.099	0.12	0.099	0.059	0.079	0.75	0.2	0.51	0.02	0	0.04	0	0	0.26	0.02	0.41	1.32	3.5	0.77	0.59	0.59	12.7	0.38	3.44	0.02	0.26	0.04	0.14	0.18	13.1
23	Adult	POS	F	26	45.7095	2.14608	4.80893	31.4177	58.5925	37.9178	2.53718	4.8294	23.7095	46.4479	7.79173	0.01	0.01	7.70813	12.1446	0.2	0.55	0.082	0.13	0.013	0.53	0.00987	0.1	0	0.063	0.00329	0.00658	0	0.16	0	0.043	2.9	17.7	1.08	4.53	0.16	12.1	0.13	2.92	0.089	2.3	0.03	0.28	0.086	19.7
24	Child	POS	M	2	53.2946	6.9016	3.37759	19.8995	41.517	35.7993	5.50111	3.06671	14.5748	31.6788	17.4953	1.40049	0.310878	5.32468	9.8382	0.36	2.05	0.36	0.78	0.034	2.13	0.054	0.97	0	0	0	0	0	0.02	0	0.015	1.21	10.5	1.06	3.34	0.13	21.7	0.21	8.37	0.00488	0.093	0.00976	0.049	0.015	3.58
25	Adult	POS	F	31	28.5428	3.55073	4.83616	15.6991	48.2457	15.8548	1.08254	2.36806	6.72079	35.7465	12.6881	2.46819	2.4681	8.97829	12.4992	0.45	0.63	0.57	0.095	0.042	0.77	0.084	0.25	0.011	0.032	0.021	0	0.011	0.41	0.021	0.14	2.07	7.87	0.97	1.77	0.24	11.6	0.21	1.41	0.042	1.23	0.011	0.14	0.11	25.6
26	Child	POS	F	9	33.3333	6.76568	9.83911	20.4414	32.7558	18.2999	3.45336	4.78158	7.93979	21.0449	15.0335	3.31231	5.05753	12.5016	11.7109	1.11	1.18	0.91	0.41	0.14	1.42	0.21	0.47	0	0.041	0	0	0	0.21	0	0.021	3.34	6.62	2.48	2.45	0.27	7.94	0.47	1.77	0.1	0.66	0.1	0.083	0.1	7.86
28	Child	NEG	F	12	41.9155	4.85172	4.14964	23.2317	41.9679	32.1403	2.94964	3.92086	16.7806	30.5216	9.77525	1.90208	0.228775	6.45111	11.4464	0.38	1.06	0.32	0.42	0.031	1.48	0.042	0.44	0	0.01	0	0	0	0.26	0	0.12	1.95	13.1	1.21	3.64	0.073	13.6	0.094	2.14	0	0.35	0.01	0.073	0.01	8.1
29	Child	POS	F	13	17.1323	3.25938	1.27362	4.8206	51.7529	13.3728	1.81229	0.743991	3.16673	39.9847	3.75953	1.4471	0.529633	1.65387	11.7682	0.041	0.18	0.055	0.041	0.055	1.15	0.027	0.36	0	0.055	0	0	0.014	0.93	0	0.18	0.36	2.47	0.18	0.29	0.096	9.44	0.068	1.27	0.041	0.84	0.014	0.096	0.15	34
30	Child	NEG	F	11	16.6931	2.31408	2.93926	14.1737	21.2466	11.1677	1.52919	2.61816	8.85079	12.2799	5.52536	0.784887	0.32109	5.32295	8.96673	0.23	0.49	0.19	0.13	0	0.23	0.019	0.11	0.00933	0.047	0	0.019	0	0.37	0	0.13	1.48	6.02	1.03	1.8	0.028	2.93	0.00933	0.61	0.028	1.26	0.047	0.27	0.019	6.76
31	Child	POS	M	12	2.12766	0.309478	0.348162	0.812379	21.5861	1.71655	0.264085	0.484155	0.176056	5.28169	0.41111	0.0453932	0.01	0.636323	16.3044	0	0	0	0.039	0	0	0	0.039	0	0	0.039	0	0	0.15	0	0	0.039	0.077	0.039	0	0.039	1.51	0.039	0.31	0	0.46	0	0.039	0	18.2
32	Adult	POS	M	34	15.7856	0.83549	2.16636	9.70795	32.414	7.7891	0.411245	1.17849	4.4439	17.8186	7.99648	0.424245	0.987866	5.26405	14.5955	0.044	0.16	0.022	0.03	0.022	0.13	0.00739	0.13	0	0.015	0	0	0	0.15	0.00739	0.096	0.82	4.5	0.88	1.49	0.074	5.46	0.17	1.93	0.015	1.29	0.03	0.31	0.11	22
33	Adult	NEG	M	47	1.87925	0.285696	0.577741	0.260301	29.1664	0.70732	0.117887	0.0964527	0.139321	9.10942	1.17193	0.16781	0.481288	0.12098	20.057	0	0	0.00635	0.013	0.00635	0.063	0.025	0.083	0	0	0	0	0.00635	0.019	0.00635	0.044	0.038	0.044	0.00635	0.013	0.057	1.03	0.051	0.36	0.013	0.076	0.00635	0.00635	0.19	29.7
34	Adult	POS	F	46	25.5645	0.973751	5.46853	17.6051	60.4502	3.24257	0.269412	0.586934	2.32849	25.1997	22.3219	0.704339	4.8816	15.2766	35.2505	0.11	0.24	0.021	0.028	0.014	0.23	0.021	0.042	0	0.049	0	0	0	0.19	0	0.056	4.07	9.13	0.82	0.95	0.32	9.19	0.17	1.26	0.099	2.62	0.028	0.22	0.29	36.6
35	Child	NEG	M	3	0.995671	0.04329	0.34632	0.562771	19.7835	1.88034	0.830281	0.781441	0.586081	13.138	0.01	0.01	0.01	0.01	6.64558	0	0	0.13	0	0	0	0.043	0	0	0	0	0	0	0	0	0	0.087	0.087	0.043	0.043	0	0.3	0	0.17	0	0.26	0	0.043	0.087	16.8
39	Child	NEG	F	3	25.7004	1.32528	6.4922	16.3395	38.3157	12.9552	0.862399	2.54887	4.86777	23.6297	12.7452	0.462882	3.94333	11.4718	14.686	0.067	0.25	0.067	0.067	0	0.27	0.084	0.05	0	0.017	0.017	0.017	0	0.1	0.017	0.1	3.81	6.73	1.24	1.49	0.52	7.67	0.4	1.74	0.13	1.56	0.067	0.23	0.34	16.3
41	Child	NEG	M	8	20.9135	1.88885	1.84344	9.66219	38.5943	8.08532	1.01687	0.967262	3.59623	24.2312	12.8282	0.871983	0.876182	6.06596	14.3631	0.036	0.18	0.054	0.091	0.036	0.49	0.036	0.32	0	0	0	0	0	0.14	0	0.15	0.78	5.03	0.44	1.03	0.1	8.08	0.1	1.81	0.018	0.75	0.00908	0.21	0.082	20.3
42	Child	POS	M	3	26.5067	3.16943	1.31771	7.35141	46.3416	23.2231	1.73888	1.11174	8.51387	42.7594	3.28358	1.43055	0.205961	0.01	3.58223	0.09	0.32	0.17	0.035	0.00694	1.06	0.076	0.35	0	0	0.014	0	0	0.34	0.00694	0.22	0.52	4.56	0.16	0.44	0.083	14.9	0.021	1.48	0.00694	0.41	0.00694	0.062	0.097	21.2
43	Child	POS	M	8	37.2783	3.30114	3.33829	21.8358	58.283	27.9123	1.96818	2.22378	13.6494	50.7125	9.36597	1.33297	1.1145	8.18639	7.57053	0.13	0.82	0.051	0.13	0.046	0.8	0.037	0.46	0	0.028	0	0.00464	0.00929	0.22	0	0.18	1.78	13	0.9	1.89	0.17	12.5	0.06	2.27	0.074	1.6	0.019	0.34	0.098	24.6
44	Child	POS	M	11	32.7369	2.1806	10.903	22.421	41.8228	11.0477	0.927776	1.08478	3.19726	20.3112	21.6893	1.25282	9.81821	19.2238	21.5116	0.36	0.45	0.11	0.028	0.11	0.53	0.056	0.17	0	0	0	0	0.028	0.056	0	0.17	7.72	9.39	2.85	1.71	0.78	8.11	0.7	1.73	0.11	1.62	0.11	0.25	0.25	14.4
[truncated: 66 more columns]

## Sheet: Figure4
ID	Age.group	CMV	Sex	AgeY	pRBC.IFNg.VD2	uRBC.IFNg.VD2	BS.IFNg.VD2	pRBC.TNF.VD2	uRBC.TNF.VD2	BS.TNF.VD2	BS. IFNgpTNFp.VD2	BS.IFNgpTNFn.VD2	BS.IFNgnTNFp.VD2	pRBC.TCM.VD2	pRBC.TEM.VD2	pRBC.TEMRA.VD2	pRBC.TNAIVE.VD2	uRBC.TCM.VD2	uRBC.TEM.VD2	uRBC.TEMRA.VD2	uRBC.TNAIVE.VD2	tem.IpandTp_pRBC	temra.IpandTp_pRBC	tcm.IpandTp_pRBC	tnaive.IpandTp_pRBC	BS.IpandorTp.VD2TEM	BS.IpandorTp.VD2TCM	BS.IpandorTp.VD2TEMRA	BS.IpandorTp.VD2TNAIVE
1	Adult	POS	M	42	12.2526	0.473093	11.7795	7.35156	1.41928	5.93228	5.05	6.7	1.14	21.1466	62.688	10.3383	5.82707	17.2088	69.4855	8.87049	4.43525	59.6154	11.5385	23.0769	5.76923	11.9005	14.6254	15.697	13.1828
3	Adult	POS	F	23	24.5875	0.224027	24.3635	13.3618	0.868104	12.4937	11.572	12.83	1.24	32.3711	32.106	12.0029	23.5199	27.3566	45.986	12.7552	13.9021	33.2602	14.5445	29.6378	22.5576	26.5208	22.8295	32.296	25.1321
5	Adult	POS	M	47	5.9322	8.12e-07	5.9322	7.34463	0.649351	6.69528	4.23	1.69	2.45	27.3239	41.9718	13.8028	16.9014	31.3312	48.8636	9.17208	10.6331	53.125	15.625	21.875	9.375	10.2466	6.95743	10.2041	5
7	Adult	POS	M	37	27.1072	0.0942507	27.013	24.7471	1.13101	23.6161	20.706	6.33	3.05	33.8949	52.4933	5.79515	7.81671	31.203	58.4586	5.35714	4.9812	60.3448	7.11207	28.0172	4.52586	34.6573	25.2425	36.6177	14.3299
8	Adult	POS	F	46	12.7273	0.182983	12.5443	9.66234	0.365965	9.29637	6.24	6.32	3.13	28.3264	33.4719	10.2391	27.9626	29.0676	33.9122	12.7057	24.3144	47.1338	14.9682	26.1146	11.7834	21.9032	15.0459	23.1384	6.12544
11	Adult	NEG	M	23	14.0452	0.181984	13.8632	9.29966	1.50137	7.79829	6.989	6.879	0.87	20.6659	56.5251	14.3131	8.49598	15.2797	61.3006	16.0982	7.32151	62.3832	13.5514	18.2243	5.84112	16.2226	12.0635	15.2255	10.019
12	Adult	NEG	F	48	9.77011	0.26001	9.5101	6.26437	0.624025	5.64034	4.3	5.15	1.62	2.22857	19.9429	60.2286	17.6	0.568769	18.6143	71.9752	8.84178	20	61.8182	5	13.1818	9.27412	28.2051	11.9693	7.0764
18	Child	POS	M	8	4.66523	0.0458379	4.61939	4.72675	0.751742	3.97501	1.871	2.753	2.3	44.0263	38.5294	3.23044	14.2139	42.755	44.918	2.05297	10.274	34.9669	3.17881	50.596	11.2583	5.84345	8.29799	7.17262	5.86514
23	Adult	POS	F	26	3.25041	2.58e-07	3.25041	1.92371	0.309039	1.61468	1.04	2.21	0.6	43.0609	49.8093	2.95142	4.17841	27.3218	66.7353	3.21585	2.72704	59.0551	3.14961	34.6457	3.14961	4.64639	3.2002	3.69438	1.28781
24	Child	POS	M	2	0.998464	5.06e-07	0.998464	0.768049	1.21457	0.01	0.23	0.77	0	45.7022	26.0169	4.6815	23.5994	36.0101	40.2525	7.07071	16.6667	22.7273	2.27273	47.7273	27.2727	0.0947506	0.500952	0	0.739098
25	Adult	POS	F	31	7.61246	1.98e-06	7.61246	4.84429	1.9802e-06	4.84429	3.23	4.39	1.42	21.4781	48.9607	13.7413	15.8199	21.611	53.0452	11.5914	13.7525	61.25	17.5	12.5	8.75	11.5566	5.37634	10.0698	5.10949
26	Child	POS	F	9	2.94416	0.160643	2.78352	1.72589	0.562249	1.16364	0.91	1.85	0.47	10.7646	29.4769	35.0101	24.7485	16.227	49.4005	19.4245	14.948	40	22.5	15	22.5	4.65169	4.62225	1.76316	3.12378
28	Child	NEG	F	12	6.85096	0.17001	6.68095	2.82452	0.918055	1.90646	2.09	4.582	0	22.8529	40.3904	19.1291	17.6276	21.3849	49.8303	16.0217	12.7631	44.1406	13.2812	30.4688	12.1094	7.10721	8.8211	4.91379	5.01513
29	Child	POS	F	13	10.6827	1.2e-06	10.6827	6.74699	0.842359	5.90463	5.28	5.36	0.84	37.0104	36.291	8.95284	17.7458	33.0144	42.1053	10.6459	14.2344	40.7643	12.1019	35.0318	12.1019	12.6765	11.5167	14.7171	7.71822
30	Child	NEG	F	11	4.75873	0.456432	4.3023	3.1799	2.07469	1.10521	1.32	3	0	25.5814	52.381	8.3278	13.7099	18.8538	62.9983	8.59635	9.5515	48.3221	11.745	28.5235	11.4094	3.25425	5.81746	7.85924	2.88403
31	Child	POS	M	12	27.0248	0.110011	26.9147	27.7381	0.990099	26.748	22.5	4.41	4.62	36.7407	46.0829	6.87055	10.3058	27.8022	53.7363	7.85714	10.6044	40.3599	10.6684	40.3599	8.61183	26.705	35.6062	50.6098	26.7176
32	Adult	POS	M	34	13.3704	0.192123	13.1783	7.05091	0.6244	6.42651	5.364	7.764	1.03	20.7128	62.9273	12.416	3.94391	17.6414	70.9492	7.38255	4.02685	68.6888	12.3288	16.047	2.93542	15.7547	10.4786	14.8235	6.34921
33	Adult	NEG	M	47	6.60737	0.307692	6.29968	5.59085	1.53846	4.05239	3.81	2.49	0.14	20.2033	66.0737	10.2922	3.43075	21.8462	67.0769	7.07692	4	67.1429	15.7143	15.7143	1.42857	7.66231	2.69289	9.23242	0
34	Adult	POS	F	46	11.1063	0.292969	10.8133	6.60254	0.683594	5.91894	4.57	6.242	1.42	14.2545	60.822	20.1137	4.80979	6.73171	77.4634	14.2439	1.56098	64.3333	18.3333	14.6667	2.66667	13.1192	12.0477	10.5867	7.27273
35	Child	NEG	M	3	1.99715	0.0735294	1.92362	2.49643	0.833333	1.6631	1.091	0.836	0.92	15.9245	25.4008	14.7488	43.9259	27.3367	33.8917	8.47293	30.2986	26.6055	12.844	22.0183	38.5321	2.99282	4.12579	2.52204	2.52492
39	Child	NEG	F	3	10.1626	0.0656383	10.0969	6.37796	0.78766	5.5903	4.841	5.234	0.95	31.4714	34.3696	10.4905	23.6686	34.3607	35.0656	8.59016	21.9836	34.0625	13.4375	32.2917	20.2083	10.9423	10.9118	14.8485	9.70433
41	Child	NEG	M	8	2.59891	0.307062	2.29185	1.9007	0.818833	1.08187	0.87	1.43	0.39	24.2213	45.9857	10.3502	19.4428	21.6684	52.7467	9.5117	16.0732	39.267	10.9948	32.9843	16.7539	1.80519	4.09298	3.39047	2.86762
42	Child	POS	M	3	2.51304	0.149626	2.36341	2.46562	1.09726	1.36837	1.6	0.84	0	36.3078	40.9348	6.61001	16.1473	29.9502	49.602	8.65672	11.791	41.7722	7.59494	22.7848	27.8481	2.50232	0.845686	1.98686	6.01081
43	Child	POS	M	8	3.83813	0.815603	3.02253	2.92032	2.30497	0.615353	1.3	1.72	0	19.3844	29.5341	17.8453	33.2363	24.1172	31.6384	14.5833	29.661	36.9231	16.9231	23.8462	22.3077	4.08199	2.40639	2.22264	1.48668
44	Child	POS	M	11	27.7981	0.14881	27.6493	17.5689	1.16568	16.4032	15.426	12.226	1.12	40.2459	39.8139	4.95181	14.9884	38.2847	44.785	3.33663	13.5937	36.4939	7.71775	42.9989	12.7894	25.5323	31.4947	45.4984	24.9933
	Age	AgeY	Sex	pRBC	uRBC
ID

## Sheet: Figure6_SFigure11
ID	Age.group	CMV	Sex	AgeY	BS.TREG.CD4	BS.CD38.TREG	BS.ICOS.TREG	BS.KI67.TREG	BS.CCR4.TREG	BS.TNFR2.TREG	BS.PD1.TREG	pRBC.TREG.CD4	pRBC.CD38.TREG	pRBC.ICOS.TREG	pRBC.KI67.TREG	pRBC.CCR4.TREG	pRBC.TNFR2.TREG	pRBC.PD1.TREG	uRBC.TREG.CD4	uRBC.CD38.TREG	uRBC.ICOS.TREG	uRBC.KI67.TREG	uRBC.CCR4.TREG	uRBC.TNFR2.TREG	uRBC.PD1.TREG
4	Adult	NEG	F	43	0	31.0434	19.4844	14.4572	0	8.09412	22.6608	5.27979	44.7784	42.2778	19.176	34.1151	27.3905	47.9399	5.64514	13.735	22.7933	4.71877	38.34	19.2964	25.2791
5	Adult	POS	M	47	1.05849	42.8524	23.1404	26.0194	0	10.4694	15.3764	4.58159	58.3986	65.5074	34.7028	48.1368	39.2509	64.7812	3.5231	15.5462	42.3669	8.68347	60.7493	28.7815	49.4048
7	Adult	POS	M	37	1.14908	38.1398	26.4674	28.1887	0	5.83316	13.427	4.6834	57.5872	58.4192	40.0555	28.7837	23.9699	53.5261	3.53432	19.4474	31.9518	11.8668	33.8293	18.1367	40.0992
8	Adult	POS	F	46	2.75262	30.0487	37.4289	37.1391	2.76424	0	16.9224	5.0955	41.3535	64.9093	43.0922	47.8033	19.9103	57.1509	2.34288	11.3049	27.4805	5.9531	45.0391	22.9705	40.2285
11	Adult	NEG	M	23	4.23598	42.1419	27.8347	24.713	0	5.78593	23.3907	11.9415	52.0486	42.1889	26.95	23.9921	22.2174	41.9259	7.70557	9.90679	14.3542	2.23702	27.8296	16.4314	18.5353
12	Adult	NEG	F	48	4.33571	47.8214	27.391	41.6664	0	0	29.8193	7.67905	72.2561	74.1341	51.0488	35.0122	16.3537	64.2439	3.34334	24.4347	46.7432	9.38238	48.6331	26.5947	34.4246
18	Child	POS	M	8	1.76803	31.5196	22.7632	22.0809	0	6.4443	13.2503	6.62962	60.2441	42.9672	26.6217	15.0289	20.4239	44.2197	4.86159	28.7245	20.2041	4.54082	21.9898	13.9796	30.9694
28	Child	NEG	F	12	1.38905	36.5783	12.5526	19.4703	0	7.66363	13.5345	6.08375	46.6229	43.1082	26.0428	26.0216	27.2073	44.7597	4.6947	10.0446	30.5556	6.57242	30.2331	19.5437	31.2252
29	Child	POS	F	13	2.68012	44.1146	23.7402	24.1755	5.22474	5.17419	22.118	10.195	59.3722	31.1519	27.3023	12.289	13.9177	36.3044	7.5149	15.2577	7.4117	3.12681	7.06427	8.74349	14.1865
30	Child	NEG	F	11	2.51539	19.6865	0	0	3.8926	0	0	10.3533	42.2021	15.471	2.18341	23.4248	1.43481	20.1185	7.8379	22.5156	24.8441	9.49064	19.5322	12.869	23.4096
32	Adult	POS	M	34	0.597266	34.3429	13.492	5.21436	0.307456	0	13.4742	5.75733	48	48.5688	15.945	48.6055	20.8807	50.1284	5.16006	13.6571	35.0768	10.7306	48.298	23.682	36.6542
43	Child	POS	M	8	1.87412	20.9706	14.2657	18.1767	0	3.40786	9.62911	7.85657	33.4466	37.2216	23.8581	25.6701	16.4213	36.7308	5.98245	12.476	22.9559	5.68138	28.0998	13.0134	27.1017
44	Child	POS	M	11	2.6631	36.5236	20.9149	16.154	2.21858	0.38181	14.4208	11.3325	53.5384	36.1669	19.009	23.2379	12.5872	37.0497	8.66944	17.0148	15.252	2.85495	21.0194	12.2054	22.6289

## Sheet: SFigure3
ID	Age.group	CMV	Sex	AgeY	BL.B.cells	BL.CD14.monocytes	BL.CD16.monocytes	BL.CD3posCD4neg.Tcells	BL.CD4.Tcells	BL.ClassicalDCs	BL.Lineage.neg	BL.NK.cells	BL.pDCs	BL.Tfh	BL.Tregs	BL.Vd2	BL.ICOS.B	BL.ICOS.CD14M	BL.ICOS.CD16M	BL.ICOS.CD3pCD4n	BL.ICOS.CD4T	BL.ICOS.cDC	BL.ICOS.linneg	BL.ICOS.NK	BL.ICOS.pDC	BL.ICOS.Tfh	BL.ICOS.Treg	BL.ICOS.Vd2	BL.CD16.B	BL.CD16.CD14M	BL.CD16.CD16M	BL.CD16.CD3pCD4n	BL.CD16.CD4T	BL.CD16.cDC	BL.CD16.linneg	BL.CD16.NK	BL.CD16.pDC	BL.CD16.Tfh	BL.CD16.Treg	BL.CD16.Vd2	BL.CD86.B	BL.CD86.CD14M	BL.CD86.CD16M	BL.CD86.CD3pCD4n	BL.CD86.CD4T	BL.CD86.cDC	BL.CD86.linneg	BL.CD86.NK	BL.CD86.pDC
1	Adult	POS	M	42	8.67023	22.5053	2.03954	12.444	24.4032	1.89241	7.13868	12.2422	0.649606	3.16196	2.71764	2.13521	354	343	349	369	426	387	319	317	327	443	460	342	235	274	599	242	233	246.5	256	512	258	226	211	286	500	795	903	496	495	803	520	493	522
3	Adult	POS	F	23	7.49754	13.2031	2.10598	24.9958	27.2674	1.05095	3.95091	7.89097	0.386639	5.21437	2.32798	4.10842	382	385	373	380	428	430	339	324	347	476	478	338	284	288	563.5	245	252	255	260	588	265	257	222	289	496	787	865	499	497	768	504	493	524
5	Adult	POS	M	47	5.90515	17.4928	1.58395	20.8414	29.9718	1.7395	5.57419	8.44262	0.297225	4.3658	2.24924	1.53635	404	406	349	372	416	424	320	313	367	437	520	343	266	270	631	240	242	241	256	557	259	245	197	261	491	774	828	498	494	760	501	493	513
7	Adult	POS	M	37	10.0964	13.1798	0.621403	23.4642	35.2667	0.877235	3.56553	7.20787	0.269206	2.55797	1.72258	1.17113	386	392	408	365	405	438	318	325	337	429	447	321	313	297	611	247	262	247	259	624	273	279	230	286	495	764	856	498	499	790	498	495	515
8	Adult	POS	F	46	6.20248	14.7704	1.59153	19.2177	36.2223	1.91985	5.15427	7.82383	0.354484	3.89634	1.83669	1.01011	364	349	390	370	418	423	323	323	357	433	466	327	256	250	579	246	247	240	253	612	258	248	217	280	503	821	881	497	496	797	511	489	524
11	Adult	NEG	M	23	7.16207	18.462	1.97253	17.1307	25.4962	1.481	6.19372	11.9246	0.448525	2.62891	3.38978	3.71005	387	389	398	355	421	407	329	324	340	456	426	331	283	295	645	241	251	248	264	629	271	255	228	276	497	798	851	495	495	783	501	492	523
12	Adult	NEG	F	48		0.00475851		0.00951701	0.0333095		98.601	0.00475851		0.00951701	1.33238	0.00475851		436		296	301		301	299		363.5	293.5	311		326		232	233		242	274		260.5	210	231		808		515	471		493	501
18	Child	POS	M	8	6.61529	9.73288	1.04039	28.9583	22.7633	2.05434	5.30092	12.3499	0.3419	1.61578	1.72779	7.49927	373	361	367	388	422	387	326	336	337	486	427	319	263	258	574	250	250	241	251	591	260	250	222	277	489	833	896	496	492	821	498	491	530
23	Adult	POS	F	26	12.4741	8.61755	0.472947	21.3122	30.2025	0.626376	4.21253	11.3666	0.377027	6.42685	1.99479	1.91647	352	383	359	351	408	367	324	317	322	444	447	325	241	258	680	245	239	233	256	590	252	228	215	276	494	787	834	494	492	811	497	489	523
24	Child	POS	M	2	12.4947	13.7575	1.76407	16.6377	33.9191	0.574936	8.12378	6.0803	0.357232	0.933921	3.22911	2.12761	373	331	351	367	442	386.5	317	317	340	554.5	412	334	252	257	641	245	240	240	254	589	257	218	233	285	490	786	837	496	495	820	503	492	532
25	Adult	POS	F	31	9.315	8.84509	0.399012	22.4616	38.0757	0.631431	7.76098	5.58414	0.450154	3.31868	2.64016	0.518006	354	360	334	367	407	387	320	312	323	436	448	322	239	260	611.5	241	238	237	259	520	257	231	213	278	496	801	842	495	496	789	498	492	517
26	Child	POS	F	9	12.8421	6.12536	0.417858	24.5649	36.9882	0.705318	5.29206	6.3275	0.617577	3.02341	2.22211	0.873528	356	344	329	367	415	383	316	313	326	461	387	327	249	256	604.5	239	241	232	249	528	260	234	227	276	496	816	846	494	494	831	494	493	525
30	Child	NEG	F	11	12.014	7.69974	0.656209	23.4914	37.727	0.578533	5.75431	2.88485	0.521537	3.33274	3.52744	1.81227	343	361	327	364	440	354	321	314	315	484	412	322	213	267	593	238	230	239	251	473	253	207	220	274	492	836	876	492	493	828	495	493	524
31	Child	POS	M	12	11.1413	5.2611	0.432251	29.0072	34.5583	0.596334	5.2761	6.88647	0.33771	2.82759	1.4072	2.26852	346	363	327	370	426	348	316	310	314	454	420	335	162	269	580	236	223	239	244	526	249	192	206	263	490	786	828	490	489	789	488	491	524
32	Adult	POS	M	34	13.0189	14.8448	2.08485	18.6559	28.8721	1.05241	5.69995	6.3452	0.42688	4.42635	2.63125	1.94139	340	372	334	355	409	345	315	316	315	439	475	341	165	270	645	241	224	239	253	586	247	196	192	274	501	780	831	493	491	796	498	490	514
33	Adult	NEG	M	47	11.1242	18.4236	1.05886	18.9487	24.5527	1.46686	4.12696	11.9567	0.239472	5.47896	1.748	0.874938	355	373	340	349	403	381	317	311	328	413	465	322	234	271	576	242	234	235	256	508	249	226	203	269	504	793	858	494	493	787	501	493	513
34	Adult	POS	F	46	4.71746	14.3407	2.00468	30.8705	32.3964	0.649171	3.39172	2.93409	0.1771	4.40806	2.74579	1.36435	338	368	361	352	404	351	323	324	315	428	477	299	156	290	667	251	230	242	259	634	249	202	197	289	504	771	860	497	493	788	499	487	524
35	Child	NEG	M	3	19.6042	3.31872	0.320999	27.0669	35.211	0.507386	5.78627	2.25424	0.354134	0.828902	1.6547	3.09246	342	354	333	372	406	350	317	316	316	444	381	342	214	292	610	234	228	238	245	555	254	209	221	275	494	815	877	487	488	789	489	486	521
39	Child	NEG	F	3	14.6354	7.74219	0.697737	21.1963	29.5548	0.525137	6.59863	8.96227	0.350441	2.61905	2.51178	4.60639	371	359	354	382	422	362	323	325	326	498	398	355	213	254	628	237	233	233	246	621	252	206	224	288	481	783	845	491	491	780	491	488	504
41	Child	NEG	M	8	20.0039	9.07645	0.396015	17.886	34.854	0.79321	5.78827	2.47175	0.217296	2.41348	3.08151	3.01814	347	375	329	374	434	355	325	313	321	496	422	322	205	277	610	238	224	237	250	484	249	194	211	277	494	811	848	489	489	799	492	489	526
42	Child	POS	M	3	16.1654	8.50569	0.115144	23.603	35.5899	0.837161	5.3232	2.58814	0.341156	2.28089	3.35017	1.30018	357	373	330	362	425	361	321	311	321	486	415	342	214	247	537	237	231	228	246	514	252	206	212	265	491	811	831	489	490	800	491	490.5	541
43	Child	POS	M	8	10.8585	28.0451	1.72566	15.1542	22.0847	0.401116	8.25913	5.27992	0.127282	1.54919	1.45892	5.05629	335	339	324	359	434	319	313	310	312	513	420	336	209	272	514	245	228	238	249	528	245	191	212	288	490	804	896	497	492	812	502	493	567
44	Child	POS	M	11	16.1548	10.3517	1.02869	21.6115	27.4536	0.750938	6.14602	4.85962	0.224422	3.23927	3.35774	4.82168	344	349	340	368	422	336	330	318	311	475	403	337	203	268	600	238	224	230.5	248	600	253	196	209	273	490	816	864	489	489	819	493	488	536
[truncated: 15 more columns]

## Sheet: SFigure4
Age	ID	Age.group	CMV	Sex	AgeY	pRBC.IL10pIL1bpIL6pMCP1pTNFp	pRBC.IL10pIL1bpIL6pMCP1pTNFn	pRBC.IL10pIL1bpIL6pMCP1nTNFp	pRBC.IL10pIL1bpIL6pMCP1nTNFn	pRBC.IL10pIL1bpIL6nMCP1pTNFp	pRBC.IL10pIL1bpIL6nMCP1pTNFn	pRBC.IL10pIL1bpIL6nMCP1nTNFp	pRBC.IL10pIL1bpIL6nMCP1nTNFn	pRBC.IL10pIL1bnIL6pMCP1pTNFp	pRBC.IL10pIL1bnIL6pMCP1pTNFn	pRBC.IL10pIL1bnIL6pMCP1nTNFp	pRBC.IL10pIL1bnIL6pMCP1nTNFn	pRBC.IL10pIL1bnIL6nMCP1pTNFp	pRBC.IL10pIL1bnIL6nMCP1pTNFn	pRBC.IL10pIL1bnIL6nMCP1nTNFp	pRBC.IL10pIL1bnIL6nMCP1nTNFn	pRBC.IL10nIL1bpIL6pMCP1pTNFp	pRBC.IL10nIL1bpIL6pMCP1pTNFn	pRBC.IL10nIL1bpIL6pMCP1nTNFp	pRBC.IL10nIL1bpIL6pMCP1nTNFn	pRBC.IL10nIL1bpIL6nMCP1pTNFp	pRBC.IL10nIL1bpIL6nMCP1pTNFn	pRBC.IL10nIL1bpIL6nMCP1nTNFp	pRBC.IL10nIL1bpIL6nMCP1nTNFn	pRBC.IL10nIL1bnIL6pMCP1pTNFp	pRBC.IL10nIL1bnIL6pMCP1pTNFn	pRBC.IL10nIL1bnL6pMCP1nTNFp	pRBC.IL10nIL1bnL6pMCP1nTNFn	pRBC.IL10nIL1bnL6nMCP1pTNFp	pRBC.IL10nIL1bnL6nMCP1pTNFn	pRBC.IL10nIL1bnL6nMCP1nTNFp	pRBC.IL10nIL1bnL6nMCP1nTNFn	uRBC.IL10pIL1bpIL6pMCP1pTNFp	uRBC.IL10pIL1bpIL6pMCP1pTNFn	uRBC.IL10pIL1bpIL6pMCP1nTNFp	uRBC.IL10pIL1bpIL6pMCP1nTNFn	uRBC.IL10pIL1bpIL6nMCP1pTNFp	uRBC.IL10pIL1bpIL6nMCP1pTNFn	uRBC.IL10pIL1bpIL6nMCP1nTNFp	uRBC.IL10pIL1bpIL6nMCP1nTNFn	uRBC.IL10pIL1bnIL6pMCP1pTNFp	uRBC.IL10pIL1bnIL6pMCP1pTNFn	uRBC.IL10pIL1bnIL6pMCP1nTNFp	uRBC.IL10pIL1bnIL6pMCP1nTNFn
Adult	1	Adult	POS	M	42	0	0	0.027	0	0.046	0.33	0.064	0.23	0	0	0	0	0	0.19	0	0.055	0.036	0.00912	0.027	0.00912	0.13	0.7	0.055	0.44	0.018	0.055	0.00912	0	0.29	33.4	0.16	19	0.01	0	0.026	0	0.026	0.068	0.073	0.13	0.00521	0	0	0
Adult	3	Adult	POS	F	23	0	0	0	0	0.00688	0.069	0.00688	0.021	0	0	0	0	0	0.048	0	0.014	0.014	0	0.00688	0	0.089	0.3	0.041	0.12	0.021	0.041	0	0.014	0.58	25.4	0.21	10.5	0	0	0.014	0	0.014	0	0.085	0.028	0	0	0	0
Adult	5	Adult	POS	M	47	0	0	0.05	0	0	0.15	0	0	0	0	0	0	0	0	0	0	0	0	0	0	0	0.9	0.1	0.7	0	0	0	0	0.1	11.7	0.15	20	0	0	0.00982	0	0.00982	0.02	0.049	0.059	0.00982	0	0	0
Adult	7	Adult	POS	M	37	0.017	0.00848	0.025	0	0.00848	0.051	0.025	0.017	0	0	0	0	0	0.017	0	0.00848	0.23	0.35	0.1	0.14	0.16	2.47	0.18	0.95	0.051	0.42	0.017	0.059	0.25	22.4	0.18	14.5	0.032	0.016	0	0	0.016	0	0.064	0.032	0	0	0	0
Adult	8	Adult	POS	F	46	0.1	0.19	0.085	0.091	0.049	0.21	0.079	0.48	0	0	0	0.012	0	0.091	0.0061	0.061	0.57	1.73	0.58	0.53	0.2	4.31	0.24	1.96	0.049	0.26	0.03	0.12	0.12	8.37	0.23	8.48	0.012	0	0.012	0.012	0.035	0.058	0.093	0.42	0	0	0	0
Adult	11	Adult	NEG	M	23	0.03	0.067	0.037	0.03	0.03	0.38	0.052	0.27	0	0.015	0	0	0.015	0.41	0.015	0.19	0.5	1.02	0.1	0.2	0.19	6.02	0.14	1.34	0.044	0.78	0.022	0.1	0.53	39	0.23	19.1	0	0.00619	0.00619	0	0.00619	0.025	0.012	0.025	0	0	0	0
Adult	12	Adult	NEG	F	48	0	0	0.022	0	0.014	0.17	0.022	0.22	0	0.00719	0	0	0	0.14	0	0.12	0.029	0.014	0.00719	0	0.029	0.53	0.029	0.27	0.14	0.27	0.33	0.065	0.25	30.2	0.27	21.8	0	0	0.00784	0	0.00784	0.071	0.024	0.27	0	0	0	0
Child	18	Child	POS	M	8	0.099	0.12	0.099	0.059	0.079	0.75	0.2	0.51	0.02	0	0.04	0	0	0.26	0.02	0.41	1.32	3.5	0.77	0.59	0.59	12.7	0.38	3.44	0.02	0.26	0.04	0.14	0.18	13.1	0.36	8.85	0.044	0	0.044	0	0.029	0.1	0.18	0.32	0.015	0	0	0
Adult	23	Adult	POS	F	26	0.2	0.55	0.082	0.13	0.013	0.53	0.00987	0.1	0	0.063	0.00329	0.00658	0	0.16	0	0.043	2.9	17.7	1.08	4.53	0.16	12.1	0.13	2.92	0.089	2.3	0.03	0.28	0.086	19.7	0.036	4.38	0.16	0.56	0.14	0.13	0.035	0.52	0.026	0.22	0	0.044	0	0.017
Child	24	Child	POS	M	2	0.36	2.05	0.36	0.78	0.034	2.13	0.054	0.97	0	0	0	0	0	0.02	0	0.015	1.21	10.5	1.06	3.34	0.13	21.7	0.21	8.37	0.00488	0.093	0.00976	0.049	0.015	3.58	0.02	2.13	0.24	1.57	0.17	0.27	0.021	1.28	0.053	0.77	0	0.021	0	0
Adult	25	Adult	POS	F	31	0.45	0.63	0.57	0.095	0.042	0.77	0.084	0.25	0.011	0.032	0.021	0	0.011	0.41	0.021	0.14	2.07	7.87	0.97	1.77	0.24	11.6	0.21	1.41	0.042	1.23	0.011	0.14	0.11	25.6	0.063	4.89	0.14	0.16	0.045	0.023	0.045	0.27	0.068	0.09	0	0.023	0	0
Child	26	Child	POS	F	9	1.11	1.18	0.91	0.41	0.14	1.42	0.21	0.47	0	0.041	0	0	0	0.21	0	0.021	3.34	6.62	2.48	2.45	0.27	7.94	0.47	1.77	0.1	0.66	0.1	0.083	0.1	7.86	0.1	1.96	0.68	0.38	0.38	0.059	0.059	0.8	0.21	0.53	0	0	0	0
Child	28	Child	NEG	F	12	0.38	1.06	0.32	0.42	0.031	1.48	0.042	0.44	0	0.01	0	0	0	0.26	0	0.12	1.95	13.1	1.21	3.64	0.073	13.6	0.094	2.14	0	0.35	0.01	0.073	0.01	8.1	0.021	1.74	0.27	0.43	0.58	0.25	0.054	0.68	0.09	0.31	0	0	0.018	0.018
Child	29	Child	POS	F	13	0.041	0.18	0.055	0.041	0.055	1.15	0.027	0.36	0	0.055	0	0	0.014	0.93	0	0.18	0.36	2.47	0.18	0.29	0.096	9.44	0.068	1.27	0.041	0.84	0.014	0.096	0.15	34	0.055	5.71	0.019	0.076	0.057	0	0.019	0.74	0.019	0.4	0.019	0.019	0	0.019
Child	30	Child	NEG	F	11	0.23	0.49	0.19	0.13	0	0.23	0.019	0.11	0.00933	0.047	0	0.019	0	0.37	0	0.13	1.48	6.02	1.03	1.8	0.028	2.93	0.00933	0.61	0.028	1.26	0.047	0.27	0.019	6.76	0.019	2.17	0.093	0.37	0.19	0.16	0.023	0.16	0.046	0.19	0	0.046	0	0.023
Child	31	Child	POS	M	12	0	0	0	0.039	0	0	0	0.039	0	0	0.039	0	0	0.15	0	0	0.039	0.077	0.039	0	0.039	1.51	0.039	0.31	0	0.46	0	0.039	0	18.2	0.077	7.2	0	0	0	0	0	0	0.044	0.044	0	0	0	0
Adult	32	Adult	POS	M	34	0.044	0.16	0.022	0.03	0.022	0.13	0.00739	0.13	0	0.015	0	0	0	0.15	0.00739	0.096	0.82	4.5	0.88	1.49	0.074	5.46	0.17	1.93	0.015	1.29	0.03	0.31	0.11	22	0.089	9.74	0.00614	0.049	0.043	0	0	0.055	0.025	0.086	0	0.00614	0	0
Adult	33	Adult	NEG	M	47	0	0	0.00635	0.013	0.00635	0.063	0.025	0.083	0	0	0	0	0.00635	0.019	0.00635	0.044	0.038	0.044	0.00635	0.013	0.057	1.03	0.051	0.36	0.013	0.076	0.00635	0.00635	0.19	29.7	0.18	23.2	0	0	0	0	0	0	0	0.064	0	0	0	0
Adult	34	Adult	POS	F	46	0.11	0.24	0.021	0.028	0.014	0.23	0.021	0.042	0	0.049	0	0	0	0.19	0	0.056	4.07	9.13	0.82	0.95	0.32	9.19	0.17	1.26	0.099	2.62	0.028	0.22	0.29	36.6	0.049	7.56	0.019	0.038	0.019	0	0.019	0.038	0.029	0	0	0	0.00962	0
Child	35	Child	NEG	M	3	0	0	0.13	0	0	0	0.043	0	0	0	0	0	0	0	0	0	0.087	0.087	0.043	0.043	0	0.3	0	0.17	0	0.26	0	0.043	0.087	16.8	0.043	7.4	0	0	0.024	0	0	0.024	0.024	0.098	0	0.024	0.073	0
Child	39	Child	NEG	F	3	0.067	0.25	0.067	0.067	0	0.27	0.084	0.05	0	0.017	0.017	0.017	0	0.1	0.017	0.1	3.81	6.73	1.24	1.49	0.52	7.67	0.4	1.74	0.13	1.56	0.067	0.23	0.34	16.3	0.23	6.86	0.038	0.096	0.077	0.038	0	0.23	0.077	0.21	0	0	0	0
Child	41	Child	NEG	M	8	0.036	0.18	0.054	0.091	0.036	0.49	0.036	0.32	0	0	0	0	0	0.14	0	0.15	0.78	5.03	0.44	1.03	0.1	8.08	0.1	1.81	0.018	0.75	0.00908	0.21	0.082	20.3	0.082	9.44	0	0.025	0.025	0	0	0.25	0.05	0.47	0	0	0	0
Child	42	Child	POS	M	3	0.09	0.32	0.17	0.035	0.00694	1.06	0.076	0.35	0	0	0.014	0	0	0.34	0.00694	0.22	0.52	4.56	0.16	0.44	0.083	14.9	0.021	1.48	0.00694	0.41	0.00694	0.062	0.097	21.2	0.021	4.21	0.15	0.25	0.019	0.019	0.0095	0.62	0.0095	0.27	0	0.029	0	0.0095
Child	43	Child	POS	M	8	0.13	0.82	0.051	0.13	0.046	0.8	0.037	0.46	0	0.028	0	0.00464	0.00929	0.22	0	0.18	1.78	13	0.9	1.89	0.17	12.5	0.06	2.27	0.074	1.6	0.019	0.34	0.098	24.6	0.033	7.92	0.089	0.35	0.096	0.045	0.00639	0.49	0.07	0.37	0	0.026	0	0.00639
Child	44	Child	POS	M	11	0.36	0.45	0.11	0.028	0.11	0.53	0.056	0.17	0	0	0	0	0.028	0.056	0	0.17	7.72	9.39	2.85	1.71	0.78	8.11	0.7	1.73	0.11	1.62	0.11	0.25	0.25	14.4	0.17	4.33	0.029	0.086	0.029	0	0.043	0.3	0.043	0.26	0.014	0	0	0
[truncated: 54 more columns]

## Sheet: SFigure4C
ID	Stim	Population	Cytokine	Percent.total
a	pRBC	CD64pos	IL8	69
a	pRBC	CD64neg	IL8	5.33
a	pRBC	CD64pos	IL6	7.44
a	pRBC	CD64neg	IL6	1.63
a	pRBC	CD64pos	IL10	1.61
a	pRBC	CD64neg	IL10	0.33
a	pRBC	CD64pos	IL1b	14.3
a	pRBC	CD64neg	IL1b	0.76
a	pRBC	CD64pos	MCP1	70.8
a	pRBC	CD64neg	MCP1	1.2
a	pRBC	CD64pos	TNF	3.06
a	pRBC	CD64neg	TNF	1.09
b	pRBC	CD64pos	IL8	70.8
b	pRBC	CD64neg	IL8	11.5
b	pRBC	CD64pos	IL6	7.44
b	pRBC	CD64neg	IL6	0.46
b	pRBC	CD64pos	IL10	1.89
b	pRBC	CD64neg	IL10	0
b	pRBC	CD64pos	IL1b	14.1
b	pRBC	CD64neg	IL1b	0
b	pRBC	CD64pos	MCP1	67.8
b	pRBC	CD64neg	MCP1	0.92
b	pRBC	CD64pos	TNF	2.6
b	pRBC	CD64neg	TNF	2.3
c	pRBC	CD64pos	IL8	93.7
c	pRBC	CD64neg	IL8	35.7
c	pRBC	CD64pos	IL6	42.7
c	pRBC	CD64neg	IL6	11.5
c	pRBC	CD64pos	IL10	6.76
c	pRBC	CD64neg	IL10	0.28
c	pRBC	CD64pos	IL1b	72.4
c	pRBC	CD64neg	IL1b	9.08
c	pRBC	CD64pos	MCP1	81.6
c	pRBC	CD64neg	MCP1	6.86
c	pRBC	CD64pos	TNF	10.6
c	pRBC	CD64neg	TNF	8.9
d	pRBC	CD64pos	IL8	61.3
d	pRBC	CD64neg	IL8	5.62
d	pRBC	CD64pos	IL6	5.92
d	pRBC	CD64neg	IL6	3.23
d	pRBC	CD64pos	IL10	0.91
d	pRBC	CD64neg	IL10	0.26
d	pRBC	CD64pos	IL1b	22.8
d	pRBC	CD64neg	IL1b	1.02
d	pRBC	CD64pos	MCP1	72.5
d	pRBC	CD64neg	MCP1	0.85
d	pRBC	CD64pos	TNF	1.47
d	pRBC	CD64neg	TNF	1.02

## Sheet: SFigure8
ID	Age.group	CMV	Sex	AgeY	pRBC.IFNG.NK	uRBC.IFNG.NK	BS.IFNG.NK	pRBC.TNF.NK	uRBC.TNF.NK	BS.TNF.NK	NK_tnf_percent_pRBC	NK_tnf_percent_uRBC
1	Adult	POS	M	42	0.431453	0.474037	0	1.45615	1.61826	0
3	Adult	POS	F	23	0.246078	0.301241	0	1.93018	2.30148	0
5	Adult	POS	M	47	0.563116	0.141118	0.421998	1.54857	1.09367	0.454901
7	Adult	POS	M	37	0.632656	0.337784	0.294872	1.0634	1.07769	0
8	Adult	POS	F	46	0.720756	0.336377	0.384379	0.740236	1.45763	0
11	Adult	NEG	M	23	0.231405	0.135257	0.096148	1.12397	1.44274	0
12	Adult	NEG	F	48	0.170285	0.149673	0.0206126	1.12814	0.841908	0.286231
18	Child	POS	M	8	0.118468	0.208474	0	1.2834	1.24471	0.0386898
23	Adult	POS	F	26	0.114145	0.183591	0	0.623409	0.636833	0
24	Child	POS	M	2	0.259067	0.291005	0	0.618883	0.846561	0
25	Adult	POS	F	31	0.559747	0.516274	0.043473	0.730105	1.12233	0
26	Child	POS	F	9	0.152123	0.300992	0	0.63615	1.08003	0
28	Child	NEG	F	12	0.351508	0.389035	0	0.335159	0.97711	0
29	Child	POS	F	13	0.306958	0.711595	0	0.716235	1.33947	0
30	Child	NEG	F	11	0.205269	0.517952	0	1.58228	3.02531	0
31	Child	POS	M	12	0.645669	0.872324	0	1.30709	0.911975	0.395112
32	Adult	POS	M	34	0.273307	0.433437	0	0.293552	0.495356	0
33	Adult	NEG	M	47	0.175272	0.244573	0	0.7303	1.5133	0
34	Adult	POS	F	46	0.354694	0.599281	0	0.94585	1.35837	0
35	Child	NEG	M	3	0.133511	0.412371	0	1.69114	1.97938	0
39	Child	NEG	F	3	0.508713	0.597545	0	1.10402	1.58269	0
41	Child	NEG	M	8	0.756144	0.684932	0.0712122	0.987188	0.831703	0.155485
42	Child	POS	M	3	0.967965	0.975481	0	1.33671	1.31822	0.0184958
43	Child	POS	M	8	0.615719	1.12316	0	2.02825	2.0914	0
44	Child	POS	M	11	0.889802	0.513769	0.376032	1.98494	1.13029	0.85465
					25

## Sheet: SFigure9
Group	Var1	Var2	value	p_value	significant
Children	BL.B.cells	BL.B.cells	1	NA	NA
Children	BL.CD14.monocytes	BL.B.cells	-0.254545	0.450037	FALSE
Children	BL.CD16.monocytes	BL.B.cells	-0.672727	0.023313	TRUE
Children	BL.CD4.Tcells	BL.B.cells	0.409091	0.211545	FALSE
Children	BL.ClassicalDCs	BL.B.cells	0.1	0.769875	FALSE
Children	BL.NK.cells	BL.B.cells	-0.709091	0.0145521	TRUE
Children	BL.pDCs	BL.B.cells	-0.0454545	0.894427	FALSE
Children	BL.Tregs	BL.B.cells	0.354545	0.284693	FALSE
Children	BL.Vd2	BL.B.cells	-0.272727	0.417141	FALSE
Children	BL.ICOS.CD4T	BL.B.cells	-0.271282	0.419712	FALSE
Children	BL.ICOS.NK	BL.B.cells	0.018265	0.957492	FALSE
Children	BL.ICOS.Treg	BL.B.cells	-0.410963	0.209256	FALSE
Children	BL.ICOS.Vd2	BL.B.cells	0.410963	0.209256	FALSE
Children	BL.CD16.B	BL.B.cells	-0.164385	0.6291	FALSE
Children	BL.CD16.CD4T	BL.B.cells	-0.296807	0.375447	FALSE
Children	BL.CD16.cDC	BL.B.cells	-0.652975	0.0293841	TRUE
Children	BL.CD16.NK	BL.B.cells	-0.100228	0.769362	FALSE
Children	BL.CD16.pDC	BL.B.cells	-0.0963343	0.778125	FALSE
Children	BL.CD16.Treg	BL.B.cells	-0.132119	0.698582	FALSE
Children	BL.CD16.Vd2	BL.B.cells	-0.178084	0.600363	FALSE
Children	BL.CD86.B	BL.B.cells	0.508326	0.110362	FALSE
Children	BL.CD86.CD14M	BL.B.cells	-0.0732283	0.830572	FALSE
Children	BL.CD86.CD16M	BL.B.cells	-0.241458	0.474435	FALSE
Children	BL.CD86.cDC	BL.B.cells	-0.405468	0.216016	FALSE
Children	BL.CD86.NK	BL.B.cells	-0.677484	0.021996	TRUE
Children	BL.CD86.pDC	BL.B.cells	-0.159454	0.639562	FALSE
Children	BL.CD86.Vd2	BL.B.cells	-0.517175	0.103278	FALSE
Children	BL.HLADR.B	BL.B.cells	0.3	0.370083	FALSE
Children	BL.HLADR.CD14M	BL.B.cells	0.4	0.222868	FALSE
Children	BL.HLADR.CD16M	BL.B.cells	-0.390909	0.23454	FALSE
Children	BL.HLADR.CD4T	BL.B.cells	0.344051	0.300187	FALSE
Children	BL.HLADR.cDC	BL.B.cells	0.514808	0.105143	FALSE
Children	BL.HLADR.NK	BL.B.cells	0.0365301	0.915083	FALSE
Children	BL.HLADR.pDC	BL.B.cells	0.109091	0.749509	FALSE
Children	BL.HLADR.Treg	BL.B.cells	-0.0640747	0.851533	FALSE
Children	BL.HLADR.Vd2	BL.B.cells	0.193116	0.569408	FALSE
Children	BS.TNF.VD2	BL.B.cells	0	1	FALSE
Children	BS.IFNg.VD2	BL.B.cells	-0.390909	0.23454	FALSE
Children	BS.CD14.IL1b	BL.B.cells	-0.218182	0.519248	FALSE
Children	BS.CD14.IL10	BL.B.cells	-0.263636	0.433441	FALSE
Children	BS.CD14.TNF	BL.B.cells	-0.0956722	0.779617	FALSE
Children	BS.CD14.IL6	BL.B.cells	-0.159454	0.639562	FALSE
Children	BS.CD14.MCP1	BL.B.cells	-0.3	0.370083	FALSE
Children	BL.B.cells	BL.CD14.monocytes	-0.254545	0.450037	FALSE
Children	BL.CD14.monocytes	BL.CD14.monocytes	1	NA	NA
Children	BL.CD16.monocytes	BL.CD14.monocytes	0.709091	0.0145521	TRUE
Children	BL.CD4.Tcells	BL.CD14.monocytes	-0.681818	0.0208429	TRUE
Children	BL.ClassicalDCs	BL.CD14.monocytes	0.0727273	0.831716	FALSE
Children	BL.NK.cells	BL.CD14.monocytes	0.127273	0.709215	FALSE
Children	BL.pDCs	BL.CD14.monocytes	-0.472727	0.141999	FALSE
Children	BL.Tregs	BL.CD14.monocytes	0.227273	0.501536	FALSE
Children	BL.Vd2	BL.CD14.monocytes	0.445455	0.169733	FALSE
Children	BL.ICOS.CD4T	BL.CD14.monocytes	0.478193	0.136809	FALSE
Children	BL.ICOS.NK	BL.CD14.monocytes	0.150687	0.658307	FALSE
Children	BL.ICOS.Treg	BL.CD14.monocytes	0.45206	0.162733	FALSE
Children	BL.ICOS.Vd2	BL.CD14.monocytes	-0.14612	0.668141	FALSE
Children	BL.CD16.B	BL.CD14.monocytes	0.0547951	0.872871	FALSE
Children	BL.CD16.CD4T	BL.CD14.monocytes	0.127855	0.707934	FALSE
Children	BL.CD16.cDC	BL.CD14.monocytes	0.0821926	0.810139	FALSE
Children	BL.CD16.NK	BL.CD14.monocytes	0.264238	0.432354	FALSE
Children	BL.CD16.pDC	BL.CD14.monocytes	-0.13762	0.686571	FALSE
Children	BL.CD16.Treg	BL.CD14.monocytes	0.0136675	0.968186	FALSE
Children	BL.CD16.Vd2	BL.CD14.monocytes	0.497722	0.119255	FALSE
Children	BL.CD86.B	BL.CD14.monocytes	-0.4477	0.167333	FALSE
Children	BL.CD86.CD14M	BL.CD14.monocytes	-0.114419	0.737637	FALSE
Children	BL.CD86.CD16M	BL.CD14.monocytes	0.259682	0.440624	FALSE
Children	BL.CD86.cDC	BL.CD14.monocytes	0.259682	0.440624	FALSE
Children	BL.CD86.NK	BL.CD14.monocytes	0.212002	0.531438	FALSE
Children	BL.CD86.pDC	BL.CD14.monocytes	0.792713	0.00361294	TRUE
Children	BL.CD86.Vd2	BL.CD14.monocytes	0.320374	0.336795	FALSE
Children	BL.HLADR.B	BL.CD14.monocytes	-0.0636364	0.852539	FALSE
Children	BL.HLADR.CD14M	BL.CD14.monocytes	-0.445455	0.169733	FALSE
Children	BL.HLADR.CD16M	BL.CD14.monocytes	0.445455	0.169733	FALSE
Children	BL.HLADR.CD4T	BL.CD14.monocytes	-0.146795	0.666684	FALSE
Children	BL.HLADR.cDC	BL.CD14.monocytes	-0.350798	0.290174	FALSE
Children	BL.HLADR.NK	BL.CD14.monocytes	0.10959	0.748394	FALSE
Children	BL.HLADR.pDC	BL.CD14.monocytes	0.463636	0.150901	FALSE
Children	BL.HLADR.Treg	BL.CD14.monocytes	0.0732283	0.830572	FALSE
Children	BL.HLADR.Vd2	BL.CD14.monocytes	-0.0827641	0.80884	FALSE
Children	BS.TNF.VD2	BL.CD14.monocytes	-0.436364	0.179665	FALSE
Children	BS.IFNg.VD2	BL.CD14.monocytes	-0.0181818	0.957685	FALSE
Children	BS.CD14.IL1b	BL.CD14.monocytes	0.627273	0.0388453	TRUE
Children	BS.CD14.IL10	BL.CD14.monocytes	0.481818	0.133434	FALSE
Children	BS.CD14.TNF	BL.CD14.monocytes	0.396356	0.227505	FALSE
Children	BS.CD14.IL6	BL.CD14.monocytes	0.423691	0.194089	FALSE
Children	BS.CD14.MCP1	BL.CD14.monocytes	0.127273	0.709215	FALSE
Children	BL.B.cells	BL.CD16.monocytes	-0.672727	0.023313	TRUE
Children	BL.CD14.monocytes	BL.CD16.monocytes	0.709091	0.0145521	TRUE
Children	BL.CD16.monocytes	BL.CD16.monocytes	1	NA	NA
Children	BL.CD4.Tcells	BL.CD16.monocytes	-0.718182	0.0127996	TRUE
Children	BL.ClassicalDCs	BL.CD16.monocytes	-0.263636	0.433441	FALSE
Children	BL.NK.cells	BL.CD16.monocytes	0.563636	0.0709517	FALSE
Children	BL.pDCs	BL.CD16.monocytes	-0.0818182	0.81099	FALSE
Children	BL.Tregs	BL.CD16.monocytes	-0.0272727	0.936558	FALSE
Children	BL.Vd2	BL.CD16.monocytes	0.509091	0.109737	FALSE
Children	BL.ICOS.CD4T	BL.CD16.monocytes	0.39083	0.234643	FALSE
Children	BL.ICOS.NK	BL.CD16.monocytes	0.365301	0.269285	FALSE
Children	BL.ICOS.Treg	BL.CD16.monocytes	0.21918	0.51729	FALSE
Children	BL.ICOS.Vd2	BL.CD16.monocytes	-0.21918	0.51729	FALSE
Children	BL.CD16.B	BL.CD16.monocytes	0.118723	0.728086	FALSE
Children	BL.CD16.CD4T	BL.CD16.monocytes	0.251144	0.456321	FALSE
Children	BL.CD16.cDC	BL.CD16.monocytes	0.515987	0.104211	FALSE
Children	BL.CD16.NK	BL.CD16.monocytes	0.510252	0.108794	FALSE
Children	BL.CD16.pDC	BL.CD16.monocytes	0.114684	0.737049	FALSE
Children	BL.CD16.Treg	BL.CD16.monocytes	0.268793	0.424158	FALSE
Children	BL.CD16.Vd2	BL.CD16.monocytes	0.552517	0.0779647	FALSE
Children	BL.CD86.B	BL.CD16.monocytes	-0.666886	0.0250057	TRUE
Children	BL.CD86.CD14M	BL.CD16.monocytes	-0.137303	0.687262	FALSE
Children	BL.CD86.CD16M	BL.CD16.monocytes	0.287017	0.392136	FALSE
Children	BL.CD86.cDC	BL.CD16.monocytes	0.314352	0.346464	FALSE
Children	BL.CD86.NK	BL.CD16.monocytes	0.36409	0.270995	FALSE
Children	BL.CD86.pDC	BL.CD16.monocytes	0.314352	0.346464	FALSE
Children	BL.CD86.Vd2	BL.CD16.monocytes	0.443946	0.171356	FALSE
Children	BL.HLADR.B	BL.CD16.monocytes	0.00909091	0.978837	FALSE
Children	BL.HLADR.CD14M	BL.CD16.monocytes	-0.545455	0.082651	FALSE
Children	BL.HLADR.CD16M	BL.CD16.monocytes	0.390909	0.23454	FALSE
Children	BL.HLADR.CD4T	BL.CD16.monocytes	-0.316527	0.342955	FALSE
Children	BL.HLADR.cDC	BL.CD16.monocytes	-0.478361	0.136651	FALSE
Children	BL.HLADR.NK	BL.CD16.monocytes	0.136988	0.687949	FALSE
Children	BL.HLADR.pDC	BL.CD16.monocytes	0.181818	0.592615	FALSE
Children	BL.HLADR.Treg	BL.CD16.monocytes	-0.100689	0.768327	FALSE
Children	BL.HLADR.Vd2	BL.CD16.monocytes	-0.119548	0.726258	FALSE
Children	BS.TNF.VD2	BL.CD16.monocytes	-0.2	0.555445	FALSE
Children	BS.IFNg.VD2	BL.CD16.monocytes	0.245455	0.466922	FALSE
Children	BS.CD14.IL1b	BL.CD16.monocytes	0.6	0.0510033	FALSE
Children	BS.CD14.IL10	BL.CD16.monocytes	0.227273	0.501536	FALSE
Children	BS.CD14.TNF	BL.CD16.monocytes	0.387245	0.239343	FALSE
Children	BS.CD14.IL6	BL.CD16.monocytes	0.496584	0.120235	FALSE
Children	BS.CD14.MCP1	BL.CD16.monocytes	0.390909	0.23454	FALSE
Children	BL.B.cells	BL.CD4.Tcells	0.409091	0.211545	FALSE
Children	BL.CD14.monocytes	BL.CD4.Tcells	-0.681818	0.0208429	TRUE
Children	BL.CD16.monocytes	BL.CD4.Tcells	-0.718182	0.0127996	TRUE
Children	BL.CD4.Tcells	BL.CD4.Tcells	1	NA	NA
Children	BL.ClassicalDCs	BL.CD4.Tcells	0.118182	0.729285	FALSE
Children	BL.NK.cells	BL.CD4.Tcells	-0.463636	0.150901	FALSE
Children	BL.pDCs	BL.CD4.Tcells	0.6	0.0510033	FALSE
Children	BL.Tregs	BL.CD4.Tcells	0.354545	0.284693	FALSE
Children	BL.Vd2	BL.CD4.Tcells	-0.872727	0.000454615	TRUE
Children	BL.ICOS.CD4T	BL.CD4.Tcells	-0.027588	0.935826	FALSE
Children	BL.ICOS.NK	BL.CD4.Tcells	-0.283108	0.3989	FALSE
Children	BL.ICOS.Treg	BL.CD4.Tcells	-0.378999	0.250357	FALSE
Children	BL.ICOS.Vd2	BL.CD4.Tcells	-0.105024	0.758603	FALSE
Children	BL.CD16.B	BL.CD4.Tcells	0.118723	0.728086	FALSE
Children	BL.CD16.CD4T	BL.CD4.Tcells	0.0319638	0.92567	FALSE
Children	BL.CD16.cDC	BL.CD4.Tcells	-0.228313	0.499526	FALSE
Children	BL.CD16.NK	BL.CD4.Tcells	-0.651482	0.0298838	TRUE
Children	BL.CD16.pDC	BL.CD4.Tcells	0.201843	0.55173	FALSE
Children	BL.CD16.Treg	BL.CD4.Tcells	0.100228	0.769362	FALSE
Children	BL.CD16.Vd2	BL.CD4.Tcells	-0.493156	0.123222	FALSE
Children	BL.CD86.B	BL.CD4.Tcells	0.774147	0.00516355	TRUE
Children	BL.CD86.CD14M	BL.CD4.Tcells	0.320374	0.336795	FALSE
Children	BL.CD86.CD16M	BL.CD4.Tcells	-0.332575	0.317648	FALSE
Children	BL.CD86.cDC	BL.CD4.Tcells	0.191344	0.573023	FALSE
Children	BL.CD86.NK	BL.CD4.Tcells	0.133653	0.695226	FALSE
Children	BL.CD86.pDC	BL.CD4.Tcells	-0.387245	0.239343	FALSE
Children	BL.CD86.Vd2	BL.CD4.Tcells	-0.0137303	0.96804	FALSE
Children	BL.HLADR.B	BL.CD4.Tcells	-0.136364	0.689309	FALSE
Children	BL.HLADR.CD14M	BL.CD4.Tcells	0.290909	0.385457	FALSE
Children	BL.HLADR.CD16M	BL.CD4.Tcells	-0.763636	0.00623306	TRUE
Children	BL.HLADR.CD4T	BL.CD4.Tcells	-0.256892	0.445726	FALSE
Children	BL.HLADR.cDC	BL.CD4.Tcells	0.314352	0.346464	FALSE
Children	BL.HLADR.NK	BL.CD4.Tcells	-0.506855	0.111569	FALSE
Children	BL.HLADR.pDC	BL.CD4.Tcells	-0.354545	0.284693	FALSE
Children	BL.HLADR.Treg	BL.CD4.Tcells	-0.347834	0.29455	FALSE
Children	BL.HLADR.Vd2	BL.CD4.Tcells	-0.335654	0.31291	FALSE
Children	BS.TNF.VD2	BL.CD4.Tcells	-0.145455	0.669579	FALSE
Children	BS.IFNg.VD2	BL.CD4.Tcells	-0.363636	0.271638	FALSE
Children	BS.CD14.IL1b	BL.CD4.Tcells	-0.454545	0.160145	FALSE
Children	BS.CD14.IL10	BL.CD4.Tcells	-0.0818182	0.81099	FALSE
Children	BS.CD14.TNF	BL.CD4.Tcells	-0.355354	0.283518	FALSE
Children	BS.CD14.IL6	BL.CD4.Tcells	-0.460138	0.154418	FALSE
Children	BS.CD14.MCP1	BL.CD4.Tcells	-0.472727	0.141999	FALSE
Children	BL.B.cells	BL.ClassicalDCs	0.1	0.769875	FALSE
Children	BL.CD14.monocytes	BL.ClassicalDCs	0.0727273	0.831716	FALSE
Children	BL.CD16.monocytes	BL.ClassicalDCs	-0.263636	0.433441	FALSE
Children	BL.CD4.Tcells	BL.ClassicalDCs	0.118182	0.729285	FALSE
Children	BL.ClassicalDCs	BL.ClassicalDCs	1	NA	NA
Children	BL.NK.cells	BL.ClassicalDCs	0.0818182	0.81099	FALSE
Children	BL.pDCs	BL.ClassicalDCs	-0.118182	0.729285	FALSE
Children	BL.Tregs	BL.ClassicalDCs	0.318182	0.340298	FALSE
Children	BL.Vd2	BL.ClassicalDCs	-0.118182	0.729285	FALSE
Children	BL.ICOS.CD4T	BL.ClassicalDCs	-0.101156	0.767277	FALSE
Children	BL.ICOS.NK	BL.ClassicalDCs	0.141554	0.678022	FALSE
Children	BL.ICOS.Treg	BL.ClassicalDCs	0.465758	0.148793	FALSE
Children	BL.ICOS.Vd2	BL.ClassicalDCs	-0.438361	0.177453	FALSE
Children	BL.CD16.B	BL.ClassicalDCs	0.136988	0.687949	FALSE
Children	BL.CD16.CD4T	BL.ClassicalDCs	0.155253	0.648521	FALSE
Children	BL.CD16.cDC	BL.ClassicalDCs	-0.164385	0.6291	FALSE
Children	BL.CD16.NK	BL.ClassicalDCs	-0.154898	0.64928	FALSE
Children	BL.CD16.pDC	BL.ClassicalDCs	0.243129	0.471287	FALSE
Children	BL.CD16.Treg	BL.ClassicalDCs	-0.223235	0.50937	FALSE
Children	BL.CD16.Vd2	BL.ClassicalDCs	-0.420096	0.198304	FALSE
Children	BL.CD86.B	BL.ClassicalDCs	0.0559625	0.870183	FALSE
Children	BL.CD86.CD14M	BL.ClassicalDCs	0.430216	0.186578	FALSE
Children	BL.CD86.CD16M	BL.ClassicalDCs	-0.154898	0.64928	FALSE
Children	BL.CD86.cDC	BL.ClassicalDCs	0.300684	0.368939	FALSE
Children	BL.CD86.NK	BL.ClassicalDCs	-0.0737398	0.829403	FALSE
Children	BL.CD86.pDC	BL.ClassicalDCs	0.277905	0.407993	FALSE
Children	BL.CD86.Vd2	BL.ClassicalDCs	-0.361565	0.274583	FALSE
Children	BL.HLADR.B	BL.ClassicalDCs	-0.0818182	0.81099	FALSE
Children	BL.HLADR.CD14M	BL.ClassicalDCs	0.281818	0.401145	FALSE
Children	BL.HLADR.CD16M	BL.ClassicalDCs	0.118182	0.729285	FALSE
Children	BL.HLADR.CD4T	BL.ClassicalDCs	-0.0458735	0.893459	FALSE
Children	BL.HLADR.cDC	BL.ClassicalDCs	0.25057	0.457385	FALSE
Children	BL.HLADR.NK	BL.ClassicalDCs	-0.18265	0.590894	FALSE
Children	BL.HLADR.pDC	BL.ClassicalDCs	-0.00909091	0.978837	FALSE
Children	BL.HLADR.Treg	BL.ClassicalDCs	0.274606	0.413811	FALSE
Children	BL.HLADR.Vd2	BL.ClassicalDCs	-0.409222	0.211384	FALSE
Children	BS.TNF.VD2	BL.ClassicalDCs	0.245455	0.466922	FALSE
Children	BS.IFNg.VD2	BL.ClassicalDCs	0.163636	0.630685	FALSE
Children	BS.CD14.IL1b	BL.ClassicalDCs	0.427273	0.189944	FALSE
Children	BS.CD14.IL10	BL.ClassicalDCs	0.509091	0.109737	FALSE
Children	BS.CD14.TNF	BL.ClassicalDCs	0.191344	0.573023	FALSE
Children	BS.CD14.IL6	BL.ClassicalDCs	0.0364466	0.915276	FALSE
Children	BS.CD14.MCP1	BL.ClassicalDCs	0.409091	0.211545	FALSE
Children	BL.B.cells	BL.NK.cells	-0.709091	0.0145521	TRUE
Children	BL.CD14.monocytes	BL.NK.cells	0.127273	0.709215	FALSE
Children	BL.CD16.monocytes	BL.NK.cells	0.563636	0.0709517	FALSE
Children	BL.CD4.Tcells	BL.NK.cells	-0.463636	0.150901	FALSE
Children	BL.ClassicalDCs	BL.NK.cells	0.0818182	0.81099	FALSE
Children	BL.NK.cells	BL.NK.cells	1	NA	NA
Children	BL.pDCs	BL.NK.cells	0.136364	0.689309	FALSE
Children	BL.Tregs	BL.NK.cells	-0.336364	0.311824	FALSE
Children	BL.Vd2	BL.NK.cells	0.254545	0.450037	FALSE
Children	BL.ICOS.CD4T	BL.NK.cells	-0.0827641	0.80884	FALSE
Children	BL.ICOS.NK	BL.NK.cells	0.305939	0.360211	FALSE
Children	BL.ICOS.Treg	BL.NK.cells	0.191783	0.572128	FALSE
Children	BL.ICOS.Vd2	BL.NK.cells	-0.173518	0.609888	FALSE
Children	BL.CD16.B	BL.NK.cells	0.210048	0.535317	FALSE
Children	BL.CD16.CD4T	BL.NK.cells	0.465758	0.148793	FALSE
Children	BL.CD16.cDC	BL.NK.cells	0.347036	0.295735	FALSE
Children	BL.CD16.NK	BL.NK.cells	0.510252	0.108794	FALSE
Children	BL.CD16.pDC	BL.NK.cells	0.229367	0.497492	FALSE
Children	BL.CD16.Treg	BL.NK.cells	0.323463	0.33189	FALSE
Children	BL.CD16.Vd2	BL.NK.cells	0.287674	0.391004	FALSE
Children	BL.CD86.B	BL.NK.cells	-0.680877	0.0210896	TRUE
Children	BL.CD86.CD14M	BL.NK.cells	-0.210531	0.534356	FALSE
Children	BL.CD86.CD16M	BL.NK.cells	-0.123007	0.718612	FALSE
Children	BL.CD86.cDC	BL.NK.cells	0.145786	0.668862	FALSE
Children	BL.CD86.NK	BL.NK.cells	0.29035	0.386412	FALSE
Children	BL.CD86.pDC	BL.NK.cells	-0.113896	0.738802	FALSE
Children	BL.CD86.Vd2	BL.NK.cells	0.338681	0.308291	FALSE
Children	BL.HLADR.B	BL.NK.cells	0.263636	0.433441	FALSE
Children	BL.HLADR.CD14M	BL.NK.cells	-0.163636	0.630685	FALSE
Children	BL.HLADR.CD16M	BL.NK.cells	0.527273	0.0955652	FALSE
Children	BL.HLADR.CD4T	BL.NK.cells	-0.389925	0.235825	FALSE
Children	BL.HLADR.cDC	BL.NK.cells	-0.00455582	0.989393	FALSE
Children	BL.HLADR.NK	BL.NK.cells	-0.100458	0.768846	FALSE
Children	BL.HLADR.pDC	BL.NK.cells	0.136364	0.689309	FALSE
Children	BL.HLADR.Treg	BL.NK.cells	-0.100689	0.768327	FALSE
Children	BL.HLADR.Vd2	BL.NK.cells	-0.25289	0.45309	FALSE
Children	BS.TNF.VD2	BL.NK.cells	0.336364	0.311824	FALSE
Children	BS.IFNg.VD2	BL.NK.cells	0.527273	0.0955652	FALSE
Children	BS.CD14.IL1b	BL.NK.cells	0.454545	0.160145	FALSE
Children	BS.CD14.IL10	BL.NK.cells	0.290909	0.385457	FALSE
Children	BS.CD14.TNF	BL.NK.cells	0.391801	0.23338	FALSE
Children	BS.CD14.IL6	BL.NK.cells	0.455582	0.159074	FALSE
Children	BS.CD14.MCP1	BL.NK.cells	0.654545	0.0288646	TRUE
Children	BL.B.cells	BL.pDCs	-0.0454545	0.894427	FALSE
Children	BL.CD14.monocytes	BL.pDCs	-0.472727	0.141999	FALSE
Children	BL.CD16.monocytes	BL.pDCs	-0.0818182	0.81099	FALSE
Children	BL.CD4.Tcells	BL.pDCs	0.6	0.0510033	FALSE
Children	BL.ClassicalDCs	BL.pDCs	-0.118182	0.729285	FALSE
Children	BL.NK.cells	BL.pDCs	0.136364	0.689309	FALSE
Children	BL.pDCs	BL.pDCs	1	NA	NA
Children	BL.Tregs	BL.pDCs	0.236364	0.484091	FALSE
Children	BL.Vd2	BL.pDCs	-0.563636	0.0709517	FALSE
Children	BL.ICOS.CD4T	BL.pDCs	-0.179322	0.59779	FALSE
Children	BL.ICOS.NK	BL.pDCs	0.328771	0.323554	FALSE
Children	BL.ICOS.Treg	BL.pDCs	-0.593613	0.0541873	FALSE
Children	BL.ICOS.Vd2	BL.pDCs	-0.141554	0.678022	FALSE
Children	BL.CD16.B	BL.pDCs	0.639276	0.0341969	TRUE
Children	BL.CD16.CD4T	BL.pDCs	0.630144	0.0376958	TRUE
Children	BL.CD16.cDC	BL.pDCs	0.178084	0.600363	FALSE
Children	BL.CD16.NK	BL.pDCs	0.0364466	0.915276	FALSE
Children	BL.CD16.pDC	BL.pDCs	0.752325	0.0075567	TRUE
Children	BL.CD16.Treg	BL.pDCs	0.756266	0.00707425	TRUE
Children	BL.CD16.Vd2	BL.pDCs	-0.018265	0.957492	FALSE
Children	BL.CD86.B	BL.pDCs	0.284476	0.396527	FALSE
Children	BL.CD86.CD14M	BL.pDCs	0.28376	0.397769	FALSE
Children	BL.CD86.CD16M	BL.pDCs	-0.123007	0.718612	FALSE
Children	BL.CD86.cDC	BL.pDCs	0.437359	0.178561	FALSE
Children	BL.CD86.NK	BL.pDCs	0.248872	0.460542	FALSE
Children	BL.CD86.pDC	BL.pDCs	-0.50114	0.116339	FALSE
Children	BL.CD86.Vd2	BL.pDCs	0.315797	0.344131	FALSE
Children	BL.HLADR.B	BL.pDCs	-0.118182	0.729285	FALSE
Children	BL.HLADR.CD14M	BL.pDCs	-0.190909	0.573913	FALSE
Children	BL.HLADR.CD16M	BL.pDCs	-0.518182	0.102492	FALSE
Children	BL.HLADR.CD4T	BL.pDCs	-0.660578	0.0269293	TRUE
Children	BL.HLADR.cDC	BL.pDCs	-0.0637815	0.852206	FALSE
Children	BL.HLADR.NK	BL.pDCs	-0.607312	0.047518	TRUE
Children	BL.HLADR.pDC	BL.pDCs	-0.345455	0.298089	FALSE
Children	BL.HLADR.Treg	BL.pDCs	-0.791781	0.0036813	TRUE
Children	BL.HLADR.Vd2	BL.pDCs	-0.657515	0.0279003	TRUE
Children	BS.TNF.VD2	BL.pDCs	-0.118182	0.729285	FALSE
Children	BS.IFNg.VD2	BL.pDCs	-0.272727	0.417141	FALSE
Children	BS.CD14.IL1b	BL.pDCs	0.00909091	0.978837	FALSE
Children	BS.CD14.IL10	BL.pDCs	0.127273	0.709215	FALSE
Children	BS.CD14.TNF	BL.pDCs	-0.0364466	0.915276	FALSE
Children	BS.CD14.IL6	BL.pDCs	-0.104784	0.759141	FALSE
Children	BS.CD14.MCP1	BL.pDCs	-0.172727	0.611542	FALSE
Children	BL.B.cells	BL.Tregs	0.354545	0.284693	FALSE
Children	BL.CD14.monocytes	BL.Tregs	0.227273	0.501536	FALSE
Children	BL.CD16.monocytes	BL.Tregs	-0.0272727	0.936558	FALSE
Children	BL.CD4.Tcells	BL.Tregs	0.354545	0.284693	FALSE
Children	BL.ClassicalDCs	BL.Tregs	0.318182	0.340298	FALSE
Children	BL.NK.cells	BL.Tregs	-0.336364	0.311824	FALSE
Children	BL.pDCs	BL.Tregs	0.236364	0.484091	FALSE
Children	BL.Tregs	BL.Tregs	1	NA	NA
Children	BL.Vd2	BL.Tregs	-0.345455	0.298089	FALSE
Children	BL.ICOS.CD4T	BL.Tregs	0.29887	0.371976	FALSE
Children	BL.ICOS.NK	BL.Tregs	0.315072	0.3453	FALSE
Children	BL.ICOS.Treg	BL.Tregs	-0.164385	0.6291	FALSE
Children	BL.ICOS.Vd2	BL.Tregs	-0.0639276	0.851871	FALSE
Children	BL.CD16.B	BL.Tregs	0.0593613	0.862361	FALSE
Children	BL.CD16.CD4T	BL.Tregs	0.118723	0.728086	FALSE
Children	BL.CD16.cDC	BL.Tregs	-0.315072	0.3453	FALSE
Children	BL.CD16.NK	BL.Tregs	-0.132119	0.698582	FALSE
Children	BL.CD16.pDC	BL.Tregs	0.188081	0.579706	FALSE
Children	BL.CD16.Treg	BL.Tregs	0.0592257	0.862673	FALSE
Children	BL.CD16.Vd2	BL.Tregs	-0.178084	0.600363	FALSE
Children	BL.CD86.B	BL.Tregs	0.125916	0.712201	FALSE
Children	BL.CD86.CD14M	BL.Tregs	0.347834	0.29455	FALSE
Children	BL.CD86.CD16M	BL.Tregs	-0.127563	0.708576	FALSE
Children	BL.CD86.cDC	BL.Tregs	0.364466	0.270464	FALSE
Children	BL.CD86.NK	BL.Tregs	-0.0322611	0.92498	FALSE
Children	BL.CD86.pDC	BL.Tregs	0.173121	0.610718	FALSE
Children	BL.CD86.Vd2	BL.Tregs	-0.0457677	0.893703	FALSE
Children	BL.HLADR.B	BL.Tregs	-0.0909091	0.790373	FALSE
Children	BL.HLADR.CD14M	BL.Tregs	0.0727273	0.831716	FALSE
Children	BL.HLADR.CD16M	BL.Tregs	-0.281818	0.401145	FALSE
Children	BL.HLADR.CD4T	BL.Tregs	-0.330289	0.321189	FALSE
Children	BL.HLADR.cDC	BL.Tregs	0.0273349	0.936414	FALSE
Children	BL.HLADR.NK	BL.Tregs	-0.465758	0.148793	FALSE
Children	BL.HLADR.pDC	BL.Tregs	-0.154545	0.650034	FALSE
Children	BL.HLADR.Treg	BL.Tregs	-0.352411	0.287807	FALSE
Children	BL.HLADR.Vd2	BL.Tregs	-0.510379	0.108691	FALSE
Children	BS.TNF.VD2	BL.Tregs	-0.2	0.555445	FALSE
Children	BS.IFNg.VD2	BL.Tregs	-0.0454545	0.894427	FALSE
Children	BS.CD14.IL1b	BL.Tregs	0.281818	0.401145	FALSE
Children	BS.CD14.IL10	BL.Tregs	0.181818	0.592615	FALSE
Children	BS.CD14.TNF	BL.Tregs	0.236903	0.483065	FALSE
Children	BS.CD14.IL6	BL.Tregs	0.0820048	0.810566	FALSE
Children	BS.CD14.MCP1	BL.Tregs	-0.1	0.769875	FALSE
Children	BL.B.cells	BL.Vd2	-0.272727	0.417141	FALSE
Children	BL.CD14.monocytes	BL.Vd2	0.445455	0.169733	FALSE
Children	BL.CD16.monocytes	BL.Vd2	0.509091	0.109737	FALSE
Children	BL.CD4.Tcells	BL.Vd2	-0.872727	0.000454615	TRUE
Children	BL.ClassicalDCs	BL.Vd2	-0.118182	0.729285	FALSE
Children	BL.NK.cells	BL.Vd2	0.254545	0.450037	FALSE
Children	BL.pDCs	BL.Vd2	-0.563636	0.0709517	FALSE
Children	BL.Tregs	BL.Vd2	-0.345455	0.298089	FALSE
Children	BL.Vd2	BL.Vd2	1	NA	NA
Children	BL.ICOS.CD4T	BL.Vd2	-0.165528	0.626684	FALSE
Children	BL.ICOS.NK	BL.Vd2	0.410963	0.209256	FALSE
Children	BL.ICOS.Treg	BL.Vd2	0.310506	0.352715	FALSE
Children	BL.ICOS.Vd2	BL.Vd2	0.0639276	0.851871	FALSE
Children	BL.CD16.B	BL.Vd2	-0.155253	0.648521	FALSE
Children	BL.CD16.CD4T	BL.Vd2	-0.127855	0.707934	FALSE
Children	BL.CD16.cDC	BL.Vd2	0.260277	0.43954	FALSE
Children	BL.CD16.NK	BL.Vd2	0.578589	0.0622073	FALSE
Children	BL.CD16.pDC	BL.Vd2	-0.160557	0.637216	FALSE
Children	BL.CD16.Treg	BL.Vd2	-0.182233	0.591757	FALSE
Children	BL.CD16.Vd2	BL.Vd2	0.415529	0.203736	FALSE
Children	BL.CD86.B	BL.Vd2	-0.629578	0.0379205	TRUE
Children	BL.CD86.CD14M	BL.Vd2	-0.0411909	0.904289	FALSE
Children	BL.CD86.CD16M	BL.Vd2	0.624147	0.040124	TRUE
Children	BL.CD86.cDC	BL.Vd2	-0.264238	0.432354	FALSE
Children	BL.CD86.NK	BL.Vd2	-0.336438	0.311711	FALSE
Children	BL.CD86.pDC	BL.Vd2	0.136675	0.688631	FALSE
Children	BL.CD86.Vd2	BL.Vd2	-0.233415	0.489719	FALSE
Children	BL.HLADR.B	BL.Vd2	-0.109091	0.749509	FALSE
Children	BL.HLADR.CD14M	BL.Vd2	-0.127273	0.709215	FALSE
Children	BL.HLADR.CD16M	BL.Vd2	0.654545	0.0288646	TRUE
Children	BL.HLADR.CD4T	BL.Vd2	0.444973	0.17025	FALSE
Children	BL.HLADR.cDC	BL.Vd2	-0.432803	0.183649	FALSE
Children	BL.HLADR.NK	BL.Vd2	0.474891	0.13993	FALSE
Children	BL.HLADR.pDC	BL.Vd2	0.118182	0.729285	FALSE
Children	BL.HLADR.Treg	BL.Vd2	0.416486	0.202591	FALSE
Children	BL.HLADR.Vd2	BL.Vd2	0.354046	0.285419	FALSE
Children	BS.TNF.VD2	BL.Vd2	0.263636	0.433441	FALSE
Children	BS.IFNg.VD2	BL.Vd2	0.390909	0.23454	FALSE
Children	BS.CD14.IL1b	BL.Vd2	0.309091	0.355028	FALSE
Children	BS.CD14.IL10	BL.Vd2	-0.163636	0.630685	FALSE
Children	BS.CD14.TNF	BL.Vd2	0.309796	0.353875	FALSE
Children	BS.CD14.IL6	BL.Vd2	0.350798	0.290174	FALSE
Children	BS.CD14.MCP1	BL.Vd2	0.454545	0.160145	FALSE
Children	BL.B.cells	BL.ICOS.CD4T	-0.271282	0.419712	FALSE
Children	BL.CD14.monocytes	BL.ICOS.CD4T	0.478193	0.136809	FALSE
Children	BL.CD16.monocytes	BL.ICOS.CD4T	0.39083	0.234643	FALSE
Children	BL.CD4.Tcells	BL.ICOS.CD4T	-0.027588	0.935826	FALSE
Children	BL.ClassicalDCs	BL.ICOS.CD4T	-0.101156	0.767277	FALSE
Children	BL.NK.cells	BL.ICOS.CD4T	-0.0827641	0.80884	FALSE
Children	BL.pDCs	BL.ICOS.CD4T	-0.179322	0.59779	FALSE
Children	BL.Tregs	BL.ICOS.CD4T	0.29887	0.371976	FALSE
Children	BL.Vd2	BL.ICOS.CD4T	-0.165528	0.626684	FALSE
Children	BL.ICOS.CD4T	BL.ICOS.CD4T	1	NA	NA
Children	BL.ICOS.NK	BL.ICOS.CD4T	-0.300238	0.369685	FALSE
Children	BL.ICOS.Treg	BL.ICOS.CD4T	0.510405	0.10867	FALSE
Children	BL.ICOS.Vd2	BL.ICOS.CD4T	-0.357976	0.279726	FALSE
Children	BL.CD16.B	BL.ICOS.CD4T	-0.184762	0.586534	FALSE
Children	BL.CD16.CD4T	BL.ICOS.CD4T	-0.166286	0.625085	FALSE
Children	BL.CD16.cDC	BL.ICOS.CD4T	0.394929	0.229336	FALSE
Children	BL.CD16.NK	BL.ICOS.CD4T	-0.463153	0.151384	FALSE
Children	BL.CD16.pDC	BL.ICOS.CD4T	-0.396753	0.226997	FALSE
Children	BL.CD16.Treg	BL.ICOS.CD4T	-0.131342	0.700284	FALSE
Children	BL.CD16.Vd2	BL.ICOS.CD4T	0.14781	0.664497	FALSE
Children	BL.CD86.B	BL.ICOS.CD4T	-0.117936	0.729829	FALSE
Children	BL.CD86.CD14M	BL.ICOS.CD4T	-0.233799	0.488985	FALSE
Children	BL.CD86.CD16M	BL.ICOS.CD4T	-0.172818	0.611352	FALSE
Children	BL.CD86.cDC	BL.ICOS.CD4T	0.156689	0.645454	FALSE
Children	BL.CD86.NK	BL.ICOS.CD4T	0.498836	0.1183	FALSE
Children	BL.CD86.pDC	BL.ICOS.CD4T	0.331811	0.318829	FALSE
Children	BL.CD86.Vd2	BL.ICOS.CD4T	0.409727	0.210766	FALSE
Children	BL.HLADR.B	BL.ICOS.CD4T	0.02299	0.946507	FALSE
Children	BL.HLADR.CD14M	BL.ICOS.CD4T	0.0827641	0.80884	FALSE
Children	BL.HLADR.CD16M	BL.ICOS.CD4T	-0.004598	0.989295	FALSE
Children	BL.HLADR.CD4T	BL.ICOS.CD4T	-0.371231	0.260995	FALSE
Children	BL.HLADR.cDC	BL.ICOS.CD4T	0	1	FALSE
Children	BL.HLADR.NK	BL.ICOS.CD4T	-0.0577381	0.866095	FALSE
Children	BL.HLADR.pDC	BL.ICOS.CD4T	0.381634	0.246806	FALSE
Children	BL.HLADR.Treg	BL.ICOS.CD4T	-0.0648155	0.849833	FALSE
Children	BL.HLADR.Vd2	BL.ICOS.CD4T	-0.0674419	0.843812	FALSE
Children	BS.TNF.VD2	BL.ICOS.CD4T	-0.593143	0.0544273	FALSE
Children	BS.IFNg.VD2	BL.ICOS.CD4T	-0.188518	0.578809	FALSE
Children	BS.CD14.IL1b	BL.ICOS.CD4T	0.018392	0.957196	FALSE
Children	BS.CD14.IL10	BL.ICOS.CD4T	0.00919601	0.978592	FALSE
Children	BS.CD14.TNF	BL.ICOS.CD4T	-0.271901	0.418611	FALSE
Children	BS.CD14.IL6	BL.ICOS.CD4T	-0.207382	0.540628	FALSE
Children	BS.CD14.MCP1	BL.ICOS.CD4T	-0.156332	0.646215	FALSE
Children	BL.B.cells	BL.ICOS.NK	0.018265	0.957492	FALSE
Children	BL.CD14.monocytes	BL.ICOS.NK	0.150687	0.658307	FALSE
Children	BL.CD16.monocytes	BL.ICOS.NK	0.365301	0.269285	FALSE
Children	BL.CD4.Tcells	BL.ICOS.NK	-0.283108	0.3989	FALSE
Children	BL.ClassicalDCs	BL.ICOS.NK	0.141554	0.678022	FALSE
Children	BL.NK.cells	BL.ICOS.NK	0.305939	0.360211	FALSE
Children	BL.pDCs	BL.ICOS.NK	0.328771	0.323554	FALSE
Children	BL.Tregs	BL.ICOS.NK	0.315072	0.3453	FALSE
Children	BL.Vd2	BL.ICOS.NK	0.410963	0.209256	FALSE
Children	BL.ICOS.CD4T	BL.ICOS.NK	-0.300238	0.369685	FALSE
Children	BL.ICOS.NK	BL.ICOS.NK	1	NA	NA
Children	BL.ICOS.Treg	BL.ICOS.NK	-0.224771	0.506384	FALSE
Children	BL.ICOS.Vd2	BL.ICOS.NK	-0.0389908	0.909382	FALSE
Children	BL.CD16.B	BL.ICOS.NK	0.43578	0.180315	FALSE
Children	BL.CD16.CD4T	BL.ICOS.NK	0.481651	0.133588	FALSE
Children	BL.CD16.cDC	BL.ICOS.NK	0.192661	0.570337	FALSE
Children	BL.CD16.NK	BL.ICOS.NK	0.723114	0.0119154	TRUE
Children	BL.CD16.pDC	BL.ICOS.NK	0.619822	0.0419416	TRUE
Children	BL.CD16.Treg	BL.ICOS.NK	0.487415	0.128328	FALSE
Children	BL.CD16.Vd2	BL.ICOS.NK	0.307339	0.357904	FALSE
Children	BL.CD86.B	BL.ICOS.NK	-0.433352	0.183032	FALSE
Children	BL.CD86.CD14M	BL.ICOS.NK	0.227587	0.500928	FALSE
Children	BL.CD86.CD16M	BL.ICOS.NK	0.276889	0.409781	FALSE
Children	BL.CD86.cDC	BL.ICOS.NK	0.116705	0.73256	FALSE
Children	BL.CD86.NK	BL.ICOS.NK	-0.40048	0.222262	FALSE
Children	BL.CD86.pDC	BL.ICOS.NK	-0.254005	0.451032	FALSE
Children	BL.CD86.Vd2	BL.ICOS.NK	-0.200001	0.555444	FALSE
Children	BL.HLADR.B	BL.ICOS.NK	0.0228313	0.946876	FALSE
Children	BL.HLADR.CD14M	BL.ICOS.NK	-0.0730601	0.830956	FALSE
Children	BL.HLADR.CD16M	BL.ICOS.NK	0.205482	0.544427	FALSE
Children	BL.HLADR.CD4T	BL.ICOS.NK	-0.20968	0.536049	FALSE
Children	BL.HLADR.cDC	BL.ICOS.NK	-0.208239	0.538919	FALSE
Children	BL.HLADR.NK	BL.ICOS.NK	-0.162844	0.632364	FALSE
Children	BL.HLADR.pDC	BL.ICOS.NK	-0.0639276	0.851871	FALSE
Children	BL.HLADR.Treg	BL.ICOS.NK	-0.383909	0.243764	FALSE
Children	BL.HLADR.Vd2	BL.ICOS.NK	-0.418024	0.200758	FALSE
Children	BS.TNF.VD2	BL.ICOS.NK	0.242012	0.473392	FALSE
Children	BS.IFNg.VD2	BL.ICOS.NK	0.155253	0.648521	FALSE
Children	BS.CD14.IL1b	BL.ICOS.NK	0.593613	0.0541873	FALSE
Children	BS.CD14.IL10	BL.ICOS.NK	0.0502288	0.8834	FALSE
Children	BS.CD14.TNF	BL.ICOS.NK	0.432495	0.183996	FALSE
Children	BS.CD14.IL6	BL.ICOS.NK	0.34325	0.301389	FALSE
Children	BS.CD14.MCP1	BL.ICOS.NK	0.479457	0.135626	FALSE
Children	BL.B.cells	BL.ICOS.Treg	-0.410963	0.209256	FALSE
Children	BL.CD14.monocytes	BL.ICOS.Treg	0.45206	0.162733	FALSE
Children	BL.CD16.monocytes	BL.ICOS.Treg	0.21918	0.51729	FALSE
Children	BL.CD4.Tcells	BL.ICOS.Treg	-0.378999	0.250357	FALSE
Children	BL.ClassicalDCs	BL.ICOS.Treg	0.465758	0.148793	FALSE
Children	BL.NK.cells	BL.ICOS.Treg	0.191783	0.572128	FALSE
Children	BL.pDCs	BL.ICOS.Treg	-0.593613	0.0541873	FALSE
Children	BL.Tregs	BL.ICOS.Treg	-0.164385	0.6291	FALSE
Children	BL.Vd2	BL.ICOS.Treg	0.310506	0.352715	FALSE
Children	BL.ICOS.CD4T	BL.ICOS.Treg	0.510405	0.10867	FALSE
Children	BL.ICOS.NK	BL.ICOS.Treg	-0.224771	0.506384	FALSE
Children	BL.ICOS.Treg	BL.ICOS.Treg	1	NA	NA
Children	BL.ICOS.Vd2	BL.ICOS.Treg	-0.543578	0.0839269	FALSE
Children	BL.CD16.B	BL.ICOS.Treg	-0.135321	0.691583	FALSE
Children	BL.CD16.CD4T	BL.ICOS.Treg	-0.12156	0.721809	FALSE
Children	BL.CD16.cDC	BL.ICOS.Treg	0.401376	0.221132	FALSE
Children	BL.CD16.NK	BL.ICOS.Treg	-0.318079	0.340463	FALSE
Children	BL.CD16.pDC	BL.ICOS.Treg	-0.373276	0.25817	FALSE
Children	BL.CD16.Treg	BL.ICOS.Treg	-0.405035	0.216553	FALSE
Children	BL.CD16.Vd2	BL.ICOS.Treg	0.0481651	0.888164	FALSE
Children	BL.CD86.B	BL.ICOS.Treg	-0.302175	0.366452	FALSE
Children	BL.CD86.CD14M	BL.ICOS.Treg	-0.0183909	0.957199	FALSE
Children	BL.CD86.CD16M	BL.ICOS.Treg	0.0983984	0.773477	FALSE
Children	BL.CD86.cDC	BL.ICOS.Treg	0.0434784	0.898996	FALSE
Children	BL.CD86.NK	BL.ICOS.Treg	0.261585	0.437159	FALSE
Children	BL.CD86.pDC	BL.ICOS.Treg	0.443937	0.171366	FALSE
Children	BL.CD86.Vd2	BL.ICOS.Treg	0.032184	0.925159	FALSE
Children	BL.HLADR.B	BL.ICOS.Treg	-0.150687	0.658307	FALSE
Children	BL.HLADR.CD14M	BL.ICOS.Treg	0.242012	0.473392	FALSE
Children	BL.HLADR.CD16M	BL.ICOS.Treg	0.497722	0.119255	FALSE
Children	BL.HLADR.CD4T	BL.ICOS.Treg	0.00921669	0.978544	FALSE
Children	BL.HLADR.cDC	BL.ICOS.Treg	-0.0228834	0.946755	FALSE
Children	BL.HLADR.NK	BL.ICOS.Treg	0.135321	0.691583	FALSE
Children	BL.HLADR.pDC	BL.ICOS.Treg	0.420096	0.198304	FALSE
Children	BL.HLADR.Treg	BL.ICOS.Treg	0.491955	0.124279	FALSE
Children	BL.HLADR.Vd2	BL.ICOS.Treg	0.0161667	0.962372	FALSE
Children	BS.TNF.VD2	BL.ICOS.Treg	-0.127855	0.707934	FALSE
Children	BS.IFNg.VD2	BL.ICOS.Treg	0.118723	0.728086	FALSE
Children	BS.CD14.IL1b	BL.ICOS.Treg	0.200915	0.553599	FALSE
Children	BS.CD14.IL10	BL.ICOS.Treg	0.232879	0.490745	FALSE
Children	BS.CD14.TNF	BL.ICOS.Treg	-0.116705	0.73256	FALSE
Children	BS.CD14.IL6	BL.ICOS.Treg	-0.118993	0.727487	FALSE
Children	BS.CD14.MCP1	BL.ICOS.Treg	0.287674	0.391004	FALSE
Children	BL.B.cells	BL.ICOS.Vd2	0.410963	0.209256	FALSE
Children	BL.CD14.monocytes	BL.ICOS.Vd2	-0.14612	0.668141	FALSE
Children	BL.CD16.monocytes	BL.ICOS.Vd2	-0.21918	0.51729	FALSE
Children	BL.CD4.Tcells	BL.ICOS.Vd2	-0.105024	0.758603	FALSE
Children	BL.ClassicalDCs	BL.ICOS.Vd2	-0.438361	0.177453	FALSE
Children	BL.NK.cells	BL.ICOS.Vd2	-0.173518	0.609888	FALSE
Children	BL.pDCs	BL.ICOS.Vd2	-0.141554	0.678022	FALSE
Children	BL.Tregs	BL.ICOS.Vd2	-0.0639276	0.851871	FALSE
Children	BL.Vd2	BL.ICOS.Vd2	0.0639276	0.851871	FALSE
Children	BL.ICOS.CD4T	BL.ICOS.Vd2	-0.357976	0.279726	FALSE
Children	BL.ICOS.NK	BL.ICOS.Vd2	-0.0389908	0.909382	FALSE
Children	BL.ICOS.Treg	BL.ICOS.Vd2	-0.543578	0.0839269	FALSE
Children	BL.ICOS.Vd2	BL.ICOS.Vd2	1	NA	NA
Children	BL.CD16.B	BL.ICOS.Vd2	-0.227064	0.501939	FALSE
Children	BL.CD16.CD4T	BL.ICOS.Vd2	-0.220183	0.515326	FALSE
Children	BL.CD16.cDC	BL.ICOS.Vd2	-0.56422	0.0705957	FALSE
Children	BL.CD16.NK	BL.ICOS.Vd2	0.375287	0.255409	FALSE
Children	BL.CD16.pDC	BL.ICOS.Vd2	-0.311063	0.351805	FALSE
Children	BL.CD16.Treg	BL.ICOS.Vd2	-0.0800917	0.814918	FALSE
Children	BL.CD16.Vd2	BL.ICOS.Vd2	-0.0481651	0.888164	FALSE
Children	BL.CD86.B	BL.ICOS.Vd2	-0.20145	0.552522	FALSE
Children	BL.CD86.CD14M	BL.ICOS.Vd2	-0.528737	0.0944791	FALSE
Children	BL.CD86.CD16M	BL.ICOS.Vd2	-0.28833	0.389875	FALSE
Children	BL.CD86.cDC	BL.ICOS.Vd2	-0.665906	0.0252981	TRUE
Children	BL.CD86.NK	BL.ICOS.Vd2	-0.564839	0.0702196	FALSE
Children	BL.CD86.pDC	BL.ICOS.Vd2	-0.0938218	0.783792	FALSE
Children	BL.CD86.Vd2	BL.ICOS.Vd2	-0.202299	0.550813	FALSE
Children	BL.HLADR.B	BL.ICOS.Vd2	0.374433	0.256579	FALSE
Children	BL.HLADR.CD14M	BL.ICOS.Vd2	0.0730601	0.830956	FALSE
Children	BL.HLADR.CD16M	BL.ICOS.Vd2	0.242012	0.473392	FALSE
Children	BL.HLADR.CD4T	BL.ICOS.Vd2	0.417055	0.201911	FALSE
Children	BL.HLADR.cDC	BL.ICOS.Vd2	0.148742	0.662489	FALSE
Children	BL.HLADR.NK	BL.ICOS.Vd2	0.252294	0.454193	FALSE
Children	BL.HLADR.pDC	BL.ICOS.Vd2	0.018265	0.957492	FALSE
Children	BL.HLADR.Treg	BL.ICOS.Vd2	-0.0735634	0.829806	FALSE
Children	BL.HLADR.Vd2	BL.ICOS.Vd2	0.524262	0.097824	FALSE
Children	BS.TNF.VD2	BL.ICOS.Vd2	0.337903	0.309475	FALSE
Children	BS.IFNg.VD2	BL.ICOS.Vd2	0.0730601	0.830956	FALSE
Children	BS.CD14.IL1b	BL.ICOS.Vd2	-0.45206	0.162733	FALSE
Children	BS.CD14.IL10	BL.ICOS.Vd2	-0.388132	0.238175	FALSE
Children	BS.CD14.TNF	BL.ICOS.Vd2	-0.116705	0.73256	FALSE
Children	BS.CD14.IL6	BL.ICOS.Vd2	-0.0869567	0.799322	FALSE
Children	BS.CD14.MCP1	BL.ICOS.Vd2	-0.337903	0.309475	FALSE
Children	BL.B.cells	BL.CD16.B	-0.164385	0.6291	FALSE
Children	BL.CD14.monocytes	BL.CD16.B	0.0547951	0.872871	FALSE
Children	BL.CD16.monocytes	BL.CD16.B	0.118723	0.728086	FALSE
Children	BL.CD4.Tcells	BL.CD16.B	0.118723	0.728086	FALSE
Children	BL.ClassicalDCs	BL.CD16.B	0.136988	0.687949	FALSE
Children	BL.NK.cells	BL.CD16.B	0.210048	0.535317	FALSE
Children	BL.pDCs	BL.CD16.B	0.639276	0.0341969	TRUE
Children	BL.Tregs	BL.CD16.B	0.0593613	0.862361	FALSE
Children	BL.Vd2	BL.CD16.B	-0.155253	0.648521	FALSE
Children	BL.ICOS.CD4T	BL.CD16.B	-0.184762	0.586534	FALSE
Children	BL.ICOS.NK	BL.CD16.B	0.43578	0.180315	FALSE
Children	BL.ICOS.Treg	BL.CD16.B	-0.135321	0.691583	FALSE
Children	BL.ICOS.Vd2	BL.CD16.B	-0.227064	0.501939	FALSE
Children	BL.CD16.B	BL.CD16.B	1	NA	NA
Children	BL.CD16.CD4T	BL.CD16.B	0.915138	7.81645e-05	TRUE
Children	BL.CD16.cDC	BL.CD16.B	0.279817	0.404641	FALSE
Children	BL.CD16.NK	BL.CD16.B	0.23341	0.489729	FALSE
Children	BL.CD16.pDC	BL.CD16.B	0.785723	0.00414919	TRUE
Children	BL.CD16.Treg	BL.CD16.B	0.848972	0.00094735	TRUE
Children	BL.CD16.Vd2	BL.CD16.B	0.31422	0.346677	FALSE
Children	BL.CD86.B	BL.CD16.B	0.0304517	0.929179	FALSE
Children	BL.CD86.CD14M	BL.CD16.B	0.250575	0.457375	FALSE
Children	BL.CD86.CD16M	BL.CD16.B	0.16476	0.628307	FALSE
Children	BL.CD86.cDC	BL.CD16.B	0.469109	0.145502	FALSE
Children	BL.CD86.NK	BL.CD16.B	0.210657	0.534106	FALSE
Children	BL.CD86.pDC	BL.CD16.B	0.0389017	0.909588	FALSE
Children	BL.CD86.Vd2	BL.CD16.B	0.4023	0.219971	FALSE
Children	BL.HLADR.B	BL.CD16.B	-0.333337	0.316472	FALSE
Children	BL.HLADR.CD14M	BL.CD16.B	-0.410963	0.209256	FALSE
Children	BL.HLADR.CD16M	BL.CD16.B	-0.00456626	0.989369	FALSE
Children	BL.HLADR.CD4T	BL.CD16.B	-0.638256	0.0345761	TRUE
Children	BL.HLADR.cDC	BL.CD16.B	-0.340962	0.304835	FALSE
Children	BL.HLADR.NK	BL.CD16.B	-0.522936	0.09883	FALSE
Children	BL.HLADR.pDC	BL.CD16.B	0.0913252	0.789432	FALSE
Children	BL.HLADR.Treg	BL.CD16.B	-0.68276	0.020598	TRUE
Children	BL.HLADR.Vd2	BL.CD16.B	-0.713643	0.0136543	TRUE
Children	BS.TNF.VD2	BL.CD16.B	-0.328771	0.323554	FALSE
Children	BS.IFNg.VD2	BL.CD16.B	-0.502288	0.115371	FALSE
Children	BS.CD14.IL1b	BL.CD16.B	0.319638	0.337968	FALSE
Children	BS.CD14.IL10	BL.CD16.B	0.579915	0.0614693	FALSE
Children	BS.CD14.TNF	BL.CD16.B	0.020595	0.952074	FALSE
Children	BS.CD14.IL6	BL.CD16.B	-0.0915334	0.788961	FALSE
Children	BS.CD14.MCP1	BL.CD16.B	-0.187217	0.581482	FALSE
Children	BL.B.cells	BL.CD16.CD4T	-0.296807	0.375447	FALSE
Children	BL.CD14.monocytes	BL.CD16.CD4T	0.127855	0.707934	FALSE
Children	BL.CD16.monocytes	BL.CD16.CD4T	0.251144	0.456321	FALSE
Children	BL.CD4.Tcells	BL.CD16.CD4T	0.0319638	0.92567	FALSE
Children	BL.ClassicalDCs	BL.CD16.CD4T	0.155253	0.648521	FALSE
Children	BL.NK.cells	BL.CD16.CD4T	0.465758	0.148793	FALSE
Children	BL.pDCs	BL.CD16.CD4T	0.630144	0.0376958	TRUE
Children	BL.Tregs	BL.CD16.CD4T	0.118723	0.728086	FALSE
Children	BL.Vd2	BL.CD16.CD4T	-0.127855	0.707934	FALSE
Children	BL.ICOS.CD4T	BL.CD16.CD4T	-0.166286	0.625085	FALSE
Children	BL.ICOS.NK	BL.CD16.CD4T	0.481651	0.133588	FALSE
Children	BL.ICOS.Treg	BL.CD16.CD4T	-0.12156	0.721809	FALSE
Children	BL.ICOS.Vd2	BL.CD16.CD4T	-0.220183	0.515326	FALSE
Children	BL.CD16.B	BL.CD16.CD4T	0.915138	7.81645e-05	TRUE
Children	BL.CD16.CD4T	BL.CD16.CD4T	1	NA	NA
Children	BL.CD16.cDC	BL.CD16.CD4T	0.178899	0.598669	FALSE
Children	BL.CD16.NK	BL.CD16.CD4T	0.322655	0.333169	FALSE
Children	BL.CD16.pDC	BL.CD16.CD4T	0.714293	0.0135294	TRUE
Children	BL.CD16.Treg	BL.CD16.CD4T	0.876433	0.00040024	TRUE
Children	BL.CD16.Vd2	BL.CD16.CD4T	0.426606	0.190712	FALSE
Children	BL.CD86.B	BL.CD16.CD4T	-0.149916	0.659963	FALSE
Children	BL.CD86.CD14M	BL.CD16.CD4T	0.193104	0.569433	FALSE
Children	BL.CD86.CD16M	BL.CD16.CD4T	0.107552	0.752947	FALSE
Children	BL.CD86.cDC	BL.CD16.CD4T	0.514875	0.10509	FALSE
Children	BL.CD86.NK	BL.CD16.CD4T	0.321773	0.334569	FALSE
Children	BL.CD86.pDC	BL.CD16.CD4T	0.01373	0.968041	FALSE
Children	BL.CD86.Vd2	BL.CD16.CD4T	0.558622	0.0740595	FALSE
Children	BL.HLADR.B	BL.CD16.CD4T	-0.228313	0.499526	FALSE
Children	BL.HLADR.CD14M	BL.CD16.CD4T	-0.410963	0.209256	FALSE
Children	BL.HLADR.CD16M	BL.CD16.CD4T	0.127855	0.707934	FALSE
Children	BL.HLADR.CD4T	BL.CD16.CD4T	-0.77881	0.00473521	TRUE
Children	BL.HLADR.cDC	BL.CD16.CD4T	-0.2746	0.413821	FALSE
Children	BL.HLADR.NK	BL.CD16.CD4T	-0.690367	0.0186956	TRUE
Children	BL.HLADR.pDC	BL.CD16.CD4T	0.127855	0.707934	FALSE
Children	BL.HLADR.Treg	BL.CD16.CD4T	-0.728738	0.0109622	TRUE
Children	BL.HLADR.Vd2	BL.CD16.CD4T	-0.822191	0.00189591	TRUE
Children	BS.TNF.VD2	BL.CD16.CD4T	-0.246578	0.46482	FALSE
Children	BS.IFNg.VD2	BL.CD16.CD4T	-0.237445	0.482034	FALSE
Children	BS.CD14.IL1b	BL.CD16.CD4T	0.461192	0.153353	FALSE
Children	BS.CD14.IL10	BL.CD16.CD4T	0.662107	0.0264537	TRUE
Children	BS.CD14.TNF	BL.CD16.CD4T	0.304349	0.362842	FALSE
Children	BS.CD14.IL6	BL.CD16.CD4T	0.189932	0.575912	FALSE
Children	BS.CD14.MCP1	BL.CD16.CD4T	-0.00913252	0.97874	FALSE
Children	BL.B.cells	BL.CD16.cDC	-0.652975	0.0293841	TRUE
Children	BL.CD14.monocytes	BL.CD16.cDC	0.0821926	0.810139	FALSE
Children	BL.CD16.monocytes	BL.CD16.cDC	0.515987	0.104211	FALSE
Children	BL.CD4.Tcells	BL.CD16.cDC	-0.228313	0.499526	FALSE
Children	BL.ClassicalDCs	BL.CD16.cDC	-0.164385	0.6291	FALSE
Children	BL.NK.cells	BL.CD16.cDC	0.347036	0.295735	FALSE
Children	BL.pDCs	BL.CD16.cDC	0.178084	0.600363	FALSE
Children	BL.Tregs	BL.CD16.cDC	-0.315072	0.3453	FALSE
Children	BL.Vd2	BL.CD16.cDC	0.260277	0.43954	FALSE
Children	BL.ICOS.CD4T	BL.CD16.cDC	0.394929	0.229336	FALSE
Children	BL.ICOS.NK	BL.CD16.cDC	0.192661	0.570337	FALSE
Children	BL.ICOS.Treg	BL.CD16.cDC	0.401376	0.221132	FALSE
Children	BL.ICOS.Vd2	BL.CD16.cDC	-0.56422	0.0705957	FALSE
Children	BL.CD16.B	BL.CD16.cDC	0.279817	0.404641	FALSE
Children	BL.CD16.CD4T	BL.CD16.cDC	0.178899	0.598669	FALSE
Children	BL.CD16.cDC	BL.CD16.cDC	1	NA	NA
Children	BL.CD16.NK	BL.CD16.cDC	0.00228834	0.994672	FALSE
Children	BL.CD16.pDC	BL.CD16.cDC	0.221201	0.513337	FALSE
Children	BL.CD16.Treg	BL.CD16.cDC	0.235699	0.485358	FALSE
Children	BL.CD16.Vd2	BL.CD16.cDC	0.231651	0.4931	FALSE
Children	BL.CD86.B	BL.CD16.cDC	-0.292805	0.382224	FALSE
Children	BL.CD86.CD14M	BL.CD16.cDC	0.0436783	0.898534	FALSE
Children	BL.CD86.CD16M	BL.CD16.cDC	0.272312	0.41788	FALSE
Children	BL.CD86.cDC	BL.CD16.cDC	0.187644	0.580605	FALSE
Children	BL.CD86.NK	BL.CD16.cDC	0.344922	0.298884	FALSE
Children	BL.CD86.pDC	BL.CD16.cDC	-0.16476	0.628307	FALSE
Children	BL.CD86.Vd2	BL.CD16.cDC	0.213794	0.527892	FALSE
Children	BL.HLADR.B	BL.CD16.cDC	-0.21918	0.51729	FALSE
Children	BL.HLADR.CD14M	BL.CD16.cDC	-0.0730601	0.830956	FALSE
Children	BL.HLADR.CD16M	BL.CD16.cDC	0.114156	0.738221	FALSE
Children	BL.HLADR.CD4T	BL.CD16.cDC	-0.29263	0.382523	FALSE
Children	BL.HLADR.cDC	BL.CD16.cDC	-0.366134	0.268111	FALSE
Children	BL.HLADR.NK	BL.CD16.cDC	0.114679	0.73706	FALSE
Children	BL.HLADR.pDC	BL.CD16.cDC	0.0593613	0.862361	FALSE
Children	BL.HLADR.Treg	BL.CD16.cDC	-0.0758623	0.824558	FALSE
Children	BL.HLADR.Vd2	BL.CD16.cDC	-0.129333	0.704688	FALSE
Children	BS.TNF.VD2	BL.CD16.cDC	-0.18265	0.590894	FALSE
Children	BS.IFNg.VD2	BL.CD16.cDC	-0.0867589	0.799771	FALSE
Children	BS.CD14.IL1b	BL.CD16.cDC	0.100458	0.768846	FALSE
Children	BS.CD14.IL10	BL.CD16.cDC	-0.10959	0.748394	FALSE
Children	BS.CD14.TNF	BL.CD16.cDC	-0.334097	0.315301	FALSE
Children	BS.CD14.IL6	BL.CD16.cDC	-0.258582	0.442632	FALSE
Children	BS.CD14.MCP1	BL.CD16.cDC	0.21918	0.51729	FALSE
Children	BL.B.cells	BL.CD16.NK	-0.100228	0.769362	FALSE
Children	BL.CD14.monocytes	BL.CD16.NK	0.264238	0.432354	FALSE
Children	BL.CD16.monocytes	BL.CD16.NK	0.510252	0.108794	FALSE
Children	BL.CD4.Tcells	BL.CD16.NK	-0.651482	0.0298838	TRUE
Children	BL.ClassicalDCs	BL.CD16.NK	-0.154898	0.64928	FALSE
Children	BL.NK.cells	BL.CD16.NK	0.510252	0.108794	FALSE
Children	BL.pDCs	BL.CD16.NK	0.0364466	0.915276	FALSE
Children	BL.Tregs	BL.CD16.NK	-0.132119	0.698582	FALSE
Children	BL.Vd2	BL.CD16.NK	0.578589	0.0622073	FALSE
Children	BL.ICOS.CD4T	BL.CD16.NK	-0.463153	0.151384	FALSE
Children	BL.ICOS.NK	BL.CD16.NK	0.723114	0.0119154	TRUE
Children	BL.ICOS.Treg	BL.CD16.NK	-0.318079	0.340463	FALSE
Children	BL.ICOS.Vd2	BL.CD16.NK	0.375287	0.255409	FALSE
Children	BL.CD16.B	BL.CD16.NK	0.23341	0.489729	FALSE
Children	BL.CD16.CD4T	BL.CD16.NK	0.322655	0.333169	FALSE
Children	BL.CD16.cDC	BL.CD16.NK	0.00228834	0.994672	FALSE
Children	BL.CD16.NK	BL.CD16.NK	1	NA	NA
Children	BL.CD16.pDC	BL.CD16.NK	0.360928	0.275491	FALSE
Children	BL.CD16.Treg	BL.CD16.NK	0.376712	0.253462	FALSE
Children	BL.CD16.Vd2	BL.CD16.NK	0.400459	0.222289	FALSE
Children	BL.CD86.B	BL.CD16.NK	-0.638025	0.0346624	TRUE
Children	BL.CD86.CD14M	BL.CD16.NK	-0.217892	0.519817	FALSE
Children	BL.CD86.CD16M	BL.CD16.NK	0.134703	0.692932	FALSE
Children	BL.CD86.cDC	BL.CD16.NK	-0.146119	0.668144	FALSE
Children	BL.CD86.NK	BL.CD16.NK	-0.415732	0.203493	FALSE
Children	BL.CD86.pDC	BL.CD16.NK	-0.0593607	0.862362	FALSE
Children	BL.CD86.Vd2	BL.CD16.NK	-0.103212	0.762663	FALSE
Children	BL.HLADR.B	BL.CD16.NK	0.314352	0.346464	FALSE
Children	BL.HLADR.CD14M	BL.CD16.NK	-0.332575	0.317648	FALSE
Children	BL.HLADR.CD16M	BL.CD16.NK	0.464694	0.149849	FALSE
Children	BL.HLADR.CD4T	BL.CD16.NK	0.0643693	0.850857	FALSE
Children	BL.HLADR.cDC	BL.CD16.NK	-0.171233	0.614675	FALSE
Children	BL.HLADR.NK	BL.CD16.NK	0.237987	0.481005	FALSE
Children	BL.HLADR.pDC	BL.CD16.NK	0.0728931	0.831337	FALSE
Children	BL.HLADR.Treg	BL.CD16.NK	-0.160552	0.637227	FALSE
Children	BL.HLADR.Vd2	BL.CD16.NK	0.0437807	0.898297	FALSE
Children	BS.TNF.VD2	BL.CD16.NK	0.387245	0.239343	FALSE
Children	BS.IFNg.VD2	BL.CD16.NK	0.296128	0.376592	FALSE
Children	BS.CD14.IL1b	BL.CD16.NK	0.496584	0.120235	FALSE
Children	BS.CD14.IL10	BL.CD16.NK	0.0546698	0.87316	FALSE
Children	BS.CD14.TNF	BL.CD16.NK	0.484018	0.131412	FALSE
Children	BS.CD14.IL6	BL.CD16.NK	0.52968	0.0937837	FALSE
Children	BS.CD14.MCP1	BL.CD16.NK	0.46925	0.145364	FALSE
Children	BL.B.cells	BL.CD16.pDC	-0.0963343	0.778125	FALSE
Children	BL.CD14.monocytes	BL.CD16.pDC	-0.13762	0.686571	FALSE
Children	BL.CD16.monocytes	BL.CD16.pDC	0.114684	0.737049	FALSE
Children	BL.CD4.Tcells	BL.CD16.pDC	0.201843	0.55173	FALSE
Children	BL.ClassicalDCs	BL.CD16.pDC	0.243129	0.471287	FALSE
Children	BL.NK.cells	BL.CD16.pDC	0.229367	0.497492	FALSE
Children	BL.pDCs	BL.CD16.pDC	0.752325	0.0075567	TRUE
Children	BL.Tregs	BL.CD16.pDC	0.188081	0.579706	FALSE
Children	BL.Vd2	BL.CD16.pDC	-0.160557	0.637216	FALSE
Children	BL.ICOS.CD4T	BL.CD16.pDC	-0.396753	0.226997	FALSE
Children	BL.ICOS.NK	BL.CD16.pDC	0.619822	0.0419416	TRUE
Children	BL.ICOS.Treg	BL.CD16.pDC	-0.373276	0.25817	FALSE
Children	BL.ICOS.Vd2	BL.CD16.pDC	-0.311063	0.351805	FALSE
Children	BL.CD16.B	BL.CD16.pDC	0.785723	0.00414919	TRUE
Children	BL.CD16.CD4T	BL.CD16.pDC	0.714293	0.0135294	TRUE
Children	BL.CD16.cDC	BL.CD16.pDC	0.221201	0.513337	FALSE
Children	BL.CD16.NK	BL.CD16.pDC	0.360928	0.275491	FALSE
Children	BL.CD16.pDC	BL.CD16.pDC	1	NA	NA
Children	BL.CD16.Treg	BL.CD16.pDC	0.69197	0.0183112	TRUE
Children	BL.CD16.Vd2	BL.CD16.pDC	0.00230417	0.994635	FALSE
Children	BL.CD86.B	BL.CD16.pDC	0.129429	0.704477	FALSE
Children	BL.CD86.CD14M	BL.CD16.pDC	0.524251	0.0978325	FALSE
Children	BL.CD86.CD16M	BL.CD16.pDC	0.16782	0.621849	FALSE
Children	BL.CD86.cDC	BL.CD16.pDC	0.604612	0.0487853	TRUE
Children	BL.CD86.NK	BL.CD16.pDC	0.0790706	0.817244	FALSE
Children	BL.CD86.pDC	BL.CD16.pDC	-0.151728	0.656071	FALSE
Children	BL.CD86.Vd2	BL.CD16.pDC	0.0577369	0.866098	FALSE
Children	BL.HLADR.B	BL.CD16.pDC	-0.247717	0.462694	FALSE
Children	BL.HLADR.CD14M	BL.CD16.pDC	-0.422036	0.196022	FALSE
Children	BL.HLADR.CD16M	BL.CD16.pDC	-0.289003	0.38872	FALSE
Children	BL.HLADR.CD4T	BL.CD16.pDC	-0.453704	0.161019	FALSE
Children	BL.HLADR.cDC	BL.CD16.pDC	-0.280466	0.403504	FALSE
Children	BL.HLADR.NK	BL.CD16.pDC	-0.343322	0.301281	FALSE
Children	BL.HLADR.pDC	BL.CD16.pDC	-0.344051	0.300187	FALSE
Children	BL.HLADR.Treg	BL.CD16.pDC	-0.498847	0.118291	FALSE
Children	BL.HLADR.Vd2	BL.CD16.pDC	-0.677496	0.0219928	TRUE
Children	BS.TNF.VD2	BL.CD16.pDC	0.0091747	0.978641	FALSE
Children	BS.IFNg.VD2	BL.CD16.pDC	-0.188081	0.579706	FALSE
Children	BS.CD14.IL1b	BL.CD16.pDC	0.472497	0.14222	FALSE
Children	BS.CD14.IL10	BL.CD16.pDC	0.440386	0.175228	FALSE
Children	BS.CD14.TNF	BL.CD16.pDC	0.227592	0.500919	FALSE
Children	BS.CD14.IL6	BL.CD16.pDC	0.135635	0.690897	FALSE
Children	BS.CD14.MCP1	BL.CD16.pDC	0.165145	0.627495	FALSE
Children	BL.B.cells	BL.CD16.Treg	-0.132119	0.698582	FALSE
Children	BL.CD14.monocytes	BL.CD16.Treg	0.0136675	0.968186	FALSE
Children	BL.CD16.monocytes	BL.CD16.Treg	0.268793	0.424158	FALSE
Children	BL.CD4.Tcells	BL.CD16.Treg	0.100228	0.769362	FALSE
Children	BL.ClassicalDCs	BL.CD16.Treg	-0.223235	0.50937	FALSE
Children	BL.NK.cells	BL.CD16.Treg	0.323463	0.33189	FALSE
Children	BL.pDCs	BL.CD16.Treg	0.756266	0.00707425	TRUE
Children	BL.Tregs	BL.CD16.Treg	0.0592257	0.862673	FALSE
Children	BL.Vd2	BL.CD16.Treg	-0.182233	0.591757	FALSE
Children	BL.ICOS.CD4T	BL.CD16.Treg	-0.131342	0.700284	FALSE
Children	BL.ICOS.NK	BL.CD16.Treg	0.487415	0.128328	FALSE
Children	BL.ICOS.Treg	BL.CD16.Treg	-0.405035	0.216553	FALSE
Children	BL.ICOS.Vd2	BL.CD16.Treg	-0.0800917	0.814918	FALSE
Children	BL.CD16.B	BL.CD16.Treg	0.848972	0.00094735	TRUE
Children	BL.CD16.CD4T	BL.CD16.Treg	0.876433	0.00040024	TRUE
Children	BL.CD16.cDC	BL.CD16.Treg	0.235699	0.485358	FALSE
Children	BL.CD16.NK	BL.CD16.Treg	0.376712	0.253462	FALSE
Children	BL.CD16.pDC	BL.CD16.Treg	0.69197	0.0183112	TRUE
Children	BL.CD16.Treg	BL.CD16.Treg	1	NA	NA
Children	BL.CD16.Vd2	BL.CD16.Treg	0.569796	0.0672558	FALSE
Children	BL.CD86.B	BL.CD16.Treg	-0.0303821	0.92934	FALSE
Children	BL.CD86.CD14M	BL.CD16.Treg	-0.00688081	0.983981	FALSE
Children	BL.CD86.CD16M	BL.CD16.Treg	0.06621	0.846635	FALSE
Children	BL.CD86.cDC	BL.CD16.Treg	0.351598	0.288999	FALSE
Children	BL.CD86.NK	BL.CD16.Treg	0.226343	0.503335	FALSE
Children	BL.CD86.pDC	BL.CD16.Treg	-0.219178	0.517294	FALSE
Children	BL.CD86.Vd2	BL.CD16.Treg	0.575694	0.06384	FALSE
Children	BL.HLADR.B	BL.CD16.Treg	-0.0364466	0.915276	FALSE
Children	BL.HLADR.CD14M	BL.CD16.Treg	-0.423691	0.194089	FALSE
Children	BL.HLADR.CD16M	BL.CD16.Treg	-0.113896	0.738802	FALSE
Children	BL.HLADR.CD4T	BL.CD16.Treg	-0.751742	0.00763009	TRUE
Children	BL.HLADR.cDC	BL.CD16.Treg	-0.189498	0.576802	FALSE
Children	BL.HLADR.NK	BL.CD16.Treg	-0.565219	0.0699894	FALSE
Children	BL.HLADR.pDC	BL.CD16.Treg	0.177677	0.60121	FALSE
Children	BL.HLADR.Treg	BL.CD16.Treg	-0.889918	0.0002428	TRUE
Children	BL.HLADR.Vd2	BL.CD16.Treg	-0.647493	0.0312487	TRUE
Children	BS.TNF.VD2	BL.CD16.Treg	-0.373577	0.257755	FALSE
Children	BS.IFNg.VD2	BL.CD16.Treg	-0.437359	0.178561	FALSE
Children	BS.CD14.IL1b	BL.CD16.Treg	0.318907	0.339136	FALSE
Children	BS.CD14.IL10	BL.CD16.Treg	0.373577	0.257755	FALSE
Children	BS.CD14.TNF	BL.CD16.Treg	0.182648	0.590898	FALSE
Children	BS.CD14.IL6	BL.CD16.Treg	0.148402	0.663221	FALSE
Children	BS.CD14.MCP1	BL.CD16.Treg	-0.136675	0.688631	FALSE
Children	BL.B.cells	BL.CD16.Vd2	-0.178084	0.600363	FALSE
Children	BL.CD14.monocytes	BL.CD16.Vd2	0.497722	0.119255	FALSE
Children	BL.CD16.monocytes	BL.CD16.Vd2	0.552517	0.0779647	FALSE
Children	BL.CD4.Tcells	BL.CD16.Vd2	-0.493156	0.123222	FALSE
Children	BL.ClassicalDCs	BL.CD16.Vd2	-0.420096	0.198304	FALSE
Children	BL.NK.cells	BL.CD16.Vd2	0.287674	0.391004	FALSE
Children	BL.pDCs	BL.CD16.Vd2	-0.018265	0.957492	FALSE
Children	BL.Tregs	BL.CD16.Vd2	-0.178084	0.600363	FALSE
Children	BL.Vd2	BL.CD16.Vd2	0.415529	0.203736	FALSE
Children	BL.ICOS.CD4T	BL.CD16.Vd2	0.14781	0.664497	FALSE
Children	BL.ICOS.NK	BL.CD16.Vd2	0.307339	0.357904	FALSE
Children	BL.ICOS.Treg	BL.CD16.Vd2	0.0481651	0.888164	FALSE
Children	BL.ICOS.Vd2	BL.CD16.Vd2	-0.0481651	0.888164	FALSE
Children	BL.CD16.B	BL.CD16.Vd2	0.31422	0.346677	FALSE
Children	BL.CD16.CD4T	BL.CD16.Vd2	0.426606	0.190712	FALSE
Children	BL.CD16.cDC	BL.CD16.Vd2	0.231651	0.4931	FALSE
Children	BL.CD16.NK	BL.CD16.Vd2	0.400459	0.222289	FALSE
Children	BL.CD16.pDC	BL.CD16.Vd2	0.00230417	0.994635	FALSE
Children	BL.CD16.Treg	BL.CD16.Vd2	0.569796	0.0672558	FALSE
Children	BL.CD16.Vd2	BL.CD16.Vd2	1	NA	NA
Children	BL.CD86.B	BL.CD16.Vd2	-0.318572	0.339673	FALSE
Children	BL.CD86.CD14M	BL.CD16.Vd2	-0.328737	0.323607	FALSE
Children	BL.CD86.CD16M	BL.CD16.Vd2	0.366134	0.268111	FALSE
Children	BL.CD86.cDC	BL.CD16.Vd2	-0.00915334	0.978691	FALSE
Children	BL.CD86.NK	BL.CD16.Vd2	0.138895	0.683797	FALSE
Children	BL.CD86.pDC	BL.CD16.Vd2	0.0366134	0.91489	FALSE
Children	BL.CD86.Vd2	BL.CD16.Vd2	0.574714	0.0643992	FALSE
Children	BL.HLADR.B	BL.CD16.Vd2	0.0730601	0.830956	FALSE
Children	BL.HLADR.CD14M	BL.CD16.Vd2	-0.328771	0.323554	FALSE
Children	BL.HLADR.CD16M	BL.CD16.Vd2	0.283108	0.3989	FALSE
Children	BL.HLADR.CD4T	BL.CD16.Vd2	-0.377884	0.251868	FALSE
Children	BL.HLADR.cDC	BL.CD16.Vd2	-0.20595	0.543489	FALSE
Children	BL.HLADR.NK	BL.CD16.Vd2	-0.197248	0.561011	FALSE
Children	BL.HLADR.pDC	BL.CD16.Vd2	0.621011	0.0414364	TRUE
Children	BL.HLADR.Treg	BL.CD16.Vd2	-0.42299	0.194907	FALSE
Children	BL.HLADR.Vd2	BL.CD16.Vd2	-0.159357	0.639768	FALSE
Children	BS.TNF.VD2	BL.CD16.Vd2	-0.502288	0.115371	FALSE
Children	BS.IFNg.VD2	BL.CD16.Vd2	-0.25571	0.447894	FALSE
Children	BS.CD14.IL1b	BL.CD16.Vd2	0.388132	0.238175	FALSE
Children	BS.CD14.IL10	BL.CD16.Vd2	0.168952	0.619467	FALSE
Children	BS.CD14.TNF	BL.CD16.Vd2	0.375287	0.255409	FALSE
Children	BS.CD14.IL6	BL.CD16.Vd2	0.434784	0.181426	FALSE
Children	BS.CD14.MCP1	BL.CD16.Vd2	0.0228313	0.946876	FALSE
Children	BL.B.cells	BL.CD86.B	0.508326	0.110362	FALSE
Children	BL.CD14.monocytes	BL.CD86.B	-0.4477	0.167333	FALSE
Children	BL.CD16.monocytes	BL.CD86.B	-0.666886	0.0250057	TRUE
Children	BL.CD4.Tcells	BL.CD86.B	0.774147	0.00516355	TRUE
Children	BL.ClassicalDCs	BL.CD86.B	0.0559625	0.870183	FALSE
Children	BL.NK.cells	BL.CD86.B	-0.680877	0.0210896	TRUE
Children	BL.pDCs	BL.CD86.B	0.284476	0.396527	FALSE
Children	BL.Tregs	BL.CD86.B	0.125916	0.712201	FALSE
Children	BL.Vd2	BL.CD86.B	-0.629578	0.0379205	TRUE
Children	BL.ICOS.CD4T	BL.CD86.B	-0.117936	0.729829	FALSE
Children	BL.ICOS.NK	BL.CD86.B	-0.433352	0.183032	FALSE
Children	BL.ICOS.Treg	BL.CD86.B	-0.302175	0.366452	FALSE
Children	BL.ICOS.Vd2	BL.CD86.B	-0.20145	0.552522	FALSE
Children	BL.CD16.B	BL.CD86.B	0.0304517	0.929179	FALSE
Children	BL.CD16.CD4T	BL.CD86.B	-0.149916	0.659963	FALSE
Children	BL.CD16.cDC	BL.CD86.B	-0.292805	0.382224	FALSE
Children	BL.CD16.NK	BL.CD86.B	-0.638025	0.0346624	TRUE
Children	BL.CD16.pDC	BL.CD86.B	0.129429	0.704477	FALSE
Children	BL.CD16.Treg	BL.CD86.B	-0.0303821	0.92934	FALSE
Children	BL.CD16.Vd2	BL.CD86.B	-0.318572	0.339673	FALSE
Children	BL.CD86.B	BL.CD86.B	1	NA	NA
Children	BL.CD86.CD14M	BL.CD86.B	0.399131	0.223968	FALSE
Children	BL.CD86.CD16M	BL.CD86.B	0.0116854	0.972798	FALSE
Children	BL.CD86.cDC	BL.CD86.B	0.247731	0.462667	FALSE
Children	BL.CD86.NK	BL.CD86.B	0.127668	0.708345	FALSE
Children	BL.CD86.pDC	BL.CD86.B	-0.0958206	0.779283	FALSE
Children	BL.CD86.Vd2	BL.CD86.B	-0.0586958	0.863892	FALSE
Children	BL.HLADR.B	BL.CD86.B	-0.256495	0.446454	FALSE
Children	BL.HLADR.CD14M	BL.CD86.B	-0.00466354	0.989143	FALSE
Children	BL.HLADR.CD16M	BL.CD86.B	-0.867418	0.000542058	TRUE
Children	BL.HLADR.CD4T	BL.CD86.B	0.0376522	0.912483	FALSE
Children	BL.HLADR.cDC	BL.CD86.B	0.163596	0.630771	FALSE
Children	BL.HLADR.NK	BL.CD86.B	-0.196765	0.56199	FALSE
Children	BL.HLADR.pDC	BL.CD86.B	-0.265822	0.429495	FALSE
Children	BL.HLADR.Treg	BL.CD86.B	-0.0446088	0.896382	FALSE
Children	BL.HLADR.Vd2	BL.CD86.B	-0.0943491	0.782602	FALSE
Children	BS.TNF.VD2	BL.CD86.B	-0.363756	0.271468	FALSE
Children	BS.IFNg.VD2	BL.CD86.B	-0.545634	0.0825297	FALSE
Children	BS.CD14.IL1b	BL.CD86.B	-0.317121	0.342	FALSE
Children	BS.CD14.IL10	BL.CD86.B	0.0326448	0.924091	FALSE
Children	BS.CD14.TNF	BL.CD86.B	-0.215012	0.525486	FALSE
Children	BS.CD14.IL6	BL.CD86.B	-0.259417	0.441108	FALSE
Children	BS.CD14.MCP1	BL.CD86.B	-0.503662	0.114218	FALSE
Children	BL.B.cells	BL.CD86.CD14M	-0.0732283	0.830572	FALSE
Children	BL.CD14.monocytes	BL.CD86.CD14M	-0.114419	0.737637	FALSE
Children	BL.CD16.monocytes	BL.CD86.CD14M	-0.137303	0.687262	FALSE
Children	BL.CD4.Tcells	BL.CD86.CD14M	0.320374	0.336795	FALSE
Children	BL.ClassicalDCs	BL.CD86.CD14M	0.430216	0.186578	FALSE
Children	BL.NK.cells	BL.CD86.CD14M	-0.210531	0.534356	FALSE
Children	BL.pDCs	BL.CD86.CD14M	0.28376	0.397769	FALSE
Children	BL.Tregs	BL.CD86.CD14M	0.347834	0.29455	FALSE
Children	BL.Vd2	BL.CD86.CD14M	-0.0411909	0.904289	FALSE
Children	BL.ICOS.CD4T	BL.CD86.CD14M	-0.233799	0.488985	FALSE
Children	BL.ICOS.NK	BL.CD86.CD14M	0.227587	0.500928	FALSE
Children	BL.ICOS.Treg	BL.CD86.CD14M	-0.0183909	0.957199	FALSE
Children	BL.ICOS.Vd2	BL.CD86.CD14M	-0.528737	0.0944791	FALSE
Children	BL.CD16.B	BL.CD86.CD14M	0.250575	0.457375	FALSE
Children	BL.CD16.CD4T	BL.CD86.CD14M	0.193104	0.569433	FALSE
Children	BL.CD16.cDC	BL.CD86.CD14M	0.0436783	0.898534	FALSE
Children	BL.CD16.NK	BL.CD86.CD14M	-0.217892	0.519817	FALSE
Children	BL.CD16.pDC	BL.CD86.CD14M	0.524251	0.0978325	FALSE
Children	BL.CD16.Treg	BL.CD86.CD14M	-0.00688081	0.983981	FALSE
Children	BL.CD16.Vd2	BL.CD86.CD14M	-0.328737	0.323607	FALSE
Children	BL.CD86.B	BL.CD86.CD14M	0.399131	0.223968	FALSE
Children	BL.CD86.CD14M	BL.CD86.CD14M	1	NA	NA
Children	BL.CD86.CD16M	BL.CD86.CD14M	0.568813	0.0678363	FALSE
Children	BL.CD86.cDC	BL.CD86.CD14M	0.690374	0.0186939	TRUE
Children	BL.CD86.NK	BL.CD86.CD14M	0.19026	0.575241	FALSE
Children	BL.CD86.pDC	BL.CD86.CD14M	0.0665145	0.845937	FALSE
Children	BL.CD86.Vd2	BL.CD86.CD14M	-0.154378	0.650392	FALSE
Children	BL.HLADR.B	BL.CD86.CD14M	-0.773474	0.00522772	TRUE
Children	BL.HLADR.CD14M	BL.CD86.CD14M	-0.237992	0.480996	FALSE
Children	BL.HLADR.CD16M	BL.CD86.CD14M	-0.379872	0.249178	FALSE
Children	BL.HLADR.CD4T	BL.CD86.CD14M	-0.0531179	0.876737	FALSE
Children	BL.HLADR.cDC	BL.CD86.CD14M	-0.495418	0.121246	FALSE
Children	BL.HLADR.NK	BL.CD86.CD14M	-0.328737	0.323607	FALSE
Children	BL.HLADR.pDC	BL.CD86.CD14M	-0.691092	0.0185212	TRUE
Children	BL.HLADR.Treg	BL.CD86.CD14M	0.0806452	0.813659	FALSE
Children	BL.HLADR.Vd2	BL.CD86.CD14M	-0.509265	0.109596	FALSE
Children	BS.TNF.VD2	BL.CD86.CD14M	0.00915353	0.978691	FALSE
Children	BS.IFNg.VD2	BL.CD86.CD14M	0.0915353	0.788957	FALSE
Children	BS.CD14.IL1b	BL.CD86.CD14M	0.242569	0.472342	FALSE
Children	BS.CD14.IL10	BL.CD86.CD14M	0.29749	0.374296	FALSE
Children	BS.CD14.TNF	BL.CD86.CD14M	0.259177	0.441545	FALSE
Children	BS.CD14.IL6	BL.CD86.CD14M	0.0848633	0.804072	FALSE
Children	BS.CD14.MCP1	BL.CD86.CD14M	0.0640747	0.851533	FALSE
Children	BL.B.cells	BL.CD86.CD16M	-0.241458	0.474435	FALSE
Children	BL.CD14.monocytes	BL.CD86.CD16M	0.259682	0.440624	FALSE
Children	BL.CD16.monocytes	BL.CD86.CD16M	0.287017	0.392136	FALSE
Children	BL.CD4.Tcells	BL.CD86.CD16M	-0.332575	0.317648	FALSE
Children	BL.ClassicalDCs	BL.CD86.CD16M	-0.154898	0.64928	FALSE
Children	BL.NK.cells	BL.CD86.CD16M	-0.123007	0.718612	FALSE
Children	BL.pDCs	BL.CD86.CD16M	-0.123007	0.718612	FALSE
Children	BL.Tregs	BL.CD86.CD16M	-0.127563	0.708576	FALSE
Children	BL.Vd2	BL.CD86.CD16M	0.624147	0.040124	TRUE
Children	BL.ICOS.CD4T	BL.CD86.CD16M	-0.172818	0.611352	FALSE
Children	BL.ICOS.NK	BL.CD86.CD16M	0.276889	0.409781	FALSE
Children	BL.ICOS.Treg	BL.CD86.CD16M	0.0983984	0.773477	FALSE
Children	BL.ICOS.Vd2	BL.CD86.CD16M	-0.28833	0.389875	FALSE
Children	BL.CD16.B	BL.CD86.CD16M	0.16476	0.628307	FALSE
Children	BL.CD16.CD4T	BL.CD86.CD16M	0.107552	0.752947	FALSE
Children	BL.CD16.cDC	BL.CD86.CD16M	0.272312	0.41788	FALSE
Children	BL.CD16.NK	BL.CD86.CD16M	0.134703	0.692932	FALSE
Children	BL.CD16.pDC	BL.CD86.CD16M	0.16782	0.621849	FALSE
Children	BL.CD16.Treg	BL.CD86.CD16M	0.06621	0.846635	FALSE
Children	BL.CD16.Vd2	BL.CD86.CD16M	0.366134	0.268111	FALSE
Children	BL.CD86.B	BL.CD86.CD16M	0.0116854	0.972798	FALSE
Children	BL.CD86.CD14M	BL.CD86.CD16M	0.568813	0.0678363	FALSE
Children	BL.CD86.CD16M	BL.CD86.CD16M	1	NA	NA
Children	BL.CD86.cDC	BL.CD86.CD16M	0.296804	0.375452	FALSE
Children	BL.CD86.NK	BL.CD86.CD16M	0.0762176	0.823747	FALSE
Children	BL.CD86.pDC	BL.CD86.CD16M	0.13242	0.697923	FALSE
Children	BL.CD86.Vd2	BL.CD86.CD16M	0.0527528	0.877578	FALSE
Children	BL.HLADR.B	BL.CD86.CD16M	-0.742599	0.00884999	TRUE
Children	BL.HLADR.CD14M	BL.CD86.CD16M	-0.437359	0.178561	FALSE
Children	BL.HLADR.CD16M	BL.CD86.CD16M	0.0546698	0.87316	FALSE
Children	BL.HLADR.CD4T	BL.CD86.CD16M	0.160923	0.636438	FALSE
Children	BL.HLADR.cDC	BL.CD86.CD16M	-0.794521	0.00348305	TRUE
Children	BL.HLADR.NK	BL.CD86.CD16M	0	1	FALSE
Children	BL.HLADR.pDC	BL.CD86.CD16M	-0.264238	0.432354	FALSE
Children	BL.HLADR.Treg	BL.CD86.CD16M	0.144497	0.671648	FALSE
Children	BL.HLADR.Vd2	BL.CD86.CD16M	-0.0806486	0.813651	FALSE
Children	BS.TNF.VD2	BL.CD86.CD16M	-0.191344	0.573023	FALSE
Children	BS.IFNg.VD2	BL.CD86.CD16M	0.0182233	0.957589	FALSE
Children	BS.CD14.IL1b	BL.CD86.CD16M	0.218679	0.518272	FALSE
Children	BS.CD14.IL10	BL.CD86.CD16M	0.0592257	0.862673	FALSE
Children	BS.CD14.TNF	BL.CD86.CD16M	0.305936	0.360216	FALSE
Children	BS.CD14.IL6	BL.CD86.CD16M	0.246575	0.464825	FALSE
Children	BS.CD14.MCP1	BL.CD86.CD16M	0.00911164	0.978788	FALSE
Children	BL.B.cells	BL.CD86.cDC	-0.405468	0.216016	FALSE
Children	BL.CD14.monocytes	BL.CD86.cDC	0.259682	0.440624	FALSE
Children	BL.CD16.monocytes	BL.CD86.cDC	0.314352	0.346464	FALSE
Children	BL.CD4.Tcells	BL.CD86.cDC	0.191344	0.573023	FALSE
Children	BL.ClassicalDCs	BL.CD86.cDC	0.300684	0.368939	FALSE
Children	BL.NK.cells	BL.CD86.cDC	0.145786	0.668862	FALSE
Children	BL.pDCs	BL.CD86.cDC	0.437359	0.178561	FALSE
Children	BL.Tregs	BL.CD86.cDC	0.364466	0.270464	FALSE
Children	BL.Vd2	BL.CD86.cDC	-0.264238	0.432354	FALSE
Children	BL.ICOS.CD4T	BL.CD86.cDC	0.156689	0.645454	FALSE
Children	BL.ICOS.NK	BL.CD86.cDC	0.116705	0.73256	FALSE
Children	BL.ICOS.Treg	BL.CD86.cDC	0.0434784	0.898996	FALSE
Children	BL.ICOS.Vd2	BL.CD86.cDC	-0.665906	0.0252981	TRUE
Children	BL.CD16.B	BL.CD86.cDC	0.469109	0.145502	FALSE
Children	BL.CD16.CD4T	BL.CD86.cDC	0.514875	0.10509	FALSE
Children	BL.CD16.cDC	BL.CD86.cDC	0.187644	0.580605	FALSE
Children	BL.CD16.NK	BL.CD86.cDC	-0.146119	0.668144	FALSE
Children	BL.CD16.pDC	BL.CD86.cDC	0.604612	0.0487853	TRUE
Children	BL.CD16.Treg	BL.CD86.cDC	0.351598	0.288999	FALSE
Children	BL.CD16.Vd2	BL.CD86.cDC	-0.00915334	0.978691	FALSE
Children	BL.CD86.B	BL.CD86.cDC	0.247731	0.462667	FALSE
Children	BL.CD86.CD14M	BL.CD86.cDC	0.690374	0.0186939	TRUE
Children	BL.CD86.CD16M	BL.CD86.cDC	0.296804	0.375452	FALSE
Children	BL.CD86.cDC	BL.CD86.cDC	1	NA	NA
Children	BL.CD86.NK	BL.CD86.cDC	0.704435	0.0155135	TRUE
Children	BL.CD86.pDC	BL.CD86.cDC	0.353881	0.28566	FALSE
Children	BL.CD86.Vd2	BL.CD86.cDC	0.45184	0.162963	FALSE
Children	BL.HLADR.B	BL.CD86.cDC	-0.546698	0.0818123	FALSE
Children	BL.HLADR.CD14M	BL.CD86.cDC	-0.619592	0.0420401	TRUE
Children	BL.HLADR.CD16M	BL.CD86.cDC	-0.355354	0.283518	FALSE
Children	BL.HLADR.CD4T	BL.CD86.cDC	-0.581623	0.0605269	FALSE
Children	BL.HLADR.cDC	BL.CD86.cDC	-0.465753	0.148798	FALSE
Children	BL.HLADR.NK	BL.CD86.cDC	-0.475974	0.138901	FALSE
Children	BL.HLADR.pDC	BL.CD86.cDC	-0.346242	0.296915	FALSE
Children	BL.HLADR.Treg	BL.CD86.cDC	-0.236241	0.484325	FALSE
Children	BL.HLADR.Vd2	BL.CD86.cDC	-0.744271	0.00861691	TRUE
Children	BS.TNF.VD2	BL.CD86.cDC	-0.391801	0.23338	FALSE
Children	BS.IFNg.VD2	BL.CD86.cDC	-0.0637815	0.852206	FALSE
Children	BS.CD14.IL1b	BL.CD86.cDC	0.542143	0.0849115	FALSE
Children	BS.CD14.IL10	BL.CD86.cDC	0.715264	0.0133445	TRUE
Children	BS.CD14.TNF	BL.CD86.cDC	0.388128	0.23818	FALSE
Children	BS.CD14.IL6	BL.CD86.cDC	0.308219	0.356458	FALSE
Children	BS.CD14.MCP1	BL.CD86.cDC	0.050114	0.883665	FALSE
Children	BL.B.cells	BL.CD86.NK	-0.677484	0.021996	TRUE
Children	BL.CD14.monocytes	BL.CD86.NK	0.212002	0.531438	FALSE
Children	BL.CD16.monocytes	BL.CD86.NK	0.36409	0.270995	FALSE
Children	BL.CD4.Tcells	BL.CD86.NK	0.133653	0.695226	FALSE
Children	BL.ClassicalDCs	BL.CD86.NK	-0.0737398	0.829403	FALSE
Children	BL.NK.cells	BL.CD86.NK	0.29035	0.386412	FALSE
Children	BL.pDCs	BL.CD86.NK	0.248872	0.460542	FALSE
Children	BL.Tregs	BL.CD86.NK	-0.0322611	0.92498	FALSE
Children	BL.Vd2	BL.CD86.NK	-0.336438	0.311711	FALSE
Children	BL.ICOS.CD4T	BL.CD86.NK	0.498836	0.1183	FALSE
Children	BL.ICOS.NK	BL.CD86.NK	-0.40048	0.222262	FALSE
Children	BL.ICOS.Treg	BL.CD86.NK	0.261585	0.437159	FALSE
Children	BL.ICOS.Vd2	BL.CD86.NK	-0.564839	0.0702196	FALSE
Children	BL.CD16.B	BL.CD86.NK	0.210657	0.534106	FALSE
Children	BL.CD16.CD4T	BL.CD86.NK	0.321773	0.334569	FALSE
Children	BL.CD16.cDC	BL.CD86.NK	0.344922	0.298884	FALSE
Children	BL.CD16.NK	BL.CD86.NK	-0.415732	0.203493	FALSE
Children	BL.CD16.pDC	BL.CD86.NK	0.0790706	0.817244	FALSE
Children	BL.CD16.Treg	BL.CD86.NK	0.226343	0.503335	FALSE
Children	BL.CD16.Vd2	BL.CD86.NK	0.138895	0.683797	FALSE
Children	BL.CD86.B	BL.CD86.NK	0.127668	0.708345	FALSE
Children	BL.CD86.CD14M	BL.CD86.NK	0.19026	0.575241	FALSE
Children	BL.CD86.CD16M	BL.CD86.NK	0.0762176	0.823747	FALSE
Children	BL.CD86.cDC	BL.CD86.NK	0.704435	0.0155135	TRUE
Children	BL.CD86.NK	BL.CD86.NK	1	NA	NA
Children	BL.CD86.pDC	BL.CD86.NK	0.297941	0.373537	FALSE
Children	BL.CD86.Vd2	BL.CD86.NK	0.807444	0.00265266	TRUE
Children	BL.HLADR.B	BL.CD86.NK	-0.368699	0.264516	FALSE
Children	BL.HLADR.CD14M	BL.CD86.NK	-0.479308	0.135765	FALSE
Children	BL.HLADR.CD16M	BL.CD86.NK	-0.184349	0.587385	FALSE
Children	BL.HLADR.CD4T	BL.CD86.NK	-0.625588	0.039531	TRUE
Children	BL.HLADR.cDC	BL.CD86.NK	-0.318728	0.339423	FALSE
Children	BL.HLADR.NK	BL.CD86.NK	-0.40511	0.216461	FALSE
Children	BL.HLADR.pDC	BL.CD86.NK	-0.0460874	0.892964	FALSE
Children	BL.HLADR.Treg	BL.CD86.NK	-0.176338	0.603998	FALSE
Children	BL.HLADR.Vd2	BL.CD86.NK	-0.43823	0.177598	FALSE
Children	BS.TNF.VD2	BL.CD86.NK	-0.534613	0.0902022	FALSE
Children	BS.IFNg.VD2	BL.CD86.NK	-0.0645223	0.850506	FALSE
Children	BS.CD14.IL1b	BL.CD86.NK	0.133653	0.695226	FALSE
Children	BS.CD14.IL10	BL.CD86.NK	0.502352	0.115317	FALSE
Children	BS.CD14.TNF	BL.CD86.NK	0.0762176	0.823747	FALSE
Children	BS.CD14.IL6	BL.CD86.NK	0.110862	0.745557	FALSE
Children	BS.CD14.MCP1	BL.CD86.NK	-0.14748	0.665209	FALSE
Children	BL.B.cells	BL.CD86.pDC	-0.159454	0.639562	FALSE
Children	BL.CD14.monocytes	BL.CD86.pDC	0.792713	0.00361294	TRUE
Children	BL.CD16.monocytes	BL.CD86.pDC	0.314352	0.346464	FALSE
Children	BL.CD4.Tcells	BL.CD86.pDC	-0.387245	0.239343	FALSE
Children	BL.ClassicalDCs	BL.CD86.pDC	0.277905	0.407993	FALSE
Children	BL.NK.cells	BL.CD86.pDC	-0.113896	0.738802	FALSE
Children	BL.pDCs	BL.CD86.pDC	-0.50114	0.116339	FALSE
Children	BL.Tregs	BL.CD86.pDC	0.173121	0.610718	FALSE
Children	BL.Vd2	BL.CD86.pDC	0.136675	0.688631	FALSE
Children	BL.ICOS.CD4T	BL.CD86.pDC	0.331811	0.318829	FALSE
Children	BL.ICOS.NK	BL.CD86.pDC	-0.254005	0.451032	FALSE
Children	BL.ICOS.Treg	BL.CD86.pDC	0.443937	0.171366	FALSE
Children	BL.ICOS.Vd2	BL.CD86.pDC	-0.0938218	0.783792	FALSE
Children	BL.CD16.B	BL.CD86.pDC	0.0389017	0.909588	FALSE
Children	BL.CD16.CD4T	BL.CD86.pDC	0.01373	0.968041	FALSE
Children	BL.CD16.cDC	BL.CD86.pDC	-0.16476	0.628307	FALSE
Children	BL.CD16.NK	BL.CD86.pDC	-0.0593607	0.862362	FALSE
Children	BL.CD16.pDC	BL.CD86.pDC	-0.151728	0.656071	FALSE
Children	BL.CD16.Treg	BL.CD86.pDC	-0.219178	0.517294	FALSE
Children	BL.CD16.Vd2	BL.CD86.pDC	0.0366134	0.91489	FALSE
Children	BL.CD86.B	BL.CD86.pDC	-0.0958206	0.779283	FALSE
Children	BL.CD86.CD14M	BL.CD86.pDC	0.0665145	0.845937	FALSE
Children	BL.CD86.CD16M	BL.CD86.pDC	0.13242	0.697923	FALSE
Children	BL.CD86.cDC	BL.CD86.pDC	0.353881	0.28566	FALSE
Children	BL.CD86.NK	BL.CD86.pDC	0.297941	0.373537	FALSE
Children	BL.CD86.pDC	BL.CD86.pDC	1	NA	NA
Children	BL.CD86.Vd2	BL.CD86.pDC	0.213305	0.528858	FALSE
Children	BL.HLADR.B	BL.CD86.pDC	-0.259682	0.440624	FALSE
Children	BL.HLADR.CD14M	BL.CD86.pDC	-0.487473	0.128276	FALSE
Children	BL.HLADR.CD16M	BL.CD86.pDC	0.277905	0.407993	FALSE
Children	BL.HLADR.CD4T	BL.CD86.pDC	0.0344836	0.919826	FALSE
Children	BL.HLADR.cDC	BL.CD86.pDC	-0.3379	0.30948	FALSE
Children	BL.HLADR.NK	BL.CD86.pDC	0.15103	0.657569	FALSE
Children	BL.HLADR.pDC	BL.CD86.pDC	0.218679	0.518272	FALSE
Children	BL.HLADR.Treg	BL.CD86.pDC	0.291287	0.384811	FALSE
Children	BL.HLADR.Vd2	BL.CD86.pDC	-0.00921698	0.978543	FALSE
Children	BS.TNF.VD2	BL.CD86.pDC	-0.378133	0.251531	FALSE
Children	BS.IFNg.VD2	BL.CD86.pDC	-0.104784	0.759141	FALSE
Children	BS.CD14.IL1b	BL.CD86.pDC	0.355354	0.283518	FALSE
Children	BS.CD14.IL10	BL.CD86.pDC	0.637815	0.0347408	TRUE
Children	BS.CD14.TNF	BL.CD86.pDC	0.171233	0.614675	FALSE
Children	BS.CD14.IL6	BL.CD86.pDC	0.159817	0.638789	FALSE
Children	BS.CD14.MCP1	BL.CD86.pDC	-0.150342	0.659047	FALSE
Children	BL.B.cells	BL.CD86.Vd2	-0.517175	0.103278	FALSE
Children	BL.CD14.monocytes	BL.CD86.Vd2	0.320374	0.336795	FALSE
Children	BL.CD16.monocytes	BL.CD86.Vd2	0.443946	0.171356	FALSE
Children	BL.CD4.Tcells	BL.CD86.Vd2	-0.0137303	0.96804	FALSE
Children	BL.ClassicalDCs	BL.CD86.Vd2	-0.361565	0.274583	FALSE
Children	BL.NK.cells	BL.CD86.Vd2	0.338681	0.308291	FALSE
Children	BL.pDCs	BL.CD86.Vd2	0.315797	0.344131	FALSE
Children	BL.Tregs	BL.CD86.Vd2	-0.0457677	0.893703	FALSE
Children	BL.Vd2	BL.CD86.Vd2	-0.233415	0.489719	FALSE
Children	BL.ICOS.CD4T	BL.CD86.Vd2	0.409727	0.210766	FALSE
Children	BL.ICOS.NK	BL.CD86.Vd2	-0.200001	0.555444	FALSE
Children	BL.ICOS.Treg	BL.CD86.Vd2	0.032184	0.925159	FALSE
Children	BL.ICOS.Vd2	BL.CD86.Vd2	-0.202299	0.550813	FALSE
Children	BL.CD16.B	BL.CD86.Vd2	0.4023	0.219971	FALSE
Children	BL.CD16.CD4T	BL.CD86.Vd2	0.558622	0.0740595	FALSE
Children	BL.CD16.cDC	BL.CD86.Vd2	0.213794	0.527892	FALSE
Children	BL.CD16.NK	BL.CD86.Vd2	-0.103212	0.762663	FALSE
Children	BL.CD16.pDC	BL.CD86.Vd2	0.0577369	0.866098	FALSE
Children	BL.CD16.Treg	BL.CD86.Vd2	0.575694	0.06384	FALSE
Children	BL.CD16.Vd2	BL.CD86.Vd2	0.574714	0.0643992	FALSE
Children	BL.CD86.B	BL.CD86.Vd2	-0.0586958	0.863892	FALSE
Children	BL.CD86.CD14M	BL.CD86.Vd2	-0.154378	0.650392	FALSE
Children	BL.CD86.CD16M	BL.CD86.Vd2	0.0527528	0.877578	FALSE
Children	BL.CD86.cDC	BL.CD86.Vd2	0.45184	0.162963	FALSE
Children	BL.CD86.NK	BL.CD86.Vd2	0.807444	0.00265266	TRUE
Children	BL.CD86.pDC	BL.CD86.Vd2	0.213305	0.528858	FALSE
Children	BL.CD86.Vd2	BL.CD86.Vd2	1	NA	NA
Children	BL.HLADR.B	BL.CD86.Vd2	-0.173917	0.609053	FALSE
Children	BL.HLADR.CD14M	BL.CD86.Vd2	-0.526328	0.0962701	FALSE
Children	BL.HLADR.CD16M	BL.CD86.Vd2	0.00915353	0.978691	FALSE
Children	BL.HLADR.CD4T	BL.CD86.Vd2	-0.755198	0.00720268	TRUE
Children	BL.HLADR.cDC	BL.CD86.Vd2	-0.284407	0.396646	FALSE
Children	BL.HLADR.NK	BL.CD86.Vd2	-0.540231	0.0862346	FALSE
Children	BL.HLADR.pDC	BL.CD86.Vd2	0.288336	0.389865	FALSE
Children	BL.HLADR.Treg	BL.CD86.Vd2	-0.550691	0.0791588	FALSE
Children	BL.HLADR.Vd2	BL.CD86.Vd2	-0.444449	0.170814	FALSE
Children	BS.TNF.VD2	BL.CD86.Vd2	-0.659054	0.0274092	TRUE
Children	BS.IFNg.VD2	BL.CD86.Vd2	-0.251722	0.45525	FALSE
Children	BS.CD14.IL1b	BL.CD86.Vd2	0.137303	0.687262	FALSE
Children	BS.CD14.IL10	BL.CD86.Vd2	0.471407	0.14327	FALSE
Children	BS.CD14.TNF	BL.CD86.Vd2	0.162846	0.63236	FALSE
Children	BS.CD14.IL6	BL.CD86.Vd2	0.199543	0.556367	FALSE
Children	BS.CD14.MCP1	BL.CD86.Vd2	-0.315797	0.344131	FALSE
Children	BL.B.cells	BL.HLADR.B	0.3	0.370083	FALSE
Children	BL.CD14.monocytes	BL.HLADR.B	-0.0636364	0.852539	FALSE
Children	BL.CD16.monocytes	BL.HLADR.B	0.00909091	0.978837	FALSE
Children	BL.CD4.Tcells	BL.HLADR.B	-0.136364	0.689309	FALSE
Children	BL.ClassicalDCs	BL.HLADR.B	-0.0818182	0.81099	FALSE
Children	BL.NK.cells	BL.HLADR.B	0.263636	0.433441	FALSE
Children	BL.pDCs	BL.HLADR.B	-0.118182	0.729285	FALSE
Children	BL.Tregs	BL.HLADR.B	-0.0909091	0.790373	FALSE
Children	BL.Vd2	BL.HLADR.B	-0.109091	0.749509	FALSE
Children	BL.ICOS.CD4T	BL.HLADR.B	0.02299	0.946507	FALSE
Children	BL.ICOS.NK	BL.HLADR.B	0.0228313	0.946876	FALSE
Children	BL.ICOS.Treg	BL.HLADR.B	-0.150687	0.658307	FALSE
Children	BL.ICOS.Vd2	BL.HLADR.B	0.374433	0.256579	FALSE
Children	BL.CD16.B	BL.HLADR.B	-0.333337	0.316472	FALSE
Children	BL.CD16.CD4T	BL.HLADR.B	-0.228313	0.499526	FALSE
Children	BL.CD16.cDC	BL.HLADR.B	-0.21918	0.51729	FALSE
Children	BL.CD16.NK	BL.HLADR.B	0.314352	0.346464	FALSE
Children	BL.CD16.pDC	BL.HLADR.B	-0.247717	0.462694	FALSE
Children	BL.CD16.Treg	BL.HLADR.B	-0.0364466	0.915276	FALSE
Children	BL.CD16.Vd2	BL.HLADR.B	0.0730601	0.830956	FALSE
Children	BL.CD86.B	BL.HLADR.B	-0.256495	0.446454	FALSE
Children	BL.CD86.CD14M	BL.HLADR.B	-0.773474	0.00522772	TRUE
Children	BL.CD86.CD16M	BL.HLADR.B	-0.742599	0.00884999	TRUE
Children	BL.CD86.cDC	BL.HLADR.B	-0.546698	0.0818123	FALSE
Children	BL.CD86.NK	BL.HLADR.B	-0.368699	0.264516	FALSE
Children	BL.CD86.pDC	BL.HLADR.B	-0.259682	0.440624	FALSE
Children	BL.CD86.Vd2	BL.HLADR.B	-0.173917	0.609053	FALSE
Children	BL.HLADR.B	BL.HLADR.B	1	NA	NA
Children	BL.HLADR.CD14M	BL.HLADR.B	0.381818	0.24656	FALSE
Children	BL.HLADR.CD16M	BL.HLADR.B	0.109091	0.749509	FALSE
Children	BL.HLADR.CD4T	BL.HLADR.B	0.0642229	0.851193	FALSE
Children	BL.HLADR.cDC	BL.HLADR.B	0.80638	0.0027148	TRUE
Children	BL.HLADR.NK	BL.HLADR.B	0.305939	0.360211	FALSE
Children	BL.HLADR.pDC	BL.HLADR.B	0.481818	0.133434	FALSE
Children	BL.HLADR.Treg	BL.HLADR.B	-0.0320374	0.9255	FALSE
Children	BL.HLADR.Vd2	BL.HLADR.B	0.34485	0.298992	FALSE
Children	BS.TNF.VD2	BL.HLADR.B	0.272727	0.417141	FALSE
Children	BS.IFNg.VD2	BL.HLADR.B	0.109091	0.749509	FALSE
Children	BS.CD14.IL1b	BL.HLADR.B	0.0454545	0.894427	FALSE
Children	BS.CD14.IL10	BL.HLADR.B	-0.263636	0.433441	FALSE
Children	BS.CD14.TNF	BL.HLADR.B	0.0182233	0.957589	FALSE
Children	BS.CD14.IL6	BL.HLADR.B	0.168565	0.62028	FALSE
Children	BS.CD14.MCP1	BL.HLADR.B	0.336364	0.311824	FALSE
Children	BL.B.cells	BL.HLADR.CD14M	0.4	0.222868	FALSE
Children	BL.CD14.monocytes	BL.HLADR.CD14M	-0.445455	0.169733	FALSE
Children	BL.CD16.monocytes	BL.HLADR.CD14M	-0.545455	0.082651	FALSE
Children	BL.CD4.Tcells	BL.HLADR.CD14M	0.290909	0.385457	FALSE
Children	BL.ClassicalDCs	BL.HLADR.CD14M	0.281818	0.401145	FALSE
Children	BL.NK.cells	BL.HLADR.CD14M	-0.163636	0.630685	FALSE
Children	BL.pDCs	BL.HLADR.CD14M	-0.190909	0.573913	FALSE
Children	BL.Tregs	BL.HLADR.CD14M	0.0727273	0.831716	FALSE
Children	BL.Vd2	BL.HLADR.CD14M	-0.127273	0.709215	FALSE
Children	BL.ICOS.CD4T	BL.HLADR.CD14M	0.0827641	0.80884	FALSE
Children	BL.ICOS.NK	BL.HLADR.CD14M	-0.0730601	0.830956	FALSE
Children	BL.ICOS.Treg	BL.HLADR.CD14M	0.242012	0.473392	FALSE
Children	BL.ICOS.Vd2	BL.HLADR.CD14M	0.0730601	0.830956	FALSE
Children	BL.CD16.B	BL.HLADR.CD14M	-0.410963	0.209256	FALSE
Children	BL.CD16.CD4T	BL.HLADR.CD14M	-0.410963	0.209256	FALSE
Children	BL.CD16.cDC	BL.HLADR.CD14M	-0.0730601	0.830956	FALSE
Children	BL.CD16.NK	BL.HLADR.CD14M	-0.332575	0.317648	FALSE
Children	BL.CD16.pDC	BL.HLADR.CD14M	-0.422036	0.196022	FALSE
Children	BL.CD16.Treg	BL.HLADR.CD14M	-0.423691	0.194089	FALSE
Children	BL.CD16.Vd2	BL.HLADR.CD14M	-0.328771	0.323554	FALSE
Children	BL.CD86.B	BL.HLADR.CD14M	-0.00466354	0.989143	FALSE
Children	BL.CD86.CD14M	BL.HLADR.CD14M	-0.237992	0.480996	FALSE
Children	BL.CD86.CD16M	BL.HLADR.CD14M	-0.437359	0.178561	FALSE
Children	BL.CD86.cDC	BL.HLADR.CD14M	-0.619592	0.0420401	TRUE
Children	BL.CD86.NK	BL.HLADR.CD14M	-0.479308	0.135765	FALSE
Children	BL.CD86.pDC	BL.HLADR.CD14M	-0.487473	0.128276	FALSE
Children	BL.CD86.Vd2	BL.HLADR.CD14M	-0.526328	0.0962701	FALSE
Children	BL.HLADR.B	BL.HLADR.CD14M	0.381818	0.24656	FALSE
Children	BL.HLADR.CD14M	BL.HLADR.CD14M	1	NA	NA
Children	BL.HLADR.CD16M	BL.HLADR.CD14M	0.0818182	0.81099	FALSE
Children	BL.HLADR.CD4T	BL.HLADR.CD14M	0.233955	0.488687	FALSE
Children	BL.HLADR.cDC	BL.HLADR.CD14M	0.683373	0.0204399	TRUE
Children	BL.HLADR.NK	BL.HLADR.CD14M	0.0228313	0.946876	FALSE
Children	BL.HLADR.pDC	BL.HLADR.CD14M	0.190909	0.573913	FALSE
Children	BL.HLADR.Treg	BL.HLADR.CD14M	0.187647	0.580597	FALSE
Children	BL.HLADR.Vd2	BL.HLADR.CD14M	0.216106	0.523329	FALSE
Children	BS.TNF.VD2	BL.HLADR.CD14M	0.372727	0.258926	FALSE
Children	BS.IFNg.VD2	BL.HLADR.CD14M	0.127273	0.709215	FALSE
Children	BS.CD14.IL1b	BL.HLADR.CD14M	-0.4	0.222868	FALSE
Children	BS.CD14.IL10	BL.HLADR.CD14M	-0.554545	0.0766523	FALSE
Children	BS.CD14.TNF	BL.HLADR.CD14M	-0.391801	0.23338	FALSE
Children	BS.CD14.IL6	BL.HLADR.CD14M	-0.437359	0.178561	FALSE
Children	BS.CD14.MCP1	BL.HLADR.CD14M	0.145455	0.669579	FALSE
Children	BL.B.cells	BL.HLADR.CD16M	-0.390909	0.23454	FALSE
Children	BL.CD14.monocytes	BL.HLADR.CD16M	0.445455	0.169733	FALSE
Children	BL.CD16.monocytes	BL.HLADR.CD16M	0.390909	0.23454	FALSE
Children	BL.CD4.Tcells	BL.HLADR.CD16M	-0.763636	0.00623306	TRUE
Children	BL.ClassicalDCs	BL.HLADR.CD16M	0.118182	0.729285	FALSE
Children	BL.NK.cells	BL.HLADR.CD16M	0.527273	0.0955652	FALSE
Children	BL.pDCs	BL.HLADR.CD16M	-0.518182	0.102492	FALSE
Children	BL.Tregs	BL.HLADR.CD16M	-0.281818	0.401145	FALSE
Children	BL.Vd2	BL.HLADR.CD16M	0.654545	0.0288646	TRUE
Children	BL.ICOS.CD4T	BL.HLADR.CD16M	-0.004598	0.989295	FALSE
Children	BL.ICOS.NK	BL.HLADR.CD16M	0.205482	0.544427	FALSE
Children	BL.ICOS.Treg	BL.HLADR.CD16M	0.497722	0.119255	FALSE
Children	BL.ICOS.Vd2	BL.HLADR.CD16M	0.242012	0.473392	FALSE
Children	BL.CD16.B	BL.HLADR.CD16M	-0.00456626	0.989369	FALSE
Children	BL.CD16.CD4T	BL.HLADR.CD16M	0.127855	0.707934	FALSE
Children	BL.CD16.cDC	BL.HLADR.CD16M	0.114156	0.738221	FALSE
Children	BL.CD16.NK	BL.HLADR.CD16M	0.464694	0.149849	FALSE
Children	BL.CD16.pDC	BL.HLADR.CD16M	-0.289003	0.38872	FALSE
Children	BL.CD16.Treg	BL.HLADR.CD16M	-0.113896	0.738802	FALSE
Children	BL.CD16.Vd2	BL.HLADR.CD16M	0.283108	0.3989	FALSE
Children	BL.CD86.B	BL.HLADR.CD16M	-0.867418	0.000542058	TRUE
Children	BL.CD86.CD14M	BL.HLADR.CD16M	-0.379872	0.249178	FALSE
Children	BL.CD86.CD16M	BL.HLADR.CD16M	0.0546698	0.87316	FALSE
Children	BL.CD86.cDC	BL.HLADR.CD16M	-0.355354	0.283518	FALSE
Children	BL.CD86.NK	BL.HLADR.CD16M	-0.184349	0.587385	FALSE
Children	BL.CD86.pDC	BL.HLADR.CD16M	0.277905	0.407993	FALSE
Children	BL.CD86.Vd2	BL.HLADR.CD16M	0.00915353	0.978691	FALSE
Children	BL.HLADR.B	BL.HLADR.CD16M	0.109091	0.749509	FALSE
Children	BL.HLADR.CD14M	BL.HLADR.CD16M	0.0818182	0.81099	FALSE
Children	BL.HLADR.CD16M	BL.HLADR.CD16M	1	NA	NA
Children	BL.HLADR.CD4T	BL.HLADR.CD16M	0.128446	0.706637	FALSE
Children	BL.HLADR.cDC	BL.HLADR.CD16M	-0.14123	0.678724	FALSE
Children	BL.HLADR.NK	BL.HLADR.CD16M	0.187217	0.581482	FALSE
Children	BL.HLADR.pDC	BL.HLADR.CD16M	0.4	0.222868	FALSE
Children	BL.HLADR.Treg	BL.HLADR.CD16M	0.224262	0.507373	FALSE
Children	BL.HLADR.Vd2	BL.HLADR.CD16M	0.174724	0.607366	FALSE
Children	BS.TNF.VD2	BL.HLADR.CD16M	0.327273	0.325895	FALSE
Children	BS.IFNg.VD2	BL.HLADR.CD16M	0.418182	0.20057	FALSE
Children	BS.CD14.IL1b	BL.HLADR.CD16M	0.181818	0.592615	FALSE
Children	BS.CD14.IL10	BL.HLADR.CD16M	0.1	0.769875	FALSE
Children	BS.CD14.TNF	BL.HLADR.CD16M	0.127563	0.708576	FALSE
Children	BS.CD14.IL6	BL.HLADR.CD16M	0.123007	0.718612	FALSE
Children	BS.CD14.MCP1	BL.HLADR.CD16M	0.327273	0.325895	FALSE
Children	BL.B.cells	BL.HLADR.CD4T	0.344051	0.300187	FALSE
Children	BL.CD14.monocytes	BL.HLADR.CD4T	-0.146795	0.666684	FALSE
Children	BL.CD16.monocytes	BL.HLADR.CD4T	-0.316527	0.342955	FALSE
Children	BL.CD4.Tcells	BL.HLADR.CD4T	-0.256892	0.445726	FALSE
Children	BL.ClassicalDCs	BL.HLADR.CD4T	-0.0458735	0.893459	FALSE
Children	BL.NK.cells	BL.HLADR.CD4T	-0.389925	0.235825	FALSE
Children	BL.pDCs	BL.HLADR.CD4T	-0.660578	0.0269293	TRUE
Children	BL.Tregs	BL.HLADR.CD4T	-0.330289	0.321189	FALSE
Children	BL.Vd2	BL.HLADR.CD4T	0.444973	0.17025	FALSE
Children	BL.ICOS.CD4T	BL.HLADR.CD4T	-0.371231	0.260995	FALSE
Children	BL.ICOS.NK	BL.HLADR.CD4T	-0.20968	0.536049	FALSE
Children	BL.ICOS.Treg	BL.HLADR.CD4T	0.00921669	0.978544	FALSE
Children	BL.ICOS.Vd2	BL.HLADR.CD4T	0.417055	0.201911	FALSE
Children	BL.CD16.B	BL.HLADR.CD4T	-0.638256	0.0345761	TRUE
Children	BL.CD16.CD4T	BL.HLADR.CD4T	-0.77881	0.00473521	TRUE
Children	BL.CD16.cDC	BL.HLADR.CD4T	-0.29263	0.382523	FALSE
Children	BL.CD16.NK	BL.HLADR.CD4T	0.0643693	0.850857	FALSE
Children	BL.CD16.pDC	BL.HLADR.CD4T	-0.453704	0.161019	FALSE
Children	BL.CD16.Treg	BL.HLADR.CD4T	-0.751742	0.00763009	TRUE
Children	BL.CD16.Vd2	BL.HLADR.CD4T	-0.377884	0.251868	FALSE
Children	BL.CD86.B	BL.HLADR.CD4T	0.0376522	0.912483	FALSE
Children	BL.CD86.CD14M	BL.HLADR.CD4T	-0.0531179	0.876737	FALSE
Children	BL.CD86.CD16M	BL.HLADR.CD4T	0.160923	0.636438	FALSE
Children	BL.CD86.cDC	BL.HLADR.CD4T	-0.581623	0.0605269	FALSE
Children	BL.CD86.NK	BL.HLADR.CD4T	-0.625588	0.039531	TRUE
Children	BL.CD86.pDC	BL.HLADR.CD4T	0.0344836	0.919826	FALSE
Children	BL.CD86.Vd2	BL.HLADR.CD4T	-0.755198	0.00720268	TRUE
Children	BL.HLADR.B	BL.HLADR.CD4T	0.0642229	0.851193	FALSE
Children	BL.HLADR.CD14M	BL.HLADR.CD4T	0.233955	0.488687	FALSE
Children	BL.HLADR.CD16M	BL.HLADR.CD4T	0.128446	0.706637	FALSE
Children	BL.HLADR.CD4T	BL.HLADR.CD4T	1	NA	NA
Children	BL.HLADR.cDC	BL.HLADR.CD4T	0.048277	0.887906	FALSE
Children	BL.HLADR.NK	BL.HLADR.CD4T	0.77881	0.00473521	TRUE
Children	BL.HLADR.pDC	BL.HLADR.CD4T	-0.220193	0.515307	FALSE
Children	BL.HLADR.Treg	BL.HLADR.CD4T	0.787531	0.00400517	TRUE
Children	BL.HLADR.Vd2	BL.HLADR.CD4T	0.839909	0.00121457	TRUE
Children	BS.TNF.VD2	BL.HLADR.CD4T	0.504608	0.113429	FALSE
Children	BS.IFNg.VD2	BL.HLADR.CD4T	0.270654	0.420833	FALSE
Children	BS.CD14.IL1b	BL.HLADR.CD4T	-0.357813	0.279961	FALSE
Children	BS.CD14.IL10	BL.HLADR.CD4T	-0.51837	0.102345	FALSE
Children	BS.CD14.TNF	BL.HLADR.CD4T	-0.163222	0.631562	FALSE
Children	BS.CD14.IL6	BL.HLADR.CD4T	-0.108049	0.751837	FALSE
Children	BS.CD14.MCP1	BL.HLADR.CD4T	0.0688102	0.840677	FALSE
Children	BL.B.cells	BL.HLADR.cDC	0.514808	0.105143	FALSE
Children	BL.CD14.monocytes	BL.HLADR.cDC	-0.350798	0.290174	FALSE
Children	BL.CD16.monocytes	BL.HLADR.cDC	-0.478361	0.136651	FALSE
Children	BL.CD4.Tcells	BL.HLADR.cDC	0.314352	0.346464	FALSE
Children	BL.ClassicalDCs	BL.HLADR.cDC	0.25057	0.457385	FALSE
Children	BL.NK.cells	BL.HLADR.cDC	-0.00455582	0.989393	FALSE
Children	BL.pDCs	BL.HLADR.cDC	-0.0637815	0.852206	FALSE
Children	BL.Tregs	BL.HLADR.cDC	0.0273349	0.936414	FALSE
Children	BL.Vd2	BL.HLADR.cDC	-0.432803	0.183649	FALSE
Children	BL.ICOS.CD4T	BL.HLADR.cDC	0	1	FALSE
Children	BL.ICOS.NK	BL.HLADR.cDC	-0.208239	0.538919	FALSE
Children	BL.ICOS.Treg	BL.HLADR.cDC	-0.0228834	0.946755	FALSE
Children	BL.ICOS.Vd2	BL.HLADR.cDC	0.148742	0.662489	FALSE
Children	BL.CD16.B	BL.HLADR.cDC	-0.340962	0.304835	FALSE
Children	BL.CD16.CD4T	BL.HLADR.cDC	-0.2746	0.413821	FALSE
Children	BL.CD16.cDC	BL.HLADR.cDC	-0.366134	0.268111	FALSE
Children	BL.CD16.NK	BL.HLADR.cDC	-0.171233	0.614675	FALSE
Children	BL.CD16.pDC	BL.HLADR.cDC	-0.280466	0.403504	FALSE
Children	BL.CD16.Treg	BL.HLADR.cDC	-0.189498	0.576802	FALSE
Children	BL.CD16.Vd2	BL.HLADR.cDC	-0.20595	0.543489	FALSE
Children	BL.CD86.B	BL.HLADR.cDC	0.163596	0.630771	FALSE
Children	BL.CD86.CD14M	BL.HLADR.cDC	-0.495418	0.121246	FALSE
Children	BL.CD86.CD16M	BL.HLADR.cDC	-0.794521	0.00348305	TRUE
Children	BL.CD86.cDC	BL.HLADR.cDC	-0.465753	0.148798	FALSE
Children	BL.CD86.NK	BL.HLADR.cDC	-0.318728	0.339423	FALSE
Children	BL.CD86.pDC	BL.HLADR.cDC	-0.3379	0.30948	FALSE
Children	BL.CD86.Vd2	BL.HLADR.cDC	-0.284407	0.396646	FALSE
Children	BL.HLADR.B	BL.HLADR.cDC	0.80638	0.0027148	TRUE
Children	BL.HLADR.CD14M	BL.HLADR.cDC	0.683373	0.0204399	TRUE
Children	BL.HLADR.CD16M	BL.HLADR.cDC	-0.14123	0.678724	FALSE
Children	BL.HLADR.CD4T	BL.HLADR.cDC	0.048277	0.887906	FALSE
Children	BL.HLADR.cDC	BL.HLADR.cDC	1	NA	NA
Children	BL.HLADR.NK	BL.HLADR.cDC	0.0389017	0.909588	FALSE
Children	BL.HLADR.pDC	BL.HLADR.cDC	0.396356	0.227505	FALSE
Children	BL.HLADR.Treg	BL.HLADR.cDC	0.0366976	0.914694	FALSE
Children	BL.HLADR.Vd2	BL.HLADR.cDC	0.175123	0.606534	FALSE
Children	BS.TNF.VD2	BL.HLADR.cDC	0.223235	0.50937	FALSE
Children	BS.IFNg.VD2	BL.HLADR.cDC	-0.0227791	0.946998	FALSE
Children	BS.CD14.IL1b	BL.HLADR.cDC	-0.14123	0.678724	FALSE
Children	BS.CD14.IL10	BL.HLADR.cDC	-0.209568	0.536272	FALSE
Children	BS.CD14.TNF	BL.HLADR.cDC	-0.123288	0.717993	FALSE
Children	BS.CD14.IL6	BL.HLADR.cDC	-0.0707763	0.836177	FALSE
Children	BS.CD14.MCP1	BL.HLADR.cDC	0.186789	0.582361	FALSE
Children	BL.B.cells	BL.HLADR.NK	0.0365301	0.915083	FALSE
Children	BL.CD14.monocytes	BL.HLADR.NK	0.10959	0.748394	FALSE
Children	BL.CD16.monocytes	BL.HLADR.NK	0.136988	0.687949	FALSE
Children	BL.CD4.Tcells	BL.HLADR.NK	-0.506855	0.111569	FALSE
Children	BL.ClassicalDCs	BL.HLADR.NK	-0.18265	0.590894	FALSE
Children	BL.NK.cells	BL.HLADR.NK	-0.100458	0.768846	FALSE
Children	BL.pDCs	BL.HLADR.NK	-0.607312	0.047518	TRUE
Children	BL.Tregs	BL.HLADR.NK	-0.465758	0.148793	FALSE
Children	BL.Vd2	BL.HLADR.NK	0.474891	0.13993	FALSE
Children	BL.ICOS.CD4T	BL.HLADR.NK	-0.0577381	0.866095	FALSE
Children	BL.ICOS.NK	BL.HLADR.NK	-0.162844	0.632364	FALSE
Children	BL.ICOS.Treg	BL.HLADR.NK	0.135321	0.691583	FALSE
Children	BL.ICOS.Vd2	BL.HLADR.NK	0.252294	0.454193	FALSE
Children	BL.CD16.B	BL.HLADR.NK	-0.522936	0.09883	FALSE
Children	BL.CD16.CD4T	BL.HLADR.NK	-0.690367	0.0186956	TRUE
Children	BL.CD16.cDC	BL.HLADR.NK	0.114679	0.73706	FALSE
Children	BL.CD16.NK	BL.HLADR.NK	0.237987	0.481005	FALSE
Children	BL.CD16.pDC	BL.HLADR.NK	-0.343322	0.301281	FALSE
Children	BL.CD16.Treg	BL.HLADR.NK	-0.565219	0.0699894	FALSE
Children	BL.CD16.Vd2	BL.HLADR.NK	-0.197248	0.561011	FALSE
Children	BL.CD86.B	BL.HLADR.NK	-0.196765	0.56199	FALSE
Children	BL.CD86.CD14M	BL.HLADR.NK	-0.328737	0.323607	FALSE
Children	BL.CD86.CD16M	BL.HLADR.NK	0	1	FALSE
Children	BL.CD86.cDC	BL.HLADR.NK	-0.475974	0.138901	FALSE
Children	BL.CD86.NK	BL.HLADR.NK	-0.40511	0.216461	FALSE
Children	BL.CD86.pDC	BL.HLADR.NK	0.15103	0.657569	FALSE
Children	BL.CD86.Vd2	BL.HLADR.NK	-0.540231	0.0862346	FALSE
Children	BL.HLADR.B	BL.HLADR.NK	0.305939	0.360211	FALSE
Children	BL.HLADR.CD14M	BL.HLADR.NK	0.0228313	0.946876	FALSE
Children	BL.HLADR.CD16M	BL.HLADR.NK	0.187217	0.581482	FALSE
Children	BL.HLADR.CD4T	BL.HLADR.NK	0.77881	0.00473521	TRUE
Children	BL.HLADR.cDC	BL.HLADR.NK	0.0389017	0.909588	FALSE
Children	BL.HLADR.NK	BL.HLADR.NK	1	NA	NA
Children	BL.HLADR.pDC	BL.HLADR.NK	0.0136988	0.968113	FALSE
Children	BL.HLADR.Treg	BL.HLADR.NK	0.698852	0.0167255	TRUE
Children	BL.HLADR.Vd2	BL.HLADR.NK	0.854524	0.000807184	TRUE
Children	BS.TNF.VD2	BL.HLADR.NK	0.333337	0.316472	FALSE
Children	BS.IFNg.VD2	BL.HLADR.NK	0.168952	0.619467	FALSE
Children	BS.CD14.IL1b	BL.HLADR.NK	-0.132421	0.69792	FALSE
Children	BS.CD14.IL10	BL.HLADR.NK	-0.424662	0.19296	FALSE
Children	BS.CD14.TNF	BL.HLADR.NK	-0.256294	0.446823	FALSE
Children	BS.CD14.IL6	BL.HLADR.NK	-0.0755151	0.82535	FALSE
Children	BS.CD14.MCP1	BL.HLADR.NK	0.232879	0.490745	FALSE
Children	BL.B.cells	BL.HLADR.pDC	0.109091	0.749509	FALSE
Children	BL.CD14.monocytes	BL.HLADR.pDC	0.463636	0.150901	FALSE
Children	BL.CD16.monocytes	BL.HLADR.pDC	0.181818	0.592615	FALSE
Children	BL.CD4.Tcells	BL.HLADR.pDC	-0.354545	0.284693	FALSE
Children	BL.ClassicalDCs	BL.HLADR.pDC	-0.00909091	0.978837	FALSE
Children	BL.NK.cells	BL.HLADR.pDC	0.136364	0.689309	FALSE
Children	BL.pDCs	BL.HLADR.pDC	-0.345455	0.298089	FALSE
Children	BL.Tregs	BL.HLADR.pDC	-0.154545	0.650034	FALSE
Children	BL.Vd2	BL.HLADR.pDC	0.118182	0.729285	FALSE
Children	BL.ICOS.CD4T	BL.HLADR.pDC	0.381634	0.246806	FALSE
Children	BL.ICOS.NK	BL.HLADR.pDC	-0.0639276	0.851871	FALSE
Children	BL.ICOS.Treg	BL.HLADR.pDC	0.420096	0.198304	FALSE
Children	BL.ICOS.Vd2	BL.HLADR.pDC	0.018265	0.957492	FALSE
Children	BL.CD16.B	BL.HLADR.pDC	0.0913252	0.789432	FALSE
Children	BL.CD16.CD4T	BL.HLADR.pDC	0.127855	0.707934	FALSE
Children	BL.CD16.cDC	BL.HLADR.pDC	0.0593613	0.862361	FALSE
Children	BL.CD16.NK	BL.HLADR.pDC	0.0728931	0.831337	FALSE
Children	BL.CD16.pDC	BL.HLADR.pDC	-0.344051	0.300187	FALSE
Children	BL.CD16.Treg	BL.HLADR.pDC	0.177677	0.60121	FALSE
Children	BL.CD16.Vd2	BL.HLADR.pDC	0.621011	0.0414364	TRUE
Children	BL.CD86.B	BL.HLADR.pDC	-0.265822	0.429495	FALSE
Children	BL.CD86.CD14M	BL.HLADR.pDC	-0.691092	0.0185212	TRUE
Children	BL.CD86.CD16M	BL.HLADR.pDC	-0.264238	0.432354	FALSE
Children	BL.CD86.cDC	BL.HLADR.pDC	-0.346242	0.296915	FALSE
Children	BL.CD86.NK	BL.HLADR.pDC	-0.0460874	0.892964	FALSE
Children	BL.CD86.pDC	BL.HLADR.pDC	0.218679	0.518272	FALSE
Children	BL.CD86.Vd2	BL.HLADR.pDC	0.288336	0.389865	FALSE
Children	BL.HLADR.B	BL.HLADR.pDC	0.481818	0.133434	FALSE
Children	BL.HLADR.CD14M	BL.HLADR.pDC	0.190909	0.573913	FALSE
Children	BL.HLADR.CD16M	BL.HLADR.pDC	0.4	0.222868	FALSE
Children	BL.HLADR.CD4T	BL.HLADR.pDC	-0.220193	0.515307	FALSE
Children	BL.HLADR.cDC	BL.HLADR.pDC	0.396356	0.227505	FALSE
Children	BL.HLADR.NK	BL.HLADR.pDC	0.0136988	0.968113	FALSE
Children	BL.HLADR.pDC	BL.HLADR.pDC	1	NA	NA
Children	BL.HLADR.Treg	BL.HLADR.pDC	-0.15561	0.647758	FALSE
Children	BL.HLADR.Vd2	BL.HLADR.pDC	0.0689701	0.840311	FALSE
Children	BS.TNF.VD2	BL.HLADR.pDC	-0.418182	0.20057	FALSE
Children	BS.IFNg.VD2	BL.HLADR.pDC	-0.390909	0.23454	FALSE
Children	BS.CD14.IL1b	BL.HLADR.pDC	0.190909	0.573913	FALSE
Children	BS.CD14.IL10	BL.HLADR.pDC	0.163636	0.630685	FALSE
Children	BS.CD14.TNF	BL.HLADR.pDC	-0.0455582	0.894187	FALSE
Children	BS.CD14.IL6	BL.HLADR.pDC	0.0273349	0.936414	FALSE
Children	BS.CD14.MCP1	BL.HLADR.pDC	-0.00909091	0.978837	FALSE
Children	BL.B.cells	BL.HLADR.Treg	-0.0640747	0.851533	FALSE
Children	BL.CD14.monocytes	BL.HLADR.Treg	0.0732283	0.830572	FALSE
Children	BL.CD16.monocytes	BL.HLADR.Treg	-0.100689	0.768327	FALSE
Children	BL.CD4.Tcells	BL.HLADR.Treg	-0.347834	0.29455	FALSE
Children	BL.ClassicalDCs	BL.HLADR.Treg	0.274606	0.413811	FALSE
Children	BL.NK.cells	BL.HLADR.Treg	-0.100689	0.768327	FALSE
Children	BL.pDCs	BL.HLADR.Treg	-0.791781	0.0036813	TRUE
Children	BL.Tregs	BL.HLADR.Treg	-0.352411	0.287807	FALSE
Children	BL.Vd2	BL.HLADR.Treg	0.416486	0.202591	FALSE
Children	BL.ICOS.CD4T	BL.HLADR.Treg	-0.0648155	0.849833	FALSE
Children	BL.ICOS.NK	BL.HLADR.Treg	-0.383909	0.243764	FALSE
Children	BL.ICOS.Treg	BL.HLADR.Treg	0.491955	0.124279	FALSE
Children	BL.ICOS.Vd2	BL.HLADR.Treg	-0.0735634	0.829806	FALSE
Children	BL.CD16.B	BL.HLADR.Treg	-0.68276	0.020598	TRUE
Children	BL.CD16.CD4T	BL.HLADR.Treg	-0.728738	0.0109622	TRUE
Children	BL.CD16.cDC	BL.HLADR.Treg	-0.0758623	0.824558	FALSE
Children	BL.CD16.NK	BL.HLADR.Treg	-0.160552	0.637227	FALSE
Children	BL.CD16.pDC	BL.HLADR.Treg	-0.498847	0.118291	FALSE
Children	BL.CD16.Treg	BL.HLADR.Treg	-0.889918	0.0002428	TRUE
Children	BL.CD16.Vd2	BL.HLADR.Treg	-0.42299	0.194907	FALSE
Children	BL.CD86.B	BL.HLADR.Treg	-0.0446088	0.896382	FALSE
Children	BL.CD86.CD14M	BL.HLADR.Treg	0.0806452	0.813659	FALSE
Children	BL.CD86.CD16M	BL.HLADR.Treg	0.144497	0.671648	FALSE
Children	BL.CD86.cDC	BL.HLADR.Treg	-0.236241	0.484325	FALSE
Children	BL.CD86.NK	BL.HLADR.Treg	-0.176338	0.603998	FALSE
Children	BL.CD86.pDC	BL.HLADR.Treg	0.291287	0.384811	FALSE
Children	BL.CD86.Vd2	BL.HLADR.Treg	-0.550691	0.0791588	FALSE
Children	BL.HLADR.B	BL.HLADR.Treg	-0.0320374	0.9255	FALSE
Children	BL.HLADR.CD14M	BL.HLADR.Treg	0.187647	0.580597	FALSE
Children	BL.HLADR.CD16M	BL.HLADR.Treg	0.224262	0.507373	FALSE
Children	BL.HLADR.CD4T	BL.HLADR.Treg	0.787531	0.00400517	TRUE
Children	BL.HLADR.cDC	BL.HLADR.Treg	0.0366976	0.914694	FALSE
Children	BL.HLADR.NK	BL.HLADR.Treg	0.698852	0.0167255	TRUE
Children	BL.HLADR.pDC	BL.HLADR.Treg	-0.15561	0.647758	FALSE
Children	BL.HLADR.Treg	BL.HLADR.Treg	1	NA	NA
Children	BL.HLADR.Vd2	BL.HLADR.Treg	0.638896	0.0343379	TRUE
Children	BS.TNF.VD2	BL.HLADR.Treg	0.416486	0.202591	FALSE
Children	BS.IFNg.VD2	BL.HLADR.Treg	0.462253	0.152286	FALSE
Children	BS.CD14.IL1b	BL.HLADR.Treg	-0.0915353	0.788957	FALSE
Children	BS.CD14.IL10	BL.HLADR.Treg	-0.187647	0.580597	FALSE
Children	BS.CD14.TNF	BL.HLADR.Treg	-0.034404	0.920011	FALSE
Children	BS.CD14.IL6	BL.HLADR.Treg	0.0321104	0.92533	FALSE
Children	BS.CD14.MCP1	BL.HLADR.Treg	0.343258	0.301378	FALSE
Children	BL.B.cells	BL.HLADR.Vd2	0.193116	0.569408	FALSE
Children	BL.CD14.monocytes	BL.HLADR.Vd2	-0.0827641	0.80884	FALSE
Children	BL.CD16.monocytes	BL.HLADR.Vd2	-0.119548	0.726258	FALSE
Children	BL.CD4.Tcells	BL.HLADR.Vd2	-0.335654	0.31291	FALSE
Children	BL.ClassicalDCs	BL.HLADR.Vd2	-0.409222	0.211384	FALSE
Children	BL.NK.cells	BL.HLADR.Vd2	-0.25289	0.45309	FALSE
Children	BL.pDCs	BL.HLADR.Vd2	-0.657515	0.0279003	TRUE
Children	BL.Tregs	BL.HLADR.Vd2	-0.510379	0.108691	FALSE
Children	BL.Vd2	BL.HLADR.Vd2	0.354046	0.285419	FALSE
Children	BL.ICOS.CD4T	BL.HLADR.Vd2	-0.0674419	0.843812	FALSE
Children	BL.ICOS.NK	BL.HLADR.Vd2	-0.418024	0.200758	FALSE
Children	BL.ICOS.Treg	BL.HLADR.Vd2	0.0161667	0.962372	FALSE
Children	BL.ICOS.Vd2	BL.HLADR.Vd2	0.524262	0.097824	FALSE
Children	BL.CD16.B	BL.HLADR.Vd2	-0.713643	0.0136543	TRUE
Children	BL.CD16.CD4T	BL.HLADR.Vd2	-0.822191	0.00189591	TRUE
Children	BL.CD16.cDC	BL.HLADR.Vd2	-0.129333	0.704688	FALSE
Children	BL.CD16.NK	BL.HLADR.Vd2	0.0437807	0.898297	FALSE
Children	BL.CD16.pDC	BL.HLADR.Vd2	-0.677496	0.0219928	TRUE
Children	BL.CD16.Treg	BL.HLADR.Vd2	-0.647493	0.0312487	TRUE
Children	BL.CD16.Vd2	BL.HLADR.Vd2	-0.159357	0.639768	FALSE
Children	BL.CD86.B	BL.HLADR.Vd2	-0.0943491	0.782602	FALSE
Children	BL.CD86.CD14M	BL.HLADR.Vd2	-0.509265	0.109596	FALSE
Children	BL.CD86.CD16M	BL.HLADR.Vd2	-0.0806486	0.813651	FALSE
Children	BL.CD86.cDC	BL.HLADR.Vd2	-0.744271	0.00861691	TRUE
Children	BL.CD86.NK	BL.HLADR.Vd2	-0.43823	0.177598	FALSE
Children	BL.CD86.pDC	BL.HLADR.Vd2	-0.00921698	0.978543	FALSE
Children	BL.CD86.Vd2	BL.HLADR.Vd2	-0.444449	0.170814	FALSE
Children	BL.HLADR.B	BL.HLADR.Vd2	0.34485	0.298992	FALSE
Children	BL.HLADR.CD14M	BL.HLADR.Vd2	0.216106	0.523329	FALSE
Children	BL.HLADR.CD16M	BL.HLADR.Vd2	0.174724	0.607366	FALSE
Children	BL.HLADR.CD4T	BL.HLADR.Vd2	0.839909	0.00121457	TRUE
Children	BL.HLADR.cDC	BL.HLADR.Vd2	0.175123	0.606534	FALSE
Children	BL.HLADR.NK	BL.HLADR.Vd2	0.854524	0.000807184	TRUE
Children	BL.HLADR.pDC	BL.HLADR.Vd2	0.0689701	0.840311	FALSE
Children	BL.HLADR.Treg	BL.HLADR.Vd2	0.638896	0.0343379	TRUE
Children	BL.HLADR.Vd2	BL.HLADR.Vd2	1	NA	NA
Children	BS.TNF.VD2	BL.HLADR.Vd2	0.308066	0.356709	FALSE
Children	BS.IFNg.VD2	BL.HLADR.Vd2	0.156332	0.646215	FALSE
Children	BS.CD14.IL1b	BL.HLADR.Vd2	-0.505781	0.112456	FALSE
Children	BS.CD14.IL10	BL.HLADR.Vd2	-0.643721	0.0325791	TRUE
Children	BS.CD14.TNF	BL.HLADR.Vd2	-0.347941	0.294391	FALSE
Children	BS.CD14.IL6	BL.HLADR.Vd2	-0.177427	0.60173	FALSE
Children	BS.CD14.MCP1	BL.HLADR.Vd2	-0.0505781	0.882594	FALSE
Children	BL.B.cells	BS.TNF.VD2	0	1	FALSE
Children	BL.CD14.monocytes	BS.TNF.VD2	-0.436364	0.179665	FALSE
Children	BL.CD16.monocytes	BS.TNF.VD2	-0.2	0.555445	FALSE
Children	BL.CD4.Tcells	BS.TNF.VD2	-0.145455	0.669579	FALSE
Children	BL.ClassicalDCs	BS.TNF.VD2	0.245455	0.466922	FALSE
Children	BL.NK.cells	BS.TNF.VD2	0.336364	0.311824	FALSE
Children	BL.pDCs	BS.TNF.VD2	-0.118182	0.729285	FALSE
Children	BL.Tregs	BS.TNF.VD2	-0.2	0.555445	FALSE
Children	BL.Vd2	BS.TNF.VD2	0.263636	0.433441	FALSE
Children	BL.ICOS.CD4T	BS.TNF.VD2	-0.593143	0.0544273	FALSE
Children	BL.ICOS.NK	BS.TNF.VD2	0.242012	0.473392	FALSE
Children	BL.ICOS.Treg	BS.TNF.VD2	-0.127855	0.707934	FALSE
Children	BL.ICOS.Vd2	BS.TNF.VD2	0.337903	0.309475	FALSE
Children	BL.CD16.B	BS.TNF.VD2	-0.328771	0.323554	FALSE
Children	BL.CD16.CD4T	BS.TNF.VD2	-0.246578	0.46482	FALSE
Children	BL.CD16.cDC	BS.TNF.VD2	-0.18265	0.590894	FALSE
Children	BL.CD16.NK	BS.TNF.VD2	0.387245	0.239343	FALSE
Children	BL.CD16.pDC	BS.TNF.VD2	0.0091747	0.978641	FALSE
Children	BL.CD16.Treg	BS.TNF.VD2	-0.373577	0.257755	FALSE
Children	BL.CD16.Vd2	BS.TNF.VD2	-0.502288	0.115371	FALSE
Children	BL.CD86.B	BS.TNF.VD2	-0.363756	0.271468	FALSE
Children	BL.CD86.CD14M	BS.TNF.VD2	0.00915353	0.978691	FALSE
Children	BL.CD86.CD16M	BS.TNF.VD2	-0.191344	0.573023	FALSE
Children	BL.CD86.cDC	BS.TNF.VD2	-0.391801	0.23338	FALSE
Children	BL.CD86.NK	BS.TNF.VD2	-0.534613	0.0902022	FALSE
Children	BL.CD86.pDC	BS.TNF.VD2	-0.378133	0.251531	FALSE
Children	BL.CD86.Vd2	BS.TNF.VD2	-0.659054	0.0274092	TRUE
Children	BL.HLADR.B	BS.TNF.VD2	0.272727	0.417141	FALSE
Children	BL.HLADR.CD14M	BS.TNF.VD2	0.372727	0.258926	FALSE
Children	BL.HLADR.CD16M	BS.TNF.VD2	0.327273	0.325895	FALSE
Children	BL.HLADR.CD4T	BS.TNF.VD2	0.504608	0.113429	FALSE
Children	BL.HLADR.cDC	BS.TNF.VD2	0.223235	0.50937	FALSE
Children	BL.HLADR.NK	BS.TNF.VD2	0.333337	0.316472	FALSE
Children	BL.HLADR.pDC	BS.TNF.VD2	-0.418182	0.20057	FALSE
Children	BL.HLADR.Treg	BS.TNF.VD2	0.416486	0.202591	FALSE
Children	BL.HLADR.Vd2	BS.TNF.VD2	0.308066	0.356709	FALSE
Children	BS.TNF.VD2	BS.TNF.VD2	1	NA	NA
Children	BS.IFNg.VD2	BS.TNF.VD2	0.745455	0.00845473	TRUE
Children	BS.CD14.IL1b	BS.TNF.VD2	-0.1	0.769875	FALSE
Children	BS.CD14.IL10	BS.TNF.VD2	-0.345455	0.298089	FALSE
Children	BS.CD14.TNF	BS.TNF.VD2	0.0911164	0.789904	FALSE
Children	BS.CD14.IL6	BS.TNF.VD2	0.0774489	0.820939	FALSE
Children	BS.CD14.MCP1	BS.TNF.VD2	0.554545	0.0766523	FALSE
Children	BL.B.cells	BS.IFNg.VD2	-0.390909	0.23454	FALSE
Children	BL.CD14.monocytes	BS.IFNg.VD2	-0.0181818	0.957685	FALSE
Children	BL.CD16.monocytes	BS.IFNg.VD2	0.245455	0.466922	FALSE
Children	BL.CD4.Tcells	BS.IFNg.VD2	-0.363636	0.271638	FALSE
Children	BL.ClassicalDCs	BS.IFNg.VD2	0.163636	0.630685	FALSE
Children	BL.NK.cells	BS.IFNg.VD2	0.527273	0.0955652	FALSE
Children	BL.pDCs	BS.IFNg.VD2	-0.272727	0.417141	FALSE
Children	BL.Tregs	BS.IFNg.VD2	-0.0454545	0.894427	FALSE
Children	BL.Vd2	BS.IFNg.VD2	0.390909	0.23454	FALSE
Children	BL.ICOS.CD4T	BS.IFNg.VD2	-0.188518	0.578809	FALSE
Children	BL.ICOS.NK	BS.IFNg.VD2	0.155253	0.648521	FALSE
Children	BL.ICOS.Treg	BS.IFNg.VD2	0.118723	0.728086	FALSE
Children	BL.ICOS.Vd2	BS.IFNg.VD2	0.0730601	0.830956	FALSE
Children	BL.CD16.B	BS.IFNg.VD2	-0.502288	0.115371	FALSE
Children	BL.CD16.CD4T	BS.IFNg.VD2	-0.237445	0.482034	FALSE
Children	BL.CD16.cDC	BS.IFNg.VD2	-0.0867589	0.799771	FALSE
Children	BL.CD16.NK	BS.IFNg.VD2	0.296128	0.376592	FALSE
Children	BL.CD16.pDC	BS.IFNg.VD2	-0.188081	0.579706	FALSE
Children	BL.CD16.Treg	BS.IFNg.VD2	-0.437359	0.178561	FALSE
Children	BL.CD16.Vd2	BS.IFNg.VD2	-0.25571	0.447894	FALSE
Children	BL.CD86.B	BS.IFNg.VD2	-0.545634	0.0825297	FALSE
Children	BL.CD86.CD14M	BS.IFNg.VD2	0.0915353	0.788957	FALSE
Children	BL.CD86.CD16M	BS.IFNg.VD2	0.0182233	0.957589	FALSE
Children	BL.CD86.cDC	BS.IFNg.VD2	-0.0637815	0.852206	FALSE
Children	BL.CD86.NK	BS.IFNg.VD2	-0.0645223	0.850506	FALSE
Children	BL.CD86.pDC	BS.IFNg.VD2	-0.104784	0.759141	FALSE
Children	BL.CD86.Vd2	BS.IFNg.VD2	-0.251722	0.45525	FALSE
Children	BL.HLADR.B	BS.IFNg.VD2	0.109091	0.749509	FALSE
Children	BL.HLADR.CD14M	BS.IFNg.VD2	0.127273	0.709215	FALSE
Children	BL.HLADR.CD16M	BS.IFNg.VD2	0.418182	0.20057	FALSE
Children	BL.HLADR.CD4T	BS.IFNg.VD2	0.270654	0.420833	FALSE
Children	BL.HLADR.cDC	BS.IFNg.VD2	-0.0227791	0.946998	FALSE
Children	BL.HLADR.NK	BS.IFNg.VD2	0.168952	0.619467	FALSE
Children	BL.HLADR.pDC	BS.IFNg.VD2	-0.390909	0.23454	FALSE
Children	BL.HLADR.Treg	BS.IFNg.VD2	0.462253	0.152286	FALSE
Children	BL.HLADR.Vd2	BS.IFNg.VD2	0.156332	0.646215	FALSE
Children	BS.TNF.VD2	BS.IFNg.VD2	0.745455	0.00845473	TRUE
Children	BS.IFNg.VD2	BS.IFNg.VD2	1	NA	NA
Children	BS.CD14.IL1b	BS.IFNg.VD2	0.163636	0.630685	FALSE
Children	BS.CD14.IL10	BS.IFNg.VD2	-0.154545	0.650034	FALSE
Children	BS.CD14.TNF	BS.IFNg.VD2	0.44647	0.168644	FALSE
Children	BS.CD14.IL6	BS.IFNg.VD2	0.455582	0.159074	FALSE
Children	BS.CD14.MCP1	BS.IFNg.VD2	0.672727	0.023313	TRUE
Children	BL.B.cells	BS.CD14.IL1b	-0.218182	0.519248	FALSE
Children	BL.CD14.monocytes	BS.CD14.IL1b	0.627273	0.0388453	TRUE
Children	BL.CD16.monocytes	BS.CD14.IL1b	0.6	0.0510033	FALSE
Children	BL.CD4.Tcells	BS.CD14.IL1b	-0.454545	0.160145	FALSE
Children	BL.ClassicalDCs	BS.CD14.IL1b	0.427273	0.189944	FALSE
Children	BL.NK.cells	BS.CD14.IL1b	0.454545	0.160145	FALSE
Children	BL.pDCs	BS.CD14.IL1b	0.00909091	0.978837	FALSE
Children	BL.Tregs	BS.CD14.IL1b	0.281818	0.401145	FALSE
Children	BL.Vd2	BS.CD14.IL1b	0.309091	0.355028	FALSE
Children	BL.ICOS.CD4T	BS.CD14.IL1b	0.018392	0.957196	FALSE
Children	BL.ICOS.NK	BS.CD14.IL1b	0.593613	0.0541873	FALSE
Children	BL.ICOS.Treg	BS.CD14.IL1b	0.200915	0.553599	FALSE
Children	BL.ICOS.Vd2	BS.CD14.IL1b	-0.45206	0.162733	FALSE
Children	BL.CD16.B	BS.CD14.IL1b	0.319638	0.337968	FALSE
Children	BL.CD16.CD4T	BS.CD14.IL1b	0.461192	0.153353	FALSE
Children	BL.CD16.cDC	BS.CD14.IL1b	0.100458	0.768846	FALSE
Children	BL.CD16.NK	BS.CD14.IL1b	0.496584	0.120235	FALSE
Children	BL.CD16.pDC	BS.CD14.IL1b	0.472497	0.14222	FALSE
Children	BL.CD16.Treg	BS.CD14.IL1b	0.318907	0.339136	FALSE
Children	BL.CD16.Vd2	BS.CD14.IL1b	0.388132	0.238175	FALSE
Children	BL.CD86.B	BS.CD14.IL1b	-0.317121	0.342	FALSE
Children	BL.CD86.CD14M	BS.CD14.IL1b	0.242569	0.472342	FALSE
Children	BL.CD86.CD16M	BS.CD14.IL1b	0.218679	0.518272	FALSE
Children	BL.CD86.cDC	BS.CD14.IL1b	0.542143	0.0849115	FALSE
Children	BL.CD86.NK	BS.CD14.IL1b	0.133653	0.695226	FALSE
Children	BL.CD86.pDC	BS.CD14.IL1b	0.355354	0.283518	FALSE
Children	BL.CD86.Vd2	BS.CD14.IL1b	0.137303	0.687262	FALSE
Children	BL.HLADR.B	BS.CD14.IL1b	0.0454545	0.894427	FALSE
Children	BL.HLADR.CD14M	BS.CD14.IL1b	-0.4	0.222868	FALSE
Children	BL.HLADR.CD16M	BS.CD14.IL1b	0.181818	0.592615	FALSE
Children	BL.HLADR.CD4T	BS.CD14.IL1b	-0.357813	0.279961	FALSE
Children	BL.HLADR.cDC	BS.CD14.IL1b	-0.14123	0.678724	FALSE
Children	BL.HLADR.NK	BS.CD14.IL1b	-0.132421	0.69792	FALSE
Children	BL.HLADR.pDC	BS.CD14.IL1b	0.190909	0.573913	FALSE
Children	BL.HLADR.Treg	BS.CD14.IL1b	-0.0915353	0.788957	FALSE
Children	BL.HLADR.Vd2	BS.CD14.IL1b	-0.505781	0.112456	FALSE
Children	BS.TNF.VD2	BS.CD14.IL1b	-0.1	0.769875	FALSE
Children	BS.IFNg.VD2	BS.CD14.IL1b	0.163636	0.630685	FALSE
Children	BS.CD14.IL1b	BS.CD14.IL1b	1	NA	NA
Children	BS.CD14.IL10	BS.CD14.IL1b	0.636364	0.035287	TRUE
Children	BS.CD14.TNF	BS.CD14.IL1b	0.75171	0.00763409	TRUE
Children	BS.CD14.IL6	BS.CD14.IL1b	0.728931	0.0109304	TRUE
Children	BS.CD14.MCP1	BS.CD14.IL1b	0.627273	0.0388453	TRUE
Children	BL.B.cells	BS.CD14.IL10	-0.263636	0.433441	FALSE
Children	BL.CD14.monocytes	BS.CD14.IL10	0.481818	0.133434	FALSE
Children	BL.CD16.monocytes	BS.CD14.IL10	0.227273	0.501536	FALSE
Children	BL.CD4.Tcells	BS.CD14.IL10	-0.0818182	0.81099	FALSE
Children	BL.ClassicalDCs	BS.CD14.IL10	0.509091	0.109737	FALSE
Children	BL.NK.cells	BS.CD14.IL10	0.290909	0.385457	FALSE
Children	BL.pDCs	BS.CD14.IL10	0.127273	0.709215	FALSE
Children	BL.Tregs	BS.CD14.IL10	0.181818	0.592615	FALSE
Children	BL.Vd2	BS.CD14.IL10	-0.163636	0.630685	FALSE
Children	BL.ICOS.CD4T	BS.CD14.IL10	0.00919601	0.978592	FALSE
Children	BL.ICOS.NK	BS.CD14.IL10	0.0502288	0.8834	FALSE
Children	BL.ICOS.Treg	BS.CD14.IL10	0.232879	0.490745	FALSE
Children	BL.ICOS.Vd2	BS.CD14.IL10	-0.388132	0.238175	FALSE
Children	BL.CD16.B	BS.CD14.IL10	0.579915	0.0614693	FALSE
Children	BL.CD16.CD4T	BS.CD14.IL10	0.662107	0.0264537	TRUE
Children	BL.CD16.cDC	BS.CD14.IL10	-0.10959	0.748394	FALSE
Children	BL.CD16.NK	BS.CD14.IL10	0.0546698	0.87316	FALSE
Children	BL.CD16.pDC	BS.CD14.IL10	0.440386	0.175228	FALSE
Children	BL.CD16.Treg	BS.CD14.IL10	0.373577	0.257755	FALSE
Children	BL.CD16.Vd2	BS.CD14.IL10	0.168952	0.619467	FALSE
Children	BL.CD86.B	BS.CD14.IL10	0.0326448	0.924091	FALSE
Children	BL.CD86.CD14M	BS.CD14.IL10	0.29749	0.374296	FALSE
Children	BL.CD86.CD16M	BS.CD14.IL10	0.0592257	0.862673	FALSE
Children	BL.CD86.cDC	BS.CD14.IL10	0.715264	0.0133445	TRUE
Children	BL.CD86.NK	BS.CD14.IL10	0.502352	0.115317	FALSE
Children	BL.CD86.pDC	BS.CD14.IL10	0.637815	0.0347408	TRUE
Children	BL.CD86.Vd2	BS.CD14.IL10	0.471407	0.14327	FALSE
Children	BL.HLADR.B	BS.CD14.IL10	-0.263636	0.433441	FALSE
Children	BL.HLADR.CD14M	BS.CD14.IL10	-0.554545	0.0766523	FALSE
Children	BL.HLADR.CD16M	BS.CD14.IL10	0.1	0.769875	FALSE
Children	BL.HLADR.CD4T	BS.CD14.IL10	-0.51837	0.102345	FALSE
Children	BL.HLADR.cDC	BS.CD14.IL10	-0.209568	0.536272	FALSE
Children	BL.HLADR.NK	BS.CD14.IL10	-0.424662	0.19296	FALSE
Children	BL.HLADR.pDC	BS.CD14.IL10	0.163636	0.630685	FALSE
Children	BL.HLADR.Treg	BS.CD14.IL10	-0.187647	0.580597	FALSE
Children	BL.HLADR.Vd2	BS.CD14.IL10	-0.643721	0.0325791	TRUE
Children	BS.TNF.VD2	BS.CD14.IL10	-0.345455	0.298089	FALSE
Children	BS.IFNg.VD2	BS.CD14.IL10	-0.154545	0.650034	FALSE
Children	BS.CD14.IL1b	BS.CD14.IL10	0.636364	0.035287	TRUE
Children	BS.CD14.IL10	BS.CD14.IL10	1	NA	NA
Children	BS.CD14.TNF	BS.CD14.IL10	0.451026	0.163816	FALSE
Children	BS.CD14.IL6	BS.CD14.IL10	0.364466	0.270464	FALSE
Children	BS.CD14.MCP1	BS.CD14.IL10	0.0454545	0.894427	FALSE
Children	BL.B.cells	BS.CD14.TNF	-0.0956722	0.779617	FALSE
Children	BL.CD14.monocytes	BS.CD14.TNF	0.396356	0.227505	FALSE
Children	BL.CD16.monocytes	BS.CD14.TNF	0.387245	0.239343	FALSE
Children	BL.CD4.Tcells	BS.CD14.TNF	-0.355354	0.283518	FALSE
Children	BL.ClassicalDCs	BS.CD14.TNF	0.191344	0.573023	FALSE
Children	BL.NK.cells	BS.CD14.TNF	0.391801	0.23338	FALSE
Children	BL.pDCs	BS.CD14.TNF	-0.0364466	0.915276	FALSE
Children	BL.Tregs	BS.CD14.TNF	0.236903	0.483065	FALSE
Children	BL.Vd2	BS.CD14.TNF	0.309796	0.353875	FALSE
Children	BL.ICOS.CD4T	BS.CD14.TNF	-0.271901	0.418611	FALSE
Children	BL.ICOS.NK	BS.CD14.TNF	0.432495	0.183996	FALSE
Children	BL.ICOS.Treg	BS.CD14.TNF	-0.116705	0.73256	FALSE
Children	BL.ICOS.Vd2	BS.CD14.TNF	-0.116705	0.73256	FALSE
Children	BL.CD16.B	BS.CD14.TNF	0.020595	0.952074	FALSE
Children	BL.CD16.CD4T	BS.CD14.TNF	0.304349	0.362842	FALSE
Children	BL.CD16.cDC	BS.CD14.TNF	-0.334097	0.315301	FALSE
Children	BL.CD16.NK	BS.CD14.TNF	0.484018	0.131412	FALSE
Children	BL.CD16.pDC	BS.CD14.TNF	0.227592	0.500919	FALSE
Children	BL.CD16.Treg	BS.CD14.TNF	0.182648	0.590898	FALSE
Children	BL.CD16.Vd2	BS.CD14.TNF	0.375287	0.255409	FALSE
Children	BL.CD86.B	BS.CD14.TNF	-0.215012	0.525486	FALSE
Children	BL.CD86.CD14M	BS.CD14.TNF	0.259177	0.441545	FALSE
Children	BL.CD86.CD16M	BS.CD14.TNF	0.305936	0.360216	FALSE
Children	BL.CD86.cDC	BS.CD14.TNF	0.388128	0.23818	FALSE
Children	BL.CD86.NK	BS.CD14.TNF	0.0762176	0.823747	FALSE
Children	BL.CD86.pDC	BS.CD14.TNF	0.171233	0.614675	FALSE
Children	BL.CD86.Vd2	BS.CD14.TNF	0.162846	0.63236	FALSE
Children	BL.HLADR.B	BS.CD14.TNF	0.0182233	0.957589	FALSE
Children	BL.HLADR.CD14M	BS.CD14.TNF	-0.391801	0.23338	FALSE
Children	BL.HLADR.CD16M	BS.CD14.TNF	0.127563	0.708576	FALSE
Children	BL.HLADR.CD4T	BS.CD14.TNF	-0.163222	0.631562	FALSE
Children	BL.HLADR.cDC	BS.CD14.TNF	-0.123288	0.717993	FALSE
Children	BL.HLADR.NK	BS.CD14.TNF	-0.256294	0.446823	FALSE
Children	BL.HLADR.pDC	BS.CD14.TNF	-0.0455582	0.894187	FALSE
Children	BL.HLADR.Treg	BS.CD14.TNF	-0.034404	0.920011	FALSE
Children	BL.HLADR.Vd2	BS.CD14.TNF	-0.347941	0.294391	FALSE
Children	BS.TNF.VD2	BS.CD14.TNF	0.0911164	0.789904	FALSE
Children	BS.IFNg.VD2	BS.CD14.TNF	0.44647	0.168644	FALSE
Children	BS.CD14.IL1b	BS.CD14.TNF	0.75171	0.00763409	TRUE
Children	BS.CD14.IL10	BS.CD14.TNF	0.451026	0.163816	FALSE
Children	BS.CD14.TNF	BS.CD14.TNF	1	NA	NA
Children	BS.CD14.IL6	BS.CD14.TNF	0.961187	2.47451e-06	TRUE
Children	BS.CD14.MCP1	BS.CD14.TNF	0.514808	0.105143	FALSE
Children	BL.B.cells	BS.CD14.IL6	-0.159454	0.639562	FALSE
Children	BL.CD14.monocytes	BS.CD14.IL6	0.423691	0.194089	FALSE
Children	BL.CD16.monocytes	BS.CD14.IL6	0.496584	0.120235	FALSE
Children	BL.CD4.Tcells	BS.CD14.IL6	-0.460138	0.154418	FALSE
Children	BL.ClassicalDCs	BS.CD14.IL6	0.0364466	0.915276	FALSE
Children	BL.NK.cells	BS.CD14.IL6	0.455582	0.159074	FALSE
Children	BL.pDCs	BS.CD14.IL6	-0.104784	0.759141	FALSE
Children	BL.Tregs	BS.CD14.IL6	0.0820048	0.810566	FALSE
Children	BL.Vd2	BS.CD14.IL6	0.350798	0.290174	FALSE
Children	BL.ICOS.CD4T	BS.CD14.IL6	-0.207382	0.540628	FALSE
Children	BL.ICOS.NK	BS.CD14.IL6	0.34325	0.301389	FALSE
Children	BL.ICOS.Treg	BS.CD14.IL6	-0.118993	0.727487	FALSE
Children	BL.ICOS.Vd2	BS.CD14.IL6	-0.0869567	0.799322	FALSE
Children	BL.CD16.B	BS.CD14.IL6	-0.0915334	0.788961	FALSE
Children	BL.CD16.CD4T	BS.CD14.IL6	0.189932	0.575912	FALSE
Children	BL.CD16.cDC	BS.CD14.IL6	-0.258582	0.442632	FALSE
Children	BL.CD16.NK	BS.CD14.IL6	0.52968	0.0937837	FALSE
Children	BL.CD16.pDC	BS.CD14.IL6	0.135635	0.690897	FALSE
Children	BL.CD16.Treg	BS.CD14.IL6	0.148402	0.663221	FALSE
Children	BL.CD16.Vd2	BS.CD14.IL6	0.434784	0.181426	FALSE
Children	BL.CD86.B	BS.CD14.IL6	-0.259417	0.441108	FALSE
Children	BL.CD86.CD14M	BS.CD14.IL6	0.0848633	0.804072	FALSE
Children	BL.CD86.CD16M	BS.CD14.IL6	0.246575	0.464825	FALSE
Children	BL.CD86.cDC	BS.CD14.IL6	0.308219	0.356458	FALSE
Children	BL.CD86.NK	BS.CD14.IL6	0.110862	0.745557	FALSE
Children	BL.CD86.pDC	BS.CD14.IL6	0.159817	0.638789	FALSE
Children	BL.CD86.Vd2	BS.CD14.IL6	0.199543	0.556367	FALSE
Children	BL.HLADR.B	BS.CD14.IL6	0.168565	0.62028	FALSE
Children	BL.HLADR.CD14M	BS.CD14.IL6	-0.437359	0.178561	FALSE
Children	BL.HLADR.CD16M	BS.CD14.IL6	0.123007	0.718612	FALSE
Children	BL.HLADR.CD4T	BS.CD14.IL6	-0.108049	0.751837	FALSE
Children	BL.HLADR.cDC	BS.CD14.IL6	-0.0707763	0.836177	FALSE
Children	BL.HLADR.NK	BS.CD14.IL6	-0.0755151	0.82535	FALSE
Children	BL.HLADR.pDC	BS.CD14.IL6	0.0273349	0.936414	FALSE
Children	BL.HLADR.Treg	BS.CD14.IL6	0.0321104	0.92533	FALSE
Children	BL.HLADR.Vd2	BS.CD14.IL6	-0.177427	0.60173	FALSE
Children	BS.TNF.VD2	BS.CD14.IL6	0.0774489	0.820939	FALSE
Children	BS.IFNg.VD2	BS.CD14.IL6	0.455582	0.159074	FALSE
Children	BS.CD14.IL1b	BS.CD14.IL6	0.728931	0.0109304	TRUE
Children	BS.CD14.IL10	BS.CD14.IL6	0.364466	0.270464	FALSE
Children	BS.CD14.TNF	BS.CD14.IL6	0.961187	2.47451e-06	TRUE
Children	BS.CD14.IL6	BS.CD14.IL6	1	NA	NA
Children	BS.CD14.MCP1	BS.CD14.IL6	0.560366	0.0729686	FALSE
Children	BL.B.cells	BS.CD14.MCP1	-0.3	0.370083	FALSE
Children	BL.CD14.monocytes	BS.CD14.MCP1	0.127273	0.709215	FALSE
Children	BL.CD16.monocytes	BS.CD14.MCP1	0.390909	0.23454	FALSE
Children	BL.CD4.Tcells	BS.CD14.MCP1	-0.472727	0.141999	FALSE
Children	BL.ClassicalDCs	BS.CD14.MCP1	0.409091	0.211545	FALSE
Children	BL.NK.cells	BS.CD14.MCP1	0.654545	0.0288646	TRUE
Children	BL.pDCs	BS.CD14.MCP1	-0.172727	0.611542	FALSE
Children	BL.Tregs	BS.CD14.MCP1	-0.1	0.769875	FALSE
Children	BL.Vd2	BS.CD14.MCP1	0.454545	0.160145	FALSE
Children	BL.ICOS.CD4T	BS.CD14.MCP1	-0.156332	0.646215	FALSE
Children	BL.ICOS.NK	BS.CD14.MCP1	0.479457	0.135626	FALSE
Children	BL.ICOS.Treg	BS.CD14.MCP1	0.287674	0.391004	FALSE
Children	BL.ICOS.Vd2	BS.CD14.MCP1	-0.337903	0.309475	FALSE
Children	BL.CD16.B	BS.CD14.MCP1	-0.187217	0.581482	FALSE
Children	BL.CD16.CD4T	BS.CD14.MCP1	-0.00913252	0.97874	FALSE
Children	BL.CD16.cDC	BS.CD14.MCP1	0.21918	0.51729	FALSE
Children	BL.CD16.NK	BS.CD14.MCP1	0.46925	0.145364	FALSE
Children	BL.CD16.pDC	BS.CD14.MCP1	0.165145	0.627495	FALSE
Children	BL.CD16.Treg	BS.CD14.MCP1	-0.136675	0.688631	FALSE
Children	BL.CD16.Vd2	BS.CD14.MCP1	0.0228313	0.946876	FALSE
Children	BL.CD86.B	BS.CD14.MCP1	-0.503662	0.114218	FALSE
Children	BL.CD86.CD14M	BS.CD14.MCP1	0.0640747	0.851533	FALSE
Children	BL.CD86.CD16M	BS.CD14.MCP1	0.00911164	0.978788	FALSE
Children	BL.CD86.cDC	BS.CD14.MCP1	0.050114	0.883665	FALSE
Children	BL.CD86.NK	BS.CD14.MCP1	-0.14748	0.665209	FALSE
Children	BL.CD86.pDC	BS.CD14.MCP1	-0.150342	0.659047	FALSE
Children	BL.CD86.Vd2	BS.CD14.MCP1	-0.315797	0.344131	FALSE
Children	BL.HLADR.B	BS.CD14.MCP1	0.336364	0.311824	FALSE
Children	BL.HLADR.CD14M	BS.CD14.MCP1	0.145455	0.669579	FALSE
Children	BL.HLADR.CD16M	BS.CD14.MCP1	0.327273	0.325895	FALSE
Children	BL.HLADR.CD4T	BS.CD14.MCP1	0.0688102	0.840677	FALSE
Children	BL.HLADR.cDC	BS.CD14.MCP1	0.186789	0.582361	FALSE
Children	BL.HLADR.NK	BS.CD14.MCP1	0.232879	0.490745	FALSE
Children	BL.HLADR.pDC	BS.CD14.MCP1	-0.00909091	0.978837	FALSE
Children	BL.HLADR.Treg	BS.CD14.MCP1	0.343258	0.301378	FALSE
Children	BL.HLADR.Vd2	BS.CD14.MCP1	-0.0505781	0.882594	FALSE
Children	BS.TNF.VD2	BS.CD14.MCP1	0.554545	0.0766523	FALSE
Children	BS.IFNg.VD2	BS.CD14.MCP1	0.672727	0.023313	TRUE
Children	BS.CD14.IL1b	BS.CD14.MCP1	0.627273	0.0388453	TRUE
Children	BS.CD14.IL10	BS.CD14.MCP1	0.0454545	0.894427	FALSE
Children	BS.CD14.TNF	BS.CD14.MCP1	0.514808	0.105143	FALSE
Children	BS.CD14.IL6	BS.CD14.MCP1	0.560366	0.0729686	FALSE
Children	BS.CD14.MCP1	BS.CD14.MCP1	1	NA	NA
Adults	BL.B.cells	BL.B.cells	1	NA	NA
Adults	BL.CD14.monocytes	BL.B.cells	-0.227273	0.501536	FALSE
Adults	BL.CD16.monocytes	BL.B.cells	-0.236364	0.484091	FALSE
Adults	BL.CD4.Tcells	BL.B.cells	-0.145455	0.669579	FALSE
Adults	BL.ClassicalDCs	BL.B.cells	-0.363636	0.271638	FALSE
Adults	BL.NK.cells	BL.B.cells	0.136364	0.689309	FALSE
Adults	BL.pDCs	BL.B.cells	0.227273	0.501536	FALSE
Adults	BL.Tregs	BL.B.cells	-0.363636	0.271638	FALSE
Adults	BL.Vd2	BL.B.cells	-0.0545455	0.873447	FALSE
Adults	BL.ICOS.CD4T	BL.B.cells	-0.254545	0.450037	FALSE
Adults	BL.ICOS.NK	BL.B.cells	-0.331056	0.319998	FALSE
Adults	BL.ICOS.Treg	BL.B.cells	-0.410024	0.210403	FALSE
Adults	BL.ICOS.Vd2	BL.B.cells	-0.0546698	0.87316	FALSE
Adults	BL.CD16.B	BL.B.cells	-0.145455	0.669579	FALSE
Adults	BL.CD16.CD4T	BL.B.cells	-0.2	0.555445	FALSE
Adults	BL.CD16.cDC	BL.B.cells	-0.490909	0.125204	FALSE
Adults	BL.CD16.NK	BL.B.cells	-0.4	0.222868	FALSE
Adults	BL.CD16.pDC	BL.B.cells	-0.342469	0.302562	FALSE
Adults	BL.CD16.Treg	BL.B.cells	-0.0227791	0.946998	FALSE
Adults	BL.CD16.Vd2	BL.B.cells	-0.320374	0.336795	FALSE
Adults	BL.CD86.B	BL.B.cells	-0.0913252	0.789432	FALSE
Adults	BL.CD86.CD14M	BL.B.cells	-0.0318907	0.92584	FALSE
Adults	BL.CD86.CD16M	BL.B.cells	-0.309091	0.355028	FALSE
Adults	BL.CD86.cDC	BL.B.cells	0.472727	0.141999	FALSE
Adults	BL.CD86.NK	BL.B.cells	0.158941	0.640654	FALSE
Adults	BL.CD86.pDC	BL.B.cells	-0.447047	0.168028	FALSE
Adults	BL.CD86.Vd2	BL.B.cells	-0.224262	0.507373	FALSE
Adults	BL.HLADR.B	BL.B.cells	-0.642371	0.0330647	TRUE
Adults	BL.HLADR.CD14M	BL.B.cells	-0.583145	0.0596956	FALSE
Adults	BL.HLADR.CD16M	BL.B.cells	-0.618182	0.0426456	TRUE
Adults	BL.HLADR.CD4T	BL.B.cells	-0.530905	0.0928861	FALSE
Adults	BL.HLADR.cDC	BL.B.cells	-0.709091	0.0145521	TRUE
Adults	BL.HLADR.NK	BL.B.cells	-0.0744387	0.827807	FALSE
Adults	BL.HLADR.pDC	BL.B.cells	-0.645455	0.0319628	TRUE
Adults	BL.HLADR.Treg	BL.B.cells	-0.327273	0.325895	FALSE
Adults	BL.HLADR.Vd2	BL.B.cells	-0.486259	0.129372	FALSE
Adults	BS.TNF.VD2	BL.B.cells	-0.327273	0.325895	FALSE
Adults	BS.IFNg.VD2	BL.B.cells	-0.0272727	0.936558	FALSE
Adults	BS.CD14.IL1b	BL.B.cells	-0.263636	0.433441	FALSE
Adults	BS.CD14.IL10	BL.B.cells	-0.29359	0.38089	FALSE
Adults	BS.CD14.TNF	BL.B.cells	-0.4	0.222868	FALSE
Adults	BS.CD14.IL6	BL.B.cells	0.0181818	0.957685	FALSE
Adults	BS.CD14.MCP1	BL.B.cells	-0.154545	0.650034	FALSE
Adults	BL.B.cells	BL.CD14.monocytes	-0.227273	0.501536	FALSE
Adults	BL.CD14.monocytes	BL.CD14.monocytes	1	NA	NA
Adults	BL.CD16.monocytes	BL.CD14.monocytes	0.472727	0.141999	FALSE
Adults	BL.CD4.Tcells	BL.CD14.monocytes	-0.745455	0.00845473	TRUE
Adults	BL.ClassicalDCs	BL.CD14.monocytes	0.809091	0.00255858	TRUE
Adults	BL.NK.cells	BL.CD14.monocytes	0.590909	0.0555756	FALSE
Adults	BL.pDCs	BL.CD14.monocytes	0.172727	0.611542	FALSE
Adults	BL.Tregs	BL.CD14.monocytes	0.318182	0.340298	FALSE
Adults	BL.Vd2	BL.CD14.monocytes	0.3	0.370083	FALSE
Adults	BL.ICOS.CD4T	BL.CD14.monocytes	0.318182	0.340298	FALSE
Adults	BL.ICOS.NK	BL.CD14.monocytes	-0.174724	0.607366	FALSE
Adults	BL.ICOS.Treg	BL.CD14.monocytes	0.10934	0.748953	FALSE
Adults	BL.ICOS.Vd2	BL.CD14.monocytes	0.523919	0.0980833	FALSE
Adults	BL.CD16.B	BL.CD14.monocytes	-0.190909	0.573913	FALSE
Adults	BL.CD16.CD4T	BL.CD14.monocytes	-0.245455	0.466922	FALSE
Adults	BL.CD16.cDC	BL.CD14.monocytes	0.263636	0.433441	FALSE
Adults	BL.CD16.NK	BL.CD14.monocytes	-0.281818	0.401145	FALSE
Adults	BL.CD16.pDC	BL.CD14.monocytes	0.0319638	0.92567	FALSE
Adults	BL.CD16.Treg	BL.CD14.monocytes	-0.268793	0.424158	FALSE
Adults	BL.CD16.Vd2	BL.CD14.monocytes	-0.292913	0.382041	FALSE
Adults	BL.CD86.B	BL.CD14.monocytes	0.401831	0.22056	FALSE
Adults	BL.CD86.CD14M	BL.CD14.monocytes	0.214124	0.52724	FALSE
Adults	BL.CD86.CD16M	BL.CD14.monocytes	0.227273	0.501536	FALSE
Adults	BL.CD86.cDC	BL.CD14.monocytes	-0.227273	0.501536	FALSE
Adults	BL.CD86.NK	BL.CD14.monocytes	0.238411	0.480199	FALSE
Adults	BL.CD86.pDC	BL.CD14.monocytes	-0.267307	0.426824	FALSE
Adults	BL.CD86.Vd2	BL.CD14.monocytes	0.114419	0.737637	FALSE
Adults	BL.HLADR.B	BL.CD14.monocytes	0.287017	0.392136	FALSE
Adults	BL.HLADR.CD14M	BL.CD14.monocytes	-0.173121	0.610718	FALSE
Adults	BL.HLADR.CD16M	BL.CD14.monocytes	0.0272727	0.936558	FALSE
Adults	BL.HLADR.CD4T	BL.CD14.monocytes	0.521751	0.0997341	FALSE
Adults	BL.HLADR.cDC	BL.CD14.monocytes	-0.118182	0.729285	FALSE
Adults	BL.HLADR.NK	BL.CD14.monocytes	0.162835	0.632383	FALSE
Adults	BL.HLADR.pDC	BL.CD14.monocytes	0.227273	0.501536	FALSE
Adults	BL.HLADR.Treg	BL.CD14.monocytes	0.554545	0.0766523	FALSE
Adults	BL.HLADR.Vd2	BL.CD14.monocytes	0.550482	0.0792965	FALSE
Adults	BS.TNF.VD2	BL.CD14.monocytes	0.0818182	0.81099	FALSE
Adults	BS.IFNg.VD2	BL.CD14.monocytes	0.0727273	0.831716	FALSE
Adults	BS.CD14.IL1b	BL.CD14.monocytes	-0.236364	0.484091	FALSE
Adults	BS.CD14.IL10	BL.CD14.monocytes	0.256892	0.445726	FALSE
Adults	BS.CD14.TNF	BL.CD14.monocytes	-0.109091	0.749509	FALSE
Adults	BS.CD14.IL6	BL.CD14.monocytes	-0.372727	0.258926	FALSE
Adults	BS.CD14.MCP1	BL.CD14.monocytes	0.4	0.222868	FALSE
Adults	BL.B.cells	BL.CD16.monocytes	-0.236364	0.484091	FALSE
Adults	BL.CD14.monocytes	BL.CD16.monocytes	0.472727	0.141999	FALSE
Adults	BL.CD16.monocytes	BL.CD16.monocytes	1	NA	NA
Adults	BL.CD4.Tcells	BL.CD16.monocytes	-0.527273	0.0955652	FALSE
Adults	BL.ClassicalDCs	BL.CD16.monocytes	0.4	0.222868	FALSE
Adults	BL.NK.cells	BL.CD16.monocytes	0.0454545	0.894427	FALSE
Adults	BL.pDCs	BL.CD16.monocytes	0.181818	0.592615	FALSE
Adults	BL.Tregs	BL.CD16.monocytes	0.436364	0.179665	FALSE
Adults	BL.Vd2	BL.CD16.monocytes	0.718182	0.0127996	TRUE
Adults	BL.ICOS.CD4T	BL.CD16.monocytes	0.581818	0.0604199	FALSE
Adults	BL.ICOS.NK	BL.CD16.monocytes	0.317262	0.341773	FALSE
Adults	BL.ICOS.Treg	BL.CD16.monocytes	0.505696	0.112526	FALSE
Adults	BL.ICOS.Vd2	BL.CD16.monocytes	0.487473	0.128276	FALSE
Adults	BL.CD16.B	BL.CD16.monocytes	-0.136364	0.689309	FALSE
Adults	BL.CD16.CD4T	BL.CD16.monocytes	-0.190909	0.573913	FALSE
Adults	BL.CD16.cDC	BL.CD16.monocytes	0.572727	0.0655431	FALSE
Adults	BL.CD16.NK	BL.CD16.monocytes	0.109091	0.749509	FALSE
Adults	BL.CD16.pDC	BL.CD16.monocytes	-0.0319638	0.92567	FALSE
Adults	BL.CD16.Treg	BL.CD16.monocytes	-0.205012	0.545367	FALSE
Adults	BL.CD16.Vd2	BL.CD16.monocytes	0.338681	0.308291	FALSE
Adults	BL.CD86.B	BL.CD16.monocytes	0.374433	0.256579	FALSE
Adults	BL.CD86.CD14M	BL.CD16.monocytes	-0.104784	0.759141	FALSE
Adults	BL.CD86.CD16M	BL.CD16.monocytes	0.381818	0.24656	FALSE
Adults	BL.CD86.cDC	BL.CD16.monocytes	-0.172727	0.611542	FALSE
Adults	BL.CD86.NK	BL.CD16.monocytes	-0.0420726	0.902248	FALSE
Adults	BL.CD86.pDC	BL.CD16.monocytes	0.331829	0.318801	FALSE
Adults	BL.CD86.Vd2	BL.CD16.monocytes	0.059498	0.862047	FALSE
Adults	BL.HLADR.B	BL.CD16.monocytes	0.209568	0.536272	FALSE
Adults	BL.HLADR.CD14M	BL.CD16.monocytes	0.0592257	0.862673	FALSE
Adults	BL.HLADR.CD16M	BL.CD16.monocytes	0.218182	0.519248	FALSE
Adults	BL.HLADR.CD4T	BL.CD16.monocytes	0.389025	0.237002	FALSE
Adults	BL.HLADR.cDC	BL.CD16.monocytes	0.0909091	0.790373	FALSE
Adults	BL.HLADR.NK	BL.CD16.monocytes	0.311712	0.350747	FALSE
Adults	BL.HLADR.pDC	BL.CD16.monocytes	0.336364	0.311824	FALSE
Adults	BL.HLADR.Treg	BL.CD16.monocytes	0.345455	0.298089	FALSE
Adults	BL.HLADR.Vd2	BL.CD16.monocytes	0.403687	0.218234	FALSE
Adults	BS.TNF.VD2	BL.CD16.monocytes	0.381818	0.24656	FALSE
Adults	BS.IFNg.VD2	BL.CD16.monocytes	0.490909	0.125204	FALSE
Adults	BS.CD14.IL1b	BL.CD16.monocytes	-0.218182	0.519248	FALSE
Adults	BS.CD14.IL10	BL.CD16.monocytes	-0.0091747	0.978641	FALSE
Adults	BS.CD14.TNF	BL.CD16.monocytes	0.136364	0.689309	FALSE
Adults	BS.CD14.IL6	BL.CD16.monocytes	-0.309091	0.355028	FALSE
Adults	BS.CD14.MCP1	BL.CD16.monocytes	0.472727	0.141999	FALSE
Adults	BL.B.cells	BL.CD4.Tcells	-0.145455	0.669579	FALSE
Adults	BL.CD14.monocytes	BL.CD4.Tcells	-0.745455	0.00845473	TRUE
Adults	BL.CD16.monocytes	BL.CD4.Tcells	-0.527273	0.0955652	FALSE
Adults	BL.CD4.Tcells	BL.CD4.Tcells	1	NA	NA
Adults	BL.ClassicalDCs	BL.CD4.Tcells	-0.409091	0.211545	FALSE
Adults	BL.NK.cells	BL.CD4.Tcells	-0.772727	0.00529949	TRUE
Adults	BL.pDCs	BL.CD4.Tcells	-0.227273	0.501536	FALSE
Adults	BL.Tregs	BL.CD4.Tcells	-0.236364	0.484091	FALSE
Adults	BL.Vd2	BL.CD4.Tcells	-0.609091	0.0466957	TRUE
Adults	BL.ICOS.CD4T	BL.CD4.Tcells	-0.354545	0.284693	FALSE
Adults	BL.ICOS.NK	BL.CD4.Tcells	0.128744	0.705981	FALSE
Adults	BL.ICOS.Treg	BL.CD4.Tcells	-0.0364466	0.915276	FALSE
Adults	BL.ICOS.Vd2	BL.CD4.Tcells	-0.505696	0.112526	FALSE
Adults	BL.CD16.B	BL.CD4.Tcells	0.118182	0.729285	FALSE
Adults	BL.CD16.CD4T	BL.CD4.Tcells	0.190909	0.573913	FALSE
Adults	BL.CD16.cDC	BL.CD4.Tcells	-0.245455	0.466922	FALSE
Adults	BL.CD16.NK	BL.CD4.Tcells	0.381818	0.24656	FALSE
Adults	BL.CD16.pDC	BL.CD4.Tcells	0.0136988	0.968113	FALSE
Adults	BL.CD16.Treg	BL.CD4.Tcells	0.154898	0.64928	FALSE
Adults	BL.CD16.Vd2	BL.CD4.Tcells	0.192224	0.571227	FALSE
Adults	BL.CD86.B	BL.CD4.Tcells	-0.196349	0.562833	FALSE
[truncated: 3,548 more rows]

[truncated: 2 more sheets: SFigure12, Sfigure13]
